# Supplementary material for: Crystal structure of 3-amino-1-propyl­pyridinium bromide
Source: Acta Crystallogr Sect E Struct Rep Online. 2014 Nov 29;70(Pt 12):580–3. doi: 10.1107/S1600536814025665 (PMC4257424; doi:10.1107/S1600536814025665)
Supplement: Supplementary file 1 [file e-70-00580-sup1.cif]

##############################################################################
#                                                                            #
# This CIF contains the data in a paper accepted for publication in          #
# Acta Crystallographica Section E. It conforms to the requirements of       #
# Notes for Authors for Acta Crystallographica Section E, and has been       #
# peer reviewed under the auspices of the IUCr Commission on Journals.       #
#                                                                            #
# Full details of the Crystallographic Information File format               #
# are given in the paper "The Crystallographic Information File (CIF):       #
# a New Standard Archive File for Crystallography" by S. R. Hall, F. H.      #
# Allen and I. D. Brown [Acta Cryst. (1991), A47, 655-685].                  #
#                                                                            #
# The current version of the core CIF dictionary is obtainable from          #
# ftp://ftp.iucr.org/pub/cif_core.dic.                                       #
#                                                                            #
# Software is freely available for graphical display of the structure(s)     #
# in this CIF. For information consult the CIF software page                 #
# http://www.iucr.org/resources/cif/software.                                #
#                                                                            #
# This file may be used for bona fide research purposes within the           #
# scientific community so long as proper attribution is given to the journal # 
# article from which it was obtained.                                        #
#                                                                            #
##############################################################################
data_I
_database_code_depnum_ccdc_archive 'CCDC 1035511'
_audit_creation_method     SHELXL-2014/6
_journal_date_recd_electronic     2014-11-14
_journal_date_accepted     2014-11-24
_journal_name_full     'Acta Crystallographica, Section E'
_journal_year     2014
_journal_volume     70
_journal_issue     12
_journal_page_first     580
_journal_page_last     583
_journal_paper_category     GO
_journal_paper_doi     10.1107/S1600536814025665
_journal_coeditor_code     SU5025
_publ_contact_author_name     'Dr S. Thamotharan'
_publ_contact_author_address
;
Department of Bioinformatics
School of Chemical and Biotechnology
SASTRA University
Thanjavur 613 401
India
;
_publ_contact_author_email     'thamu@scbt.sastra.edu'
_publ_contact_author_fax     '+91 4362 264120'
_publ_contact_author_phone     '+91 4362 264101'
_publ_section_title
;
Crystal structure of 3-amino-1-propylpyridinium bromide
;
loop_
    _publ_author_name
    _publ_author_footnote
    _publ_author_address
    'Venkatesan, P.' ?
;
School of Chemistry
Bharathidasan University
Tiruchirappalli 620 024
India
;
    'Rajakannan, V.'
;
Additional correspondence author, e-mail: rajakannan@unom.ac.in
;
;     Centre of Advanced Study in Crystallography and Biophysics
      University of Madras
      Chennai 600 025
      India
;
    'Thamotharan, S.' ?
;
Department of Bioinformatics
School of Chemical and Biotechnology
SASTRA University
Thanjavur 613 401
India
;
_publ_section_synopsis
;
The title molecular salt crystallizes with two independent 3-aminopyridinium
cations and two bromide anions in the asymmetric unit. In the crystal, the
anions and cations are linked <i>via</i> N---H...Br and C---H...Br hydrogen
bonds, forming chains propagating along [100].
;
_chemical_name_systematic
;
3-Amino-1-propylpyridinium bromide
;
_chemical_name_common     ?
_chemical_formula_moiety     'C8 H13 N2 +, Br -'
_chemical_formula_sum     'C8 H13 Br N2'
_chemical_formula_iupac     'C8 H13 N2 +, Br -'
_chemical_formula_weight     217.11
_chemical_melting_point     ?
_shelx_space_group_comment
;
The symmetry employed for this shelxl refinement is uniquely defined
by the following loop, which should always be used as a source of
symmetry information in preference to the above space-group names.
They are only intended as comments.
;
_space_group_crystal_system     orthorhombic
_space_group_name_H-M_alt     'P b c a'
_space_group_name_Hall     '-P 2ac 2ab'
loop_
    _space_group_symop_operation_xyz
    'x, y, z'
    '-x+1/2, -y, z+1/2'
    '-x, y+1/2, -z+1/2'
    'x+1/2, -y+1/2, -z'
    '-x, -y, -z'
    'x-1/2, y, -z-1/2'
    'x, -y-1/2, z-1/2'
    '-x-1/2, y-1/2, z'
_cell_length_a     8.29370(10)
_cell_length_b     17.4137(3)
_cell_length_c     26.9626(4)
_cell_angle_alpha     90
_cell_angle_beta     90
_cell_angle_gamma     90
_cell_volume     3894.05(10)
_cell_formula_units_Z     16
_cell_measurement_reflns_used     5144
_cell_measurement_theta_min     2.78
_cell_measurement_theta_max     23.44
_cell_measurement_temperature     296(2)
_exptl_crystal_description     Prismolourec
_exptl_crystal_colour     Colourless
_exptl_crystal_size_max     0.12
_exptl_crystal_size_mid     0.10
_exptl_crystal_size_min     0.10
_exptl_crystal_density_diffrn     1.481
_exptl_crystal_density_meas     ?
_exptl_crystal_density_method     ?
_exptl_crystal_F_000     1760
_exptl_absorpt_coefficient_mu     4.166
_exptl_absorpt_correction_type     multi-scan
_exptl_absorpt_process_details
;
(SADABS; Bruker, 2008)
;
_shelx_estimated_absorpt_T_min     0.635
_shelx_estimated_absorpt_T_max     0.681
_exptl_absorpt_correction_T_min     0.635
_exptl_absorpt_correction_T_max     0.681
_exptl_special_details
;
The minimum and maximum absorption values stated above are those calculated in
<i>SHELXL2014</i>/6 from the given crystal dimensions. The ratio of minimum to
maximum apparent transmission was determined experimentally as 0.639091.
;
_diffrn_ambient_temperature     296(2)
_diffrn_radiation_type     MoK\a
_diffrn_radiation_wavelength     0.71073
_diffrn_radiation_source     'sealed tube'
_diffrn_radiation_monochromator     'graphite'
_diffrn_measurement_device_type     'Bruker SMART CCD area-detector'
_diffrn_measurement_method     'phi and omega scans'
_diffrn_detector_area_resol_mean     ?
_diffrn_reflns_number     21922
_diffrn_reflns_av_R_equivalents     0.0432
_diffrn_reflns_theta_min     2.785
_diffrn_reflns_theta_max     27.554
_diffrn_reflns_theta_full     25.242
_diffrn_measured_fraction_theta_max     0.998
_diffrn_measured_fraction_theta_full     0.999
_diffrn_reflns_limit_h_min     -10
_diffrn_reflns_limit_h_max     10
_diffrn_reflns_limit_k_min     -22
_diffrn_reflns_limit_k_max     22
_diffrn_reflns_limit_l_min     -35
_diffrn_reflns_limit_l_max     30
_refine_special_details     ?
_reflns_number_total     4491
_reflns_number_gt     2698
_reflns_threshold_expression     I>2\s(I)
_refine_ls_structure_factor_coef     Fsqd
_refine_ls_matrix_type     full
_refine_ls_R_factor_all     0.0851
_refine_ls_R_factor_gt     0.0364
_refine_ls_wR_factor_gt     0.0723
_refine_ls_wR_factor_ref     0.0854
_refine_ls_goodness_of_fit_ref     1.003
_refine_ls_restrained_S_all     1.004
_refine_ls_number_reflns     4491
_refine_ls_number_parameters     214
_refine_ls_number_restraints     4
_refine_ls_hydrogen_treatment     mixed
_refine_ls_weighting_scheme     calc
_refine_ls_weighting_details
              'w=1/[\s^2^(Fo^2^)+(0.0353P)^2^+1.2880P] where P=(Fo^2^+2Fc^2^)/3'
_atom_sites_solution_hydrogens     mixed
_atom_sites_solution_primary     ?
_atom_sites_solution_secondary     ?
_refine_ls_shift/su_max     0.000
_refine_ls_shift/su_mean     0.000
_refine_diff_density_max     0.443
_refine_diff_density_min     -0.315
_refine_ls_extinction_method
;
SHELXL2014 (Sheldrick, 2008)
;
_refine_ls_extinction_coef     0.00312(18)
_refine_ls_extinction_expression
                                  'Fc^*^=kFc[1+0.001xFc^2^\l^3^/sin(2\q)]^-1/4^'
loop_
    _atom_type_symbol
    _atom_type_description
    _atom_type_scat_dispersion_real
    _atom_type_scat_dispersion_imag
    _atom_type_scat_source
    'C' 'C' 0.0033 0.0016
                         'International Tables Vol C Tables 4.2.6.8 and 6.1.1.4'
    'H' 'H' 0.0000 0.0000
                         'International Tables Vol C Tables 4.2.6.8 and 6.1.1.4'
    'N' 'N' 0.0061 0.0033
                         'International Tables Vol C Tables 4.2.6.8 and 6.1.1.4'
    'Br' 'Br' -0.2901 2.4595
                         'International Tables Vol C Tables 4.2.6.8 and 6.1.1.4'
_computing_data_collection
;
SMART (Bruker, 2008)
;
_computing_cell_refinement
;
SAINT (Bruker, 2008)
;
_computing_data_reduction
;
SAINT (Bruker, 2008)
;
_computing_structure_solution
;
SHELXS2014 (Sheldrick, 2008)
;
_computing_structure_refinement
;
SHELXL2014 (Sheldrick, 2008)
;
_computing_molecular_graphics
;
PLATON (Spek, 2009) and Mercury (Macrae <i>et al.</i>,  2008)
;
_computing_publication_material
;
SHELXL2014 (Sheldrick, 2008) and PLATON (Spek, 2009)
;
loop_
    _atom_site_type_symbol
    _atom_site_label
    _atom_site_fract_x
    _atom_site_fract_y
    _atom_site_fract_z
    _atom_site_U_iso_or_equiv
    _atom_site_adp_type
    _atom_site_calc_flag
    _atom_site_occupancy
    _atom_site_disorder_assembly
    _atom_site_disorder_group
    Br Br1 0.82809(4) 0.05269(2) 0.70989(2) 0.06468(14) Uani d 1 . .
    N N1 -0.0380(3) 0.39600(15) 0.40238(10) 0.0563(7) Uani d 1 . .
    N N2 -0.3901(4) 0.3230(2) 0.46352(12) 0.0885(10) Uani d 1 . .
    H H2A -0.472(3) 0.2941(19) 0.4526(13) 0.097 Uiso d 1 . .
    H H2B -0.341(4) 0.305(2) 0.4909(10) 0.097 Uiso d 1 . .
    C C1 -0.1328(4) 0.36563(18) 0.43751(12) 0.0566(8) Uani d 1 . .
    H H1 -0.0897 0.3536 0.4684 0.068 Uiso calc 1 . .
    C C4 -0.2546(4) 0.4017(2) 0.34649(13) 0.0644(9) Uani d 1 . .
    H H4 -0.2950 0.4143 0.3154 0.077 Uiso calc 1 . .
    C C2 -0.2949(4) 0.35190(19) 0.42823(12) 0.0556(8) Uani d 1 . .
    C C7 0.1580(4) 0.4864(2) 0.43960(13) 0.0626(9) Uani d 1 . .
    H H7A 0.0959 0.4875 0.4701 0.075 Uiso calc 1 . .
    H H7B 0.1185 0.5272 0.4183 0.075 Uiso calc 1 . .
    C C3 -0.3540(4) 0.37094(18) 0.38170(12) 0.0601(9) Uani d 1 . .
    H H3 -0.4622 0.3627 0.3744 0.072 Uiso calc 1 . .
    C C8 0.3336(4) 0.5006(2) 0.45141(14) 0.0739(10) Uani d 1 . .
    H H8A 0.3448 0.5494 0.4675 0.111 Uiso calc 1 . .
    H H8B 0.3724 0.4608 0.4730 0.111 Uiso calc 1 . .
    H H8C 0.3951 0.5005 0.4212 0.111 Uiso calc 1 . .
    C C6 0.1340(4) 0.4116(2) 0.41464(13) 0.0653(9) Uani d 1 . .
    H H6A 0.1739 0.3711 0.4360 0.078 Uiso calc 1 . .
    H H6B 0.1969 0.4108 0.3843 0.078 Uiso calc 1 . .
    C C5 -0.0945(5) 0.4141(2) 0.35731(13) 0.0658(9) Uani d 1 . .
    H H5 -0.0260 0.4348 0.3335 0.079 Uiso calc 1 . .
    Br Br2 0.29379(4) 0.21682(2) 0.42595(2) 0.06172(14) Uani d 1 . .
    N N3 0.9614(3) 0.15602(14) 0.30646(8) 0.0478(6) Uani d 1 . .
    N N4 0.8705(4) 0.1118(2) 0.17923(11) 0.0678(8) Uani d 1 . .
    H H4A 0.815(3) 0.0725(14) 0.1844(13) 0.064(11) Uiso d 1 . .
    H H4B 0.859(4) 0.1350(18) 0.1507(8) 0.072(11) Uiso d 1 . .
    C C11 0.9112(3) 0.11840(17) 0.26620(10) 0.0455(7) Uani d 1 . .
    H H11 0.8716 0.0687 0.2694 0.055 Uiso calc 1 . .
    C C16 0.9419(4) 0.1197(2) 0.35593(10) 0.0558(8) Uani d 1 . .
    H H16A 1.0258 0.1379 0.3780 0.067 Uiso calc 1 . .
    H H16B 0.9528 0.0644 0.3528 0.067 Uiso calc 1 . .
    C C13 0.9756(4) 0.22690(19) 0.21730(12) 0.0612(9) Uani d 1 . .
    H H13 0.9786 0.2522 0.1869 0.073 Uiso calc 1 . .
    C C15 1.0220(4) 0.22732(19) 0.30409(13) 0.0605(9) Uani d 1 . .
    H H15 1.0591 0.2517 0.3326 0.073 Uiso calc 1 . .
    C C12 0.9171(3) 0.15187(18) 0.21987(10) 0.0477(7) Uani d 1 . .
    C C14 1.0285(4) 0.26351(19) 0.25917(14) 0.0679(9) Uani d 1 . .
    H H14 1.0690 0.3132 0.2570 0.081 Uiso calc 1 . .
    C C18 0.7575(5) 0.1097(3) 0.42914(14) 0.1018(15) Uani d 1 . .
    H H18A 0.6522 0.1233 0.4411 0.153 Uiso calc 1 . .
    H H18B 0.7691 0.0549 0.4294 0.153 Uiso calc 1 . .
    H H18C 0.8379 0.1323 0.4502 0.153 Uiso calc 1 . .
    C C17 0.7780(4) 0.1388(3) 0.37761(13) 0.0812(12) Uani d 1 . .
    H H17A 0.7637 0.1940 0.3775 0.097 Uiso calc 1 . .
    H H17B 0.6949 0.1166 0.3567 0.097 Uiso calc 1 . .
loop_
    _atom_site_aniso_label
    _atom_site_aniso_U_11
    _atom_site_aniso_U_22
    _atom_site_aniso_U_33
    _atom_site_aniso_U_12
    _atom_site_aniso_U_13
    _atom_site_aniso_U_23
    Br1 0.0623(2) 0.0678(3) 0.0640(2) -0.01030(16) 0.00528(16) -0.00851(18)
    N1 0.0529(16) 0.0501(16) 0.0659(18) -0.0015(13) 0.0095(14) -0.0127(14)
    N2 0.083(2) 0.111(3) 0.072(2) -0.037(2) -0.0128(18) 0.011(2)
    C1 0.061(2) 0.053(2) 0.056(2) -0.0037(16) -0.0051(16) -0.0058(16)
    C4 0.070(2) 0.061(2) 0.062(2) -0.0034(19) 0.0026(19) -0.0106(18)
    C2 0.056(2) 0.053(2) 0.058(2) -0.0156(15) 0.0041(16) -0.0062(17)
    C7 0.057(2) 0.063(2) 0.068(2) 0.0004(17) 0.0003(16) -0.0092(19)
    C3 0.056(2) 0.061(2) 0.063(2) -0.0030(17) -0.0124(17) -0.0115(18)
    C8 0.059(2) 0.079(3) 0.084(3) -0.0115(19) -0.0043(18) 0.002(2)
    C6 0.0474(19) 0.064(2) 0.085(2) -0.0005(17) 0.0056(17) -0.008(2)
    C5 0.080(3) 0.060(2) 0.057(2) -0.0028(19) 0.0154(19) -0.0059(18)
    Br2 0.0741(3) 0.0604(2) 0.0506(2) -0.01163(16) 0.00011(15) -0.00427(16)
    N3 0.0482(14) 0.0465(16) 0.0486(15) 0.0023(12) -0.0029(11) 0.0027(12)
    N4 0.087(2) 0.072(2) 0.0449(18) -0.0176(18) -0.0075(16) 0.0096(17)
    C11 0.0466(17) 0.0398(17) 0.0500(17) -0.0013(13) -0.0030(14) 0.0008(15)
    C16 0.057(2) 0.063(2) 0.0474(17) -0.0012(16) -0.0069(15) 0.0026(16)
    C13 0.069(2) 0.056(2) 0.058(2) -0.0019(17) 0.0035(17) 0.0141(18)
    C15 0.068(2) 0.049(2) 0.064(2) -0.0054(17) -0.0065(17) -0.0074(17)
    C12 0.0483(17) 0.0518(19) 0.0430(18) -0.0003(14) -0.0023(14) 0.0074(15)
    C14 0.079(2) 0.045(2) 0.080(3) -0.0076(17) -0.001(2) 0.0045(19)
    C18 0.086(3) 0.141(4) 0.078(3) 0.011(3) 0.015(2) 0.017(3)
    C17 0.066(2) 0.115(3) 0.063(2) 0.003(2) 0.0002(18) 0.022(2)
_geom_special_details
;
All e.s.d.'s (except the e.s.d. in the dihedral angle between two l.s. planes)
are estimated using the full covariance matrix. The cell e.s.d.'s are taken
into account individually in the estimation of e.s.d.'s in distances, angles
and torsion angles; correlations between e.s.d.'s in cell parameters are only
used when they are defined by crystal symmetry. An approximate (isotropic)
treatment of cell e.s.d.'s is used for estimating e.s.d.'s involving l.s.
planes.
;
loop_
    _geom_bond_atom_site_label_1
    _geom_bond_atom_site_label_2
    _geom_bond_site_symmetry_2
    _geom_bond_distance
    _geom_bond_publ_flag
    N1 C5 . 1.340(4) ?
    N1 C1 . 1.340(4) ?
    N1 C6 . 1.489(4) ?
    N2 C2 . 1.336(4) ?
    N2 H2A . 0.896(18) ?
    N2 H2B . 0.897(18) ?
    C1 C2 . 1.388(4) ?
    C1 H1 . 0.9300 ?
    C4 C3 . 1.366(4) ?
    C4 C5 . 1.377(5) ?
    C4 H4 . 0.9300 ?
    C2 C3 . 1.387(4) ?
    C7 C6 . 1.479(4) ?
    C7 C8 . 1.511(4) ?
    C7 H7A . 0.9700 ?
    C7 H7B . 0.9700 ?
    C3 H3 . 0.9300 ?
    C8 H8A . 0.9600 ?
    C8 H8B . 0.9600 ?
    C8 H8C . 0.9600 ?
    C6 H6A . 0.9700 ?
    C6 H6B . 0.9700 ?
    C5 H5 . 0.9300 ?
    N3 C11 . 1.334(3) ?
    N3 C15 . 1.341(4) ?
    N3 C16 . 1.485(3) ?
    N4 C12 . 1.356(4) ?
    N4 H4A . 0.834(18) ?
    N4 H4B . 0.874(18) ?
    C11 C12 . 1.379(4) ?
    C11 H11 . 0.9300 ?
    C16 C17 . 1.517(4) ?
    C16 H16A . 0.9700 ?
    C16 H16B . 0.9700 ?
    C13 C14 . 1.369(4) ?
    C13 C12 . 1.395(4) ?
    C13 H13 . 0.9300 ?
    C15 C14 . 1.366(4) ?
    C15 H15 . 0.9300 ?
    C14 H14 . 0.9300 ?
    C18 C17 . 1.488(5) ?
    C18 H18A . 0.9600 ?
    C18 H18B . 0.9600 ?
    C18 H18C . 0.9600 ?
    C17 H17A . 0.9700 ?
    C17 H17B . 0.9700 ?
loop_
    _geom_angle_atom_site_label_1
    _geom_angle_atom_site_label_2
    _geom_angle_atom_site_label_3
    _geom_angle_site_symmetry_1
    _geom_angle_site_symmetry_3
    _geom_angle
    _geom_angle_publ_flag
    C5 N1 C1 . . 121.9(3) ?
    C5 N1 C6 . . 119.6(3) ?
    C1 N1 C6 . . 118.5(3) ?
    C2 N2 H2A . . 115(3) ?
    C2 N2 H2B . . 117(2) ?
    H2A N2 H2B . . 115(4) ?
    N1 C1 C2 . . 120.6(3) ?
    N1 C1 H1 . . 119.7 ?
    C2 C1 H1 . . 119.7 ?
    C3 C4 C5 . . 119.7(3) ?
    C3 C4 H4 . . 120.1 ?
    C5 C4 H4 . . 120.1 ?
    N2 C2 C3 . . 121.7(3) ?
    N2 C2 C1 . . 120.6(3) ?
    C3 C2 C1 . . 117.7(3) ?
    C6 C7 C8 . . 111.6(3) ?
    C6 C7 H7A . . 109.3 ?
    C8 C7 H7A . . 109.3 ?
    C6 C7 H7B . . 109.3 ?
    C8 C7 H7B . . 109.3 ?
    H7A C7 H7B . . 108.0 ?
    C4 C3 C2 . . 120.6(3) ?
    C4 C3 H3 . . 119.7 ?
    C2 C3 H3 . . 119.7 ?
    C7 C8 H8A . . 109.5 ?
    C7 C8 H8B . . 109.5 ?
    H8A C8 H8B . . 109.5 ?
    C7 C8 H8C . . 109.5 ?
    H8A C8 H8C . . 109.5 ?
    H8B C8 H8C . . 109.5 ?
    C7 C6 N1 . . 113.0(3) ?
    C7 C6 H6A . . 109.0 ?
    N1 C6 H6A . . 109.0 ?
    C7 C6 H6B . . 109.0 ?
    N1 C6 H6B . . 109.0 ?
    H6A C6 H6B . . 107.8 ?
    N1 C5 C4 . . 119.6(3) ?
    N1 C5 H5 . . 120.2 ?
    C4 C5 H5 . . 120.2 ?
    C11 N3 C15 . . 122.2(3) ?
    C11 N3 C16 . . 119.2(3) ?
    C15 N3 C16 . . 118.6(3) ?
    C12 N4 H4A . . 116(2) ?
    C12 N4 H4B . . 120(2) ?
    H4A N4 H4B . . 118(3) ?
    N3 C11 C12 . . 121.2(3) ?
    N3 C11 H11 . . 119.4 ?
    C12 C11 H11 . . 119.4 ?
    N3 C16 C17 . . 110.5(2) ?
    N3 C16 H16A . . 109.6 ?
    C17 C16 H16A . . 109.6 ?
    N3 C16 H16B . . 109.6 ?
    C17 C16 H16B . . 109.6 ?
    H16A C16 H16B . . 108.1 ?
    C14 C13 C12 . . 120.4(3) ?
    C14 C13 H13 . . 119.8 ?
    C12 C13 H13 . . 119.8 ?
    N3 C15 C14 . . 119.0(3) ?
    N3 C15 H15 . . 120.5 ?
    C14 C15 H15 . . 120.5 ?
    N4 C12 C11 . . 120.3(3) ?
    N4 C12 C13 . . 122.8(3) ?
    C11 C12 C13 . . 116.9(3) ?
    C15 C14 C13 . . 120.2(3) ?
    C15 C14 H14 . . 119.9 ?
    C13 C14 H14 . . 119.9 ?
    C17 C18 H18A . . 109.5 ?
    C17 C18 H18B . . 109.5 ?
    H18A C18 H18B . . 109.5 ?
    C17 C18 H18C . . 109.5 ?
    H18A C18 H18C . . 109.5 ?
    H18B C18 H18C . . 109.5 ?
    C18 C17 C16 . . 112.8(3) ?
    C18 C17 H17A . . 109.0 ?
    C16 C17 H17A . . 109.0 ?
    C18 C17 H17B . . 109.0 ?
    C16 C17 H17B . . 109.0 ?
    H17A C17 H17B . . 107.8 ?
loop_
    _geom_torsion_atom_site_label_1
    _geom_torsion_atom_site_label_2
    _geom_torsion_atom_site_label_3
    _geom_torsion_atom_site_label_4
    _geom_torsion_site_symmetry_1
    _geom_torsion_site_symmetry_2
    _geom_torsion_site_symmetry_3
    _geom_torsion_site_symmetry_4
    _geom_torsion
    _geom_torsion_publ_flag
    C5 N1 C1 C2 . . . . -0.1(5) ?
    C6 N1 C1 C2 . . . . 178.3(3) ?
    N1 C1 C2 N2 . . . . -178.7(3) ?
    N1 C1 C2 C3 . . . . -0.2(5) ?
    C5 C4 C3 C2 . . . . -0.1(5) ?
    N2 C2 C3 C4 . . . . 178.8(3) ?
    C1 C2 C3 C4 . . . . 0.3(5) ?
    C8 C7 C6 N1 . . . . -179.9(3) ?
    C5 N1 C6 C7 . . . . 94.3(4) ?
    C1 N1 C6 C7 . . . . -84.2(4) ?
    C1 N1 C5 C4 . . . . 0.4(5) ?
    C6 N1 C5 C4 . . . . -178.0(3) ?
    C3 C4 C5 N1 . . . . -0.3(5) ?
    C15 N3 C11 C12 . . . . -1.1(4) ?
    C16 N3 C11 C12 . . . . 175.7(3) ?
    C11 N3 C16 C17 . . . . -88.0(3) ?
    C15 N3 C16 C17 . . . . 88.9(3) ?
    C11 N3 C15 C14 . . . . 1.9(5) ?
    C16 N3 C15 C14 . . . . -174.9(3) ?
    N3 C11 C12 N4 . . . . 177.9(3) ?
    N3 C11 C12 C13 . . . . -0.9(4) ?
    C14 C13 C12 N4 . . . . -176.8(3) ?
    C14 C13 C12 C11 . . . . 1.9(4) ?
    N3 C15 C14 C13 . . . . -0.8(5) ?
    C12 C13 C14 C15 . . . . -1.1(5) ?
    N3 C16 C17 C18 . . . . -174.8(3) ?
loop_
    _geom_hbond_atom_site_label_D
    _geom_hbond_atom_site_label_H
    _geom_hbond_atom_site_label_A
    _geom_hbond_site_symmetry_A
    _geom_hbond_distance_DH
    _geom_hbond_distance_HA
    _geom_hbond_distance_DA
    _geom_hbond_angle_DHA
    N2 H2A Br2 1_455 0.896(18) 2.468(19) 3.364(3) 177(4)
    N2 H2B Br2 4_456 0.897(18) 2.54(2) 3.419(3) 168(4)
    N4 H4A Br1 2_654 0.834(18) 2.577(19) 3.406(3) 172(3)
    N4 H4B Br2 6_656 0.874(18) 2.568(19) 3.434(3) 171(3)
    C6 H6A Br2 . 0.97 2.88 3.655(4) 138
    C6 H6B Br1 4_456 0.97 2.84 3.775(4) 163
    C16 H16A Br2 1_655 0.97 2.91 3.866(3) 167
_shelx_hkl_file
;
  -1   0   0    0.58    0.08
  -1   0   0    0.43    0.10
   1   0   0    0.13    0.07
  -2   0   0  398.00   11.15
   2   0   0  425.33   11.31
  -2   0   0  397.96   11.30
   3   0   0    0.14    0.18
  -3   0   0   -0.10    0.17
  -3   0   0   -0.42    0.25
   4   0   0    3.67    0.30
  -4   0   0    3.12    0.42
  -4   0   0    3.69    0.31
  -5   0   0   -0.71    0.29
  -5   0   0    0.45    0.48
   5   0   0   -0.27    0.31
  -6   0   0   66.58    2.26
   6   0   0   71.24    2.13
  -7   0   0   -0.39    0.69
   7   0   0   -0.29    0.44
  -8   0   0   18.35    1.26
  -9   0   0   -0.93    1.05
 -10   0   0   -1.27    1.06
  -1  -1   0   -0.04    0.05
   1  -1   0   -0.03    0.06
  -1  -1   0    0.05    0.09
   1   1   0    0.09    0.05
  -1   1   0    0.00    0.06
  -1   1   0   -0.03    0.10
  -2   1   0  358.02   10.16
  -2  -1   0  369.85   10.15
   2   1   0  389.22   10.30
  -2  -1   0  374.11   10.29
   2  -1   0  365.61   10.30
  -2   1   0  364.57   10.30
  -3  -1   0   -0.08    0.24
   3  -1   0   -0.17    0.17
  -3  -1   0   -0.20    0.16
  -3   1   0   -0.18    0.26
   3   1   0   -0.13    0.16
  -3   1   0   -0.06    0.17
  -4   1   0   84.43    2.51
  -4  -1   0   79.12    2.47
   4   1   0   87.76    2.44
  -4  -1   0   84.34    2.44
   4  -1   0   81.90    2.45
  -4   1   0   85.22    2.45
  -5   1   0    0.16    0.53
  -5  -1   0   -0.12    0.31
   5  -1   0    0.06    0.30
  -5   1   0   -0.39    0.30
  -5  -1   0   -0.49    0.49
   5   1   0    0.11    0.27
   6   1   0   76.55    2.29
   6  -1   0   74.76    2.32
  -6  -1   0   77.10    2.42
  -6   1   0   74.30    2.44
  -7   1   0    0.10    0.71
   7  -1   0   -0.59    0.45
  -7  -1   0   -0.78    0.76
  -8   1   0    4.20    1.01
  -8  -1   0    5.61    1.00
  -9  -1   0    0.84    1.05
  -9   1   0    0.97    0.98
 -10  -1   0   -0.34    1.21
 -10   1   0   -1.60    1.19
  -1   2   0   -0.14    0.10
  -1  -2   0    0.10    0.09
  -1   2   0    0.28    0.14
   1  -2   0    0.07    0.06
   2  -2   0   38.68    1.14
  -2  -2   0   39.35    1.14
  -2   2   0   36.85    1.19
   2   2   0   37.01    1.09
  -2   2   0   38.42    1.12
  -2  -2   0   38.20    1.11
   2   2   0   38.72    1.07
  -3  -2   0   -0.12    0.28
   3   2   0   -0.27    0.14
  -3   2   0   -0.03    0.18
   3   2   0    0.13    0.18
  -3  -2   0   -0.28    0.16
   3  -2   0   -0.02    0.19
  -3   2   0   -0.12    0.29
   4  -2   0  229.92    6.68
  -4   2   0  238.86    6.67
  -4  -2   0  242.52    6.66
  -4   2   0  232.05    6.65
  -4  -2   0  233.06    6.61
   4   2   0  245.61    6.64
   5  -2   0   -0.02    0.33
  -5  -2   0    0.14    0.50
  -5   2   0   -0.66    0.53
   5   2   0   -0.17    0.27
  -5   2   0    0.02    0.29
  -5  -2   0   -0.35    0.30
   6   2   0   38.24    1.23
  -6   2   0   36.53    1.57
   6   2   0   36.21    1.24
  -6  -2   0   35.19    1.49
   6  -2   0   35.82    1.29
  -7  -2   0   -0.71    0.65
  -7   2   0   -0.01    0.72
   7   2   0   -0.05    0.54
   7  -2   0   -0.83    0.47
  -8   2   0   -0.21    0.95
  -8  -2   0    1.06    0.92
  -9   2   0   -1.57    1.07
  -9  -2   0    1.18    1.05
 -10  -2   0    3.71    1.27
 -10   2   0    3.22    1.30
   0   3   0    0.30    0.12
  -1   3   0    0.52    0.16
  -1   3   0    0.09    0.14
  -1  -3   0   -0.13    0.12
   2  -3   0  208.21    6.01
  -2  -3   0  221.14    5.99
  -2   3   0  215.79    5.80
  -2  -3   0  221.26    5.93
   2   3   0  215.41    5.76
  -2   3   0  209.75    5.98
   3  -3   0    0.17    0.20
  -3   3   0   -0.14    0.31
   3   3   0    0.10    0.18
  -3   3   0    0.16    0.18
  -3  -3   0   -0.28    0.15
  -3  -3   0   -0.09    0.24
  -4   3   0   49.08    1.47
  -4  -3   0   47.49    1.51
  -4   3   0   47.35    1.59
  -4  -3   0   49.92    1.45
   4  -3   0   46.55    1.49
   4   3   0   47.05    1.40
   4   3   0   46.80    1.40
  -5  -3   0   -0.14    0.48
   5   3   0   -0.29    0.24
  -5   3   0    0.12    0.32
   5  -3   0    0.07    0.34
  -5  -3   0   -0.11    0.29
  -5   3   0   -0.07    0.57
   5   3   0    0.18    0.32
  -6  -3   0    5.34    0.48
  -6  -3   0    6.56    0.66
   6   3   0    5.64    0.49
   6  -3   0    5.58    0.54
   6   3   0    6.49    0.46
  -6   3   0    6.29    0.81
   7   3   0    0.20    0.51
  -7  -3   0   -0.04    0.75
   7  -3   0   -0.03    0.50
  -7   3   0   -0.61    0.81
   8  -3   0   16.15    1.03
  -8   3   0   16.06    1.17
  -8  -3   0   16.29    1.11
  -9   3   0    1.14    1.00
  -9  -3   0   -0.82    1.02
 -10   3   0    3.47    1.31
 -10  -3   0    4.20    1.24
   0   4   0   69.23    1.92
   1   4   0    0.04    0.14
  -1   4   0    0.38    0.20
  -1   4   0    0.02    0.20
  -1  -4   0   -0.09    0.14
  -2  -4   0   55.97    1.63
  -2   4   0   55.34    1.72
  -2   4   0   56.47    1.64
   2   4   0   56.47    1.57
   2  -4   0   58.36    1.63
  -3  -4   0    0.10    0.26
  -3   4   0   -0.27    0.37
  -3  -4   0   -0.05    0.15
   3  -4   0    0.06    0.21
   3   4   0   -0.05    0.20
  -4  -4   0   26.42    0.88
  -4   4   0   27.28    1.10
   4   4   0   26.92    0.88
   4  -4   0   28.01    0.95
  -4   4   0   27.95    0.89
  -4  -4   0   26.76    1.03
   5  -4   0    1.05    0.37
  -5   4   0   -0.27    0.29
  -5   4   0   -0.25    0.53
  -5  -4   0   -0.63    0.28
  -5  -4   0   -0.01    0.48
   5   4   0   -0.28    0.33
   6   4   0   39.31    1.29
   6  -4   0   38.63    1.40
  -6   4   0   37.44    1.59
  -6  -4   0   39.85    1.52
  -6  -4   0   39.08    1.32
  -7  -4   0    0.56    0.75
   7  -4   0    0.03    0.50
  -7   4   0   -0.89    0.84
  -8  -4   0    2.03    0.81
  -8   4   0    4.15    1.05
  -9  -4   0    1.24    1.06
  -9   4   0   -2.02    1.08
 -10  -4   0   -0.43    1.04
 -10   4   0   -0.38    1.14
   0   5   0    0.19    0.17
   1   5   0   -0.01    0.17
  -1   5   0    0.15    0.21
  -1   5   0   -0.16    0.23
  -2   5   0  142.31    4.05
   2   5   0  144.36    3.87
  -2  -5   0  142.85    3.99
  -2   5   0  144.19    3.95
  -3  -5   0   -0.23    0.14
  -3   5   0   -0.32    0.36
   3  -5   0   -0.12    0.21
  -3  -5   0    0.47    0.28
   3   5   0    0.02    0.22
   4  -5   0  345.33    9.57
  -4  -5   0  341.75    9.43
  -4  -5   0  336.93    9.51
   4   5   0  356.10    9.14
  -4   5   0  325.98    9.52
   5   5   0   -0.10    0.33
  -5  -5   0    0.45    0.50
  -5   5   0    0.71    0.64
   5  -5   0   -0.62    0.37
  -5  -5   0   -0.29    0.29
  -5   5   0   -0.73    0.25
   6   5   0   11.90    0.67
  -6  -5   0   11.59    0.76
  -6   5   0   11.86    0.90
  -6  -5   0   10.63    0.68
   6  -5   0   10.87    0.74
  -7   5   0   -0.71    0.86
  -7  -5   0   -0.37    0.66
  -8   5   0    0.69    1.04
  -8  -5   0    0.56    0.79
  -9   5   0    1.02    1.18
  -9  -5   0    0.56    1.02
 -10  -5   0    2.17    1.09
 -10   5   0    1.73    1.36
   0   6   0  225.40    6.09
  -1   6   0   -0.16    0.25
   1   6   0   -0.21    0.23
  -1   6   0    0.04    0.25
  -2   6   0   14.78    0.68
   2   6   0   14.26    0.54
  -2  -6   0   14.07    0.59
  -2   6   0   14.08    0.71
  -3   6   0    0.77    0.40
   3   6   0    0.49    0.25
  -3   6   0   -0.21    0.35
   3  -6   0    0.06    0.21
  -3  -6   0    0.02    0.32
  -4  -6   0   18.58    0.84
  -4  -6   0   19.95    0.70
   4   6   0   22.06    0.76
  -4   6   0   20.37    1.02
   4  -6   0   21.31    0.81
  -5   6   0    0.26    0.66
   5  -6   0   -0.46    0.36
  -5  -6   0   -0.15    0.27
  -5  -6   0    0.17    0.51
   5   6   0   -0.48    0.33
  -6  -6   0    2.17    0.59
   6   6   0    1.76    0.42
  -6  -6   0    1.50    0.39
  -6   6   0    2.21    0.73
   6  -6   0    0.66    0.47
  -7   6   0    0.13    0.79
  -7  -6   0    0.20    0.74
  -8  -6   0   -1.13    0.87
  -8   6   0    0.25    0.95
  -9  -6   0    1.45    0.91
  -9   6   0   -0.87    1.18
 -10   6   0   -0.66    1.38
 -10  -6   0   -0.68    1.18
   0   7   0    0.32    0.28
   1   7   0    0.06    0.25
  -1   7   0   -0.21    0.29
  -1   7   0   -0.14    0.31
  -2   7   0    6.98    0.51
   2   7   0    8.05    0.44
  -2  -7   0    7.96    0.50
  -2   7   0    7.70    0.51
  -3   7   0    0.30    0.46
  -3  -7   0    0.03    0.35
   3   7   0   -0.12    0.27
  -3   7   0   -0.04    0.39
   3  -7   0   -0.13    0.21
  -4  -7   0   58.30    1.88
   4  -7   0   59.97    1.84
  -4  -7   0   61.04    1.75
   4   7   0   61.94    1.74
  -4   7   0   59.14    2.00
  -5   7   0    0.73    0.69
  -5  -7   0    0.17    0.53
  -5  -7   0   -0.94    0.27
   5  -7   0    0.02    0.38
   5   7   0   -0.19    0.34
  -6  -7   0   -0.42    0.63
  -6  -7   0    0.18    0.38
  -6   7   0    0.86    0.74
  -7  -7   0    0.42    0.67
  -7   7   0   -1.00    0.81
  -8  -7   0    8.65    0.94
  -8   7   0   11.35    1.28
  -9   7   0   -0.10    1.09
  -9  -7   0   -0.09    0.89
 -10  -7   0    1.32    1.20
 -10   7   0    2.92    1.43
   0   8   0   11.17    0.57
  -1   8   0   -0.30    0.32
  -1   8   0    0.43    0.33
   1   8   0   -0.11    0.28
  -2   8   0   66.50    2.00
  -2   8   0   63.71    1.97
  -2  -8   0   64.59    1.94
   2   8   0   66.66    1.89
   3  -8   0   -0.26    0.20
   3   8   0    0.00    0.31
  -3   8   0    0.29    0.47
  -3  -8   0   -0.40    0.37
  -3   8   0    0.46    0.44
  -4   8   0    8.08    0.70
  -4  -8   0    7.83    0.38
   4   8   0    8.52    0.54
  -4  -8   0    8.20    0.55
   4  -8   0    8.39    0.53
  -5   8   0   -0.35    0.73
   5  -8   0   -0.38    0.38
  -5  -8   0   -0.12    0.28
   5   8   0   -0.26    0.38
  -5  -8   0    0.76    0.50
  -6   8   0   22.72    1.47
  -6  -8   0   21.43    1.16
  -7   8   0   -0.93    0.93
  -7  -8   0   -1.02    0.74
  -8   8   0    6.86    1.22
  -8  -8   0    6.83    0.88
  -9  -8   0   -0.23    1.03
  -9   8   0   -0.61    1.12
 -10  -8   0    1.28    1.18
 -10   8   0    1.29    1.46
   0   9   0    0.04    0.36
   1   9   0   -0.09    0.32
  -1   9   0    0.62    0.38
  -1   9   0    0.00    0.41
   2   9   0    2.38    0.38
  -2   9   0    3.10    0.45
  -2  -9   0    3.45    0.42
  -2   9   0    2.47    0.51
  -3   9   0    0.20    0.54
  -3   9   0   -0.15    0.46
  -3  -9   0   -0.22    0.40
   3   9   0   -0.44    0.32
  -4   9   0    9.60    0.81
   4   9   0    8.91    0.58
  -4  -9   0    7.49    0.56
   4  -9   0    7.50    0.48
   5  -9   0   -0.77    0.42
  -5   9   0   -0.94    0.73
   5   9   0   -0.48    0.38
  -5  -9   0   -0.08    0.58
  -6   9   0   10.27    0.97
  -6  -9   0    8.11    0.80
  -7   9   0    2.09    1.04
  -7  -9   0   -0.11    0.78
  -8  -9   0    1.04    0.90
  -8   9   0    0.24    1.03
  -9  -9   0    0.72    0.92
  -9   9   0    0.21    1.30
   0  10   0   14.62    0.79
  -1  10   0   -0.04    0.46
   1  10   0    0.15    0.38
  -2  10   0    1.52    0.49
   2  10   0    0.83    0.38
  -2  10   0    0.84    0.51
  -2 -10   0    1.39    0.38
  -3  10   0   -0.28    0.55
  -3 -10   0    0.62    0.45
   3  10   0   -0.20    0.36
  -3  10   0   -0.12    0.56
  -4  10   0    6.83    0.76
   4 -10   0    5.61    0.41
  -4  10   0    4.52    0.76
  -4 -10   0    5.33    0.55
   4  10   0    5.37    0.48
  -5  10   0    0.69    0.78
   5 -10   0   -0.01    0.42
  -5 -10   0   -0.30    0.59
  -6 -10   0   11.63    0.88
  -6  10   0    9.13    1.07
  -7  10   0   -2.19    1.00
  -7 -10   0   -0.31    0.77
  -8  10   0    0.27    1.17
  -8 -10   0    1.62    0.90
  -9  10   0    0.04    1.33
  -9 -10   0   -0.37    0.99
   0  11   0   -0.04    0.45
  -1  11   0   -0.05    0.50
   1  11   0   -0.42    0.40
  -2  11   0    1.86    0.51
   2  11   0    0.80    0.41
  -2  11   0    1.69    0.53
  -2 -11   0    1.34    0.47
   3  11   0    0.27    0.44
  -3  11   0    0.04    0.55
  -3 -11   0    0.25    0.43
  -3  11   0    0.57    0.54
   4  11   0    0.41    0.43
   4 -11   0   -0.30    0.33
  -4  11   0   -0.26    0.63
  -4 -11   0   -0.48    0.54
  -4  11   0   -0.45    0.69
  -5 -11   0   -0.09    0.55
  -5  11   0    0.20    0.81
  -6 -11   0    3.16    0.69
  -6  11   0    5.43    0.90
  -7 -11   0   -1.04    0.81
  -7  11   0   -0.94    1.02
  -8 -11   0    3.77    0.96
  -8  11   0    2.95    1.25
  -9 -11   0   -0.59    1.03
  -9  11   0    0.57    1.36
   0  12   0  128.37    3.68
  -1  12   0   -0.59    0.54
   1  12   0    0.21    0.50
   2  12   0   66.24    2.01
  -2  12   0   64.95    2.10
  -2 -12   0   64.81    2.04
  -2  12   0   65.91    2.13
  -3  12   0    0.32    0.60
  -3  12   0   -1.51    0.63
  -3 -12   0    0.07    0.51
   3  12   0   -0.24    0.44
  -4  12   0    0.89    0.68
   4 -12   0    1.06    0.35
  -4  12   0    0.51    0.66
   4  12   0    0.32    0.48
  -4 -12   0    0.99    0.52
  -5 -12   0   -0.96    0.57
  -5  12   0    0.78    0.86
  -6 -12   0    9.50    0.84
  -6  12   0   10.32    1.13
  -7 -12   0   -0.87    0.83
  -7  12   0    0.60    1.08
  -8 -12   0    2.98    0.88
  -8  12   0    3.03    1.26
  -9 -12   0    0.89    1.09
  -9  12   0   -0.16    1.33
   0  13   0    0.46    0.55
  -1  13   0    0.03    0.61
   1  13   0   -0.40    0.50
  -2 -13   0   92.74    2.76
  -2  13   0   93.79    2.84
   2  13   0   89.40    2.69
   3  13   0   -0.16    0.49
  -3 -13   0    0.47    0.59
  -3  13   0   -0.86    0.66
  -3  13   0   -0.75    0.71
  -4 -13   0   75.94    2.56
   4 -13   0   87.78    2.46
  -4  13   0   80.54    2.67
  -4  13   0   89.54    2.82
  -5  13   0   -0.34    0.88
  -5 -13   0    0.19    0.69
  -6  13   0    9.41    1.17
  -6 -13   0    9.15    0.93
  -7  13   0   -0.36    1.12
  -7 -13   0   -0.67    0.84
  -8 -13   0    1.60    0.99
  -8  13   0    0.27    1.25
   0  14   0   45.85    1.65
  -1  14   0    0.52    0.68
   1  14   0   -0.51    0.55
  -2 -14   0   35.84    1.33
   2  14   0   34.45    1.33
  -2  14   0   31.85    1.47
   3  14   0    0.02    0.54
  -3  14   0    0.96    0.72
  -3  14   0    1.17    0.72
  -3 -14   0    0.75    0.62
  -4 -14   0    4.85    0.74
  -4  14   0    5.74    0.87
   4 -14   0    4.99    0.40
  -4  14   0    5.62    0.91
  -5  14   0   -0.90    0.90
  -5 -14   0   -0.57    0.73
  -6  14   0    1.50    1.07
  -6 -14   0    1.18    0.84
  -7 -14   0    1.16    0.79
  -7  14   0   -1.29    1.14
  -8  14   0    2.11    1.28
  -8 -14   0    2.65    1.04
   0  15   0    0.36    0.66
  -1  15   0    0.02    0.71
   1  15   0    0.16    0.62
  -2 -15   0    2.86    0.66
  -2  15   0    3.29    0.82
   2  15   0    3.25    0.62
  -3  15   0   -1.01    0.75
  -3 -15   0   -0.72    0.63
  -3  15   0   -0.04    0.84
   3  15   0   -1.11    0.58
  -4  15   0   -0.58    0.92
  -4 -15   0    0.29    0.70
  -4  15   0    0.49    0.88
  -5 -15   0    0.73    0.77
  -5  15   0    0.74    0.98
  -6  15   0    6.35    1.16
  -6 -15   0    5.34    0.92
  -7  15   0   -0.66    1.21
  -7 -15   0    1.24    0.95
  -8  15   0    5.61    1.41
  -8 -15   0    6.50    1.12
   0  16   0   10.23    0.89
   1  16   0   -0.96    0.64
  -1  16   0    0.00    0.74
   2  16   0    1.28    0.70
  -2 -16   0    1.96    0.69
  -2  16   0    3.23    0.88
   3  16   0   -0.96    0.64
  -3 -16   0    0.35    0.70
  -3  16   0   -1.70    0.79
  -4  16   0   12.16    1.05
  -4  16   0   12.45    1.12
  -4 -16   0   13.50    0.97
  -5  16   0   -1.23    0.99
  -5 -16   0    0.96    0.79
  -6  16   0    2.24    1.17
  -6 -16   0    2.91    0.93
  -7 -16   0    1.08    1.00
  -7  16   0   -0.69    1.21
   0  17   0   -0.20    0.74
   1  17   0    0.20    0.72
  -1  17   0    0.49    0.81
  -2  17   0   18.72    1.26
   2  17   0   19.70    1.11
  -2 -17   0   17.96    1.12
  -3  17   0    0.43    0.97
  -3 -17   0   -1.18    0.71
  -4 -17   0   11.94    0.96
  -4  17   0   11.29    1.19
  -4  17   0   11.67    1.17
  -5 -17   0   -0.85    0.84
  -5  17   0   -2.00    1.07
  -6 -17   0    2.19    0.98
  -6  17   0    1.82    1.21
  -7 -17   0    1.91    1.06
  -7  17   0   -0.41    1.14
   0  18   0   45.66    1.82
  -1  18   0   -0.94    0.87
   1  18   0    0.46    0.83
  -2  18   0    8.75    1.11
   2  18   0    7.84    0.87
  -2 -18   0    8.22    0.88
  -3  18   0   -0.28    1.04
  -3 -18   0    0.00    0.79
  -4 -18   0    3.40    0.85
  -5 -18   0   -0.11    0.89
  -5  18   0   -0.32    1.10
  -6  18   0    1.40    1.23
  -6 -18   0    0.73    1.00
   0  19   0    0.04    0.86
  -1  19   0    0.08    0.91
   1  19   0    1.43    0.86
  -2  19   0    1.44    1.04
   2  19   0    1.30    0.80
  -2 -19   0   -0.11    0.80
  -3  19   0    0.59    1.10
  -3 -19   0   -0.05    0.82
  -4 -19   0    2.06    0.90
  -5  19   0   -1.35    1.19
  -5 -19   0   -1.11    0.95
   0  20   0   -0.56    0.92
   1  20   0   -0.31    0.86
  -1 -20   0   -0.09    0.80
  -1  20   0    0.56    1.02
  -2  20   0    0.54    1.09
  -2 -20   0    0.68    0.83
  -3 -20   0   -0.12    0.85
  -3  20   0   -0.75    1.03
  -4 -20   0    0.57    0.94
  -5 -20   0    0.90    1.00
   0  21   0   -0.68    0.98
  -1  21   0    0.54    1.06
   1  21   0    0.40    0.94
  -1 -21   0   -1.11    0.86
  -2  21   0    1.98    1.14
  -2 -21   0    1.53    0.89
  -3  21   0    0.27    1.21
  -3 -21   0   -0.32    0.91
  -4 -21   0    0.20    0.98
   0  22   0    2.06    1.18
   1  22   0    0.07    0.99
  -1 -22   0    0.89    0.92
  -1  22   0    0.08    1.13
  -2  22   0    2.21    1.21
  -2 -22   0   -0.04    0.93
   1   0   1    0.30    0.08
  -1   0  -1    0.17    0.10
  -1   0   1    0.27    0.10
  -1   0   1    0.50    0.07
  -1   0  -1    0.14    0.07
   1   0  -1    0.43    0.07
   2   0  -1    0.05    0.12
  -2   0  -1    0.04    0.20
  -2   0   1   -0.05    0.12
   2   0   1   -0.12    0.12
  -2   0   1   -0.20    0.17
  -2   0  -1   -0.11    0.12
  -3   0  -1    0.02    0.18
   3   0   1    0.15    0.18
   3   0  -1   -0.11    0.17
  -3   0  -1   -0.01    0.26
  -3   0   1   -0.01    0.28
  -3   0   1    0.08    0.17
   4   0   1    0.04    0.24
  -4   0   1    0.08    0.23
  -4   0  -1   -0.42    0.40
  -4   0  -1   -0.12    0.23
  -4   0   1   -0.58    0.34
   4   0  -1    0.24    0.23
  -5   0  -1   -0.11    0.30
   5   0   1    0.26    0.30
  -5   0   1   -0.57    0.30
  -5   0   1   -0.59    0.43
  -5   0  -1   -0.30    0.51
   5   0  -1   -0.29    0.29
   6   0   1   -0.22    0.36
  -6   0  -1   -1.38    0.55
   6   0  -1   -0.38    0.37
  -6   0   1    1.09    0.65
  -7   0  -1    0.03    0.78
  -7   0   1   -0.46    0.76
   7   0   1   -0.46    0.44
   7   0  -1    0.01    0.45
  -8   0   1   -0.85    0.90
  -8   0  -1   -0.51    0.92
  -9   0  -1   -0.21    1.08
  -9   0   1    0.25    1.05
 -10   0  -1    0.31    1.23
 -10   0   1    0.24    1.24
  -1  -1  -1    2.30    0.13
  -1  -1   1    2.19    0.12
  -1   1  -1    2.47    0.15
  -1   1  -1    2.76    0.20
   1  -1  -1    2.82    0.15
  -1   1   1    2.52    0.14
   1   1   1    2.24    0.12
  -1  -1   1    2.29    0.17
  -1  -1  -1    2.32    0.18
   1  -1   1    2.60    0.16
  -1   1   1    2.15    0.19
   2  -1   1   13.99    0.49
  -2   1  -1   14.66    0.49
  -2   1   1   14.80    0.57
  -2  -1   1   14.25    0.47
  -2  -1   1   13.56    0.51
  -2  -1  -1   14.56    0.47
   2  -1  -1   13.39    0.48
   2   1  -1   14.31    0.46
  -2  -1  -1   14.60    0.52
  -2   1  -1   14.36    0.55
  -2   1   1   14.05    0.47
   2   1   1   14.30    0.46
  -3  -1  -1    3.69    0.25
  -3   1  -1    3.53    0.26
  -3   1  -1    4.10    0.38
  -3  -1  -1    3.21    0.32
   3   1  -1    3.24    0.23
   3  -1   1    3.74    0.27
  -3  -1   1    3.52    0.24
  -3   1   1    3.47    0.25
  -3  -1   1    4.03    0.32
   3   1   1    3.65    0.23
  -3   1   1    3.45    0.35
   3  -1  -1    2.95    0.24
  -4   1   1  111.70    3.16
  -4   1   1  106.08    3.19
  -4  -1  -1  110.81    3.19
   4   1   1  110.00    3.14
   4   1  -1  113.98    3.15
  -4  -1   1  110.96    3.18
  -4   1  -1  109.16    3.16
  -4  -1   1  112.47    3.15
   4  -1  -1  106.04    3.16
   4  -1   1  108.09    3.17
  -4  -1  -1  107.50    3.15
  -4   1  -1  110.31    3.22
  -5   1   1    3.83    0.61
  -5   1   1    3.87    0.38
  -5  -1   1    4.16    0.38
   5  -1   1    4.74    0.40
   5   1   1    4.07    0.37
  -5  -1   1    4.01    0.52
   5   1  -1    4.78    0.36
  -5  -1  -1    4.16    0.37
  -5   1  -1    3.88    0.55
  -5  -1  -1    4.52    0.53
   5  -1  -1    4.26    0.38
  -5   1  -1    4.36    0.39
  -6  -1   1   -0.22    0.63
  -6  -1  -1   -0.02    0.58
  -6   1   1    0.60    0.66
   6  -1   1   -0.29    0.38
  -6   1  -1   -0.34    0.59
   6   1  -1    0.08    0.35
   6   1   1   -0.09    0.35
   6  -1  -1    0.11    0.40
   7  -1  -1    0.23    0.49
  -7  -1   1   -0.43    0.69
  -7   1  -1   -0.56    0.78
   7  -1   1   -0.13    0.46
  -7  -1  -1    0.54    0.68
  -7   1   1   -0.10    0.78
   8   1  -1   11.02    0.84
  -8   1  -1   10.27    1.13
  -8   1   1    9.28    1.09
  -8  -1   1    9.35    1.07
  -8  -1  -1   10.57    1.08
  -9  -1  -1    0.75    1.06
  -9   1  -1    0.20    0.95
  -9   1   1    1.29    0.97
  -9  -1   1   -0.51    1.05
 -10  -1  -1    4.19    1.16
 -10   1  -1    2.61    1.29
 -10   1   1    4.31    1.16
 -10  -1   1    2.54    1.25
  -1   2   1   82.99    2.38
  -1  -2   1   87.11    2.36
  -1   2  -1   83.72    2.32
  -1   2  -1   83.18    2.39
   1  -2  -1   86.30    2.44
  -1  -2  -1   86.40    2.36
   2  -2  -1   98.66    2.74
  -2   2   1   97.02    2.75
  -2   2  -1   92.52    2.74
  -2  -2  -1   96.11    2.72
  -2   2   1   91.84    2.73
   2  -2   1   94.49    2.75
  -2  -2   1   99.11    2.72
  -2   2  -1   95.40    2.76
  -2  -2   1  101.29    2.72
  -2  -2  -1   97.17    2.71
  -2   2  -1   97.23    2.65
   2   2  -1   99.16    2.63
   2   2   1   97.60    2.71
   3   2  -1    6.92    0.31
  -3   2  -1    6.57    0.37
   3  -2   1    6.46    0.37
   3   2   1    6.28    0.30
   3   2  -1    7.17    0.38
  -3   2   1    6.11    0.42
  -3   2  -1    6.37    0.43
  -3  -2   1    6.78    0.34
   3  -2  -1    6.69    0.37
  -3   2   1    6.88    0.36
  -3  -2  -1    6.26    0.37
  -3  -2  -1    6.63    0.33
  -3  -2   1    7.16    0.41
   4   2  -1   18.57    0.64
   4   2  -1   18.84    0.69
   4  -2   1   16.65    0.70
  -4   2   1   16.78    0.89
  -4   2  -1   19.33    0.69
   4   2   1   17.54    0.63
  -4  -2  -1   18.44    0.68
  -4  -2  -1   17.44    0.78
  -4  -2   1   17.32    0.77
  -4  -2   1   17.14    0.67
  -4   2   1   18.68    0.70
  -4   2  -1   19.14    0.86
   4  -2  -1   16.25    0.69
  -5  -2  -1   -0.30    0.44
  -5   2   1   -0.47    0.29
  -5  -2   1    0.06    0.45
   5   2  -1    0.38    0.28
   5  -2  -1    0.19    0.33
   5   2   1    0.27    0.27
   5  -2   1    0.36    0.34
  -5  -2  -1    0.43    0.31
  -5  -2   1    0.24    0.31
  -5   2   1   -0.19    0.55
  -5   2  -1    0.17    0.49
  -5   2  -1   -0.04    0.32
   5   2  -1    0.62    0.36
  -6  -2  -1   37.42    1.53
   6   2  -1   39.89    1.28
   6  -2  -1   37.20    1.34
   6  -2   1   38.70    1.34
  -6  -2   1   37.81    1.52
   6   2  -1   39.41    1.31
   6   2   1   38.81    1.28
  -6   2   1   37.59    1.60
  -6   2  -1   39.73    1.56
   7   2   1    0.21    0.52
  -7  -2   1   -0.33    0.75
  -7   2   1   -0.07    0.72
   7   2  -1   -1.18    0.49
   7  -2  -1    0.07    0.49
  -7   2  -1   -0.29    0.80
  -7  -2  -1   -0.49    0.76
   7  -2   1   -1.07    0.46
  -8   2   1   -0.98    0.94
  -8  -2  -1    0.13    0.80
  -8  -2   1    0.02    0.91
  -8   2  -1   -0.24    0.95
  -9   2  -1   -0.12    1.09
  -9  -2  -1   -0.48    1.02
  -9  -2   1   -1.44    1.03
  -9   2   1   -0.90    1.07
 -10  -2  -1    1.78    1.23
 -10  -2   1    1.23    1.09
 -10   2   1   -0.68    1.23
 -10   2  -1    0.66    1.28
   0   3  -1    0.10    0.12
   0   3   1    0.28    0.12
  -1   3   1    0.69    0.15
  -1   3  -1    0.78    0.16
  -1  -3   1    0.70    0.13
  -1   3   1    0.65    0.17
   1   3  -1    0.73    0.13
  -1   3  -1    0.61    0.17
  -1  -3  -1    0.69    0.13
  -2   3  -1  406.31   10.60
   2   3  -1  394.03   10.55
  -2  -3  -1  408.45   10.84
  -2   3   1  385.88   10.88
  -2  -3   1  410.05   10.84
   2  -3  -1  400.47   11.01
  -2  -3   1  403.89   10.99
  -2   3  -1  375.85   10.89
   2  -3   1  384.58   11.01
  -2  -3  -1  391.63   11.00
  -3   3  -1   54.49    1.70
  -3  -3   1   55.80    1.64
  -3  -3  -1   51.89    1.63
  -3  -3  -1   54.25    1.59
   3  -3   1   56.25    1.64
   3   3   1   55.16    1.53
   3   3  -1   55.35    1.56
   3  -3  -1   55.96    1.63
  -3   3   1   52.89    1.60
  -3   3  -1   54.97    1.61
  -3  -3   1   55.79    1.59
  -3   3   1   53.85    1.72
  -4   3   1   40.15    1.26
   4   3  -1   40.81    1.21
  -4   3  -1   39.71    1.27
   4   3   1   40.15    1.20
  -4   3  -1   39.70    1.41
  -4  -3  -1   39.66    1.35
   4  -3   1   39.64    1.30
   4   3   1   40.20    1.20
  -4  -3   1   40.31    1.35
  -4   3   1   41.63    1.45
  -4  -3  -1   42.07    1.25
   4   3  -1   41.21    1.23
   4  -3  -1   41.33    1.30
  -4  -3   1   40.40    1.25
  -5  -3  -1   20.27    0.95
   5   3  -1   21.38    0.83
  -5   3   1   22.50    0.84
  -5   3  -1   24.19    0.87
  -5   3   1   21.37    1.14
   5   3   1   21.71    0.80
   5  -3   1   21.94    0.87
   5  -3  -1   20.80    0.86
   5   3  -1   20.73    0.76
   5   3   1   23.36    0.77
  -5  -3   1   22.22    0.83
  -5  -3   1   20.55    1.02
  -5   3  -1   20.70    1.14
  -5  -3  -1   22.12    0.83
  -6   3  -1   12.25    0.94
  -6  -3   1   13.93    0.88
   6   3   1   13.72    0.63
   6   3  -1   15.77    0.79
   6   3  -1   14.49    0.62
  -6  -3  -1   13.54    0.73
   6  -3  -1   13.35    0.75
  -6  -3  -1   15.17    0.94
   6  -3   1   13.66    0.77
  -6   3   1   14.15    0.91
  -6  -3   1   13.25    0.74
   6   3   1   13.34    0.71
   7  -3   1    1.68    0.54
   7  -3  -1    1.64    0.54
  -7  -3  -1   -0.39    0.65
   7   3  -1    1.89    0.57
  -7   3  -1    1.60    0.84
  -7  -3   1    1.19    0.68
  -7   3   1    2.06    0.76
  -8  -3   1   -0.07    0.78
   8  -3   1   -0.37    0.61
  -8   3   1    1.11    0.88
  -8   3  -1   -1.44    0.84
  -8  -3  -1   -0.95    0.89
  -9   3  -1    0.69    1.00
  -9  -3  -1    0.46    1.04
  -9  -3   1    1.16    1.06
  -9   3   1   -0.23    1.12
 -10  -3   1    1.15    1.21
 -10  -3  -1    0.01    1.04
 -10   3   1    1.43    1.30
 -10   3  -1   -0.42    1.29
   0   4  -1  818.38   21.38
   0   4   1  790.29   21.38
  -1   4   1  376.47   10.60
   1   4  -1  375.93   10.31
  -1   4   1  399.46   10.34
  -1   4  -1  378.61   10.60
   1   4   1  379.77   10.31
  -1  -4  -1  391.77   10.57
  -1   4  -1  402.69   10.35
  -1  -4   1  389.18   10.58
  -2  -4  -1  118.14    3.23
  -2   4  -1  116.72    3.19
  -2  -4   1  110.94    3.23
   2   4  -1  115.89    3.13
   2  -4   1  114.86    3.25
  -2   4   1  115.19    3.29
  -2   4  -1  113.39    3.30
  -2   4   1  116.91    3.19
   2   4   1  116.80    3.12
   2  -4  -1  115.91    3.25
   3  -4   1   25.18    0.85
  -3   4  -1   24.65    1.01
  -3  -4   1   25.39    0.79
   3  -4  -1   24.62    0.84
  -3  -4   1   25.36    0.87
  -3  -4  -1   25.34    0.90
   3   4   1   25.98    0.77
  -3   4  -1   25.76    0.89
   3   4  -1   26.27    0.81
  -3  -4  -1   25.43    0.78
  -3   4   1   26.03    1.01
   4   4   1    0.40    0.24
  -4   4  -1    0.70    0.43
  -4   4   1    0.50    0.23
  -4  -4  -1    0.27    0.39
  -4   4  -1    0.55    0.23
   4  -4  -1    0.61    0.29
  -4   4   1   -0.40    0.48
  -4  -4  -1    0.01    0.22
  -4  -4   1    0.35    0.23
  -4  -4   1    0.53    0.35
   4  -4   1    0.36    0.30
   4   4  -1    1.14    0.28
   5   4   1    9.55    0.56
  -5  -4   1   10.77    0.68
   5  -4   1    9.36    0.61
   5   4  -1    9.35    0.58
   5  -4  -1    8.78    0.59
  -5   4   1    9.61    0.55
  -5   4  -1    9.63    0.57
  -5  -4   1    9.77    0.55
  -5  -4  -1    8.78    0.62
  -5   4   1    9.89    0.72
  -5  -4  -1    9.73    0.55
  -5   4  -1    9.68    0.73
   6   4   1   45.22    1.45
  -6  -4   1   47.01    1.70
   6   4  -1   44.57    1.48
  -6   4  -1   49.48    1.85
  -6  -4   1   47.95    1.52
  -6   4   1   46.59    1.84
  -6  -4  -1   45.31    1.52
   6  -4  -1   45.69    1.57
   6  -4   1   47.96    1.58
  -6  -4  -1   44.81    1.64
   7  -4  -1    3.73    0.58
  -7   4   1    4.32    0.93
   7  -4   1    4.08    0.59
   7   4  -1    5.12    0.57
  -7   4  -1    4.23    0.91
  -7  -4  -1    3.31    0.71
  -7  -4   1    3.73    0.80
  -8  -4   1    9.83    1.04
  -8   4   1   10.68    1.21
  -8  -4  -1   11.04    0.97
  -8   4  -1   13.60    1.12
  -9   4  -1   -0.35    1.14
  -9   4   1    0.72    1.02
  -9  -4   1    1.85    1.04
  -9  -4  -1    1.16    1.05
 -10   4   1    0.49    1.32
 -10   4  -1    0.43    1.31
 -10  -4   1    0.52    1.19
 -10  -4  -1    1.06    1.06
   0   5   1   -0.07    0.20
   0   5  -1   -0.19    0.20
   1   5   1    8.64    0.38
  -1   5  -1    7.57    0.43
  -1   5   1    8.81    0.46
   1   5  -1    8.99    0.39
  -1   5  -1    8.89    0.44
  -1   5   1    9.14    0.45
  -1  -5  -1    8.69    0.38
  -2   5   1   -0.13    0.30
  -2   5  -1    0.10    0.27
  -2  -5  -1    0.37    0.23
   2   5   1    0.21    0.18
  -2   5   1    0.11    0.29
   2   5  -1    0.67    0.21
  -2  -5   1    0.27    0.24
  -2   5  -1    0.42    0.29
  -3  -5   1   44.11    1.38
   3  -5  -1   46.00    1.37
  -3   5  -1   44.80    1.43
  -3   5   1   44.46    1.52
   3  -5   1   45.43    1.38
  -3  -5   1   45.99    1.31
  -3  -5  -1   42.70    1.30
   3   5   1   47.25    1.29
  -3  -5  -1   42.32    1.37
   3   5  -1   46.36    1.31
  -3   5  -1   44.71    1.52
  -4  -5  -1   10.60    0.46
   4  -5  -1    9.70    0.58
  -4  -5   1    9.57    0.47
   4   5  -1   13.66    0.57
   4   5   1   11.97    0.49
  -4  -5   1   11.05    0.72
  -4   5  -1   12.57    0.80
  -4   5   1   11.13    0.73
  -4  -5  -1   11.35    0.70
   4  -5   1   10.43    0.56
  -5   5  -1   64.49    1.86
  -5  -5   1   61.48    1.89
  -5  -5  -1   60.78    1.88
   5   5   1   63.66    1.81
   5   5  -1   63.24    1.84
   5  -5   1   64.77    1.96
  -5   5  -1   62.28    2.10
  -5   5   1   60.23    2.09
  -5  -5  -1   61.53    2.00
  -5  -5   1   63.83    2.01
  -5   5   1   63.78    1.85
   5  -5  -1   61.84    1.95
   6  -5   1   15.67    0.86
  -6  -5  -1   17.23    0.77
   6   5   1   14.54    0.72
  -6  -5   1   17.29    1.06
   6   5  -1   15.82    0.77
   6  -5  -1   16.76    0.84
  -6   5  -1   17.79    1.09
  -6  -5  -1   17.31    1.05
  -6   5   1   15.80    0.99
  -6  -5   1   17.23    0.78
  -7  -5  -1   16.34    1.05
  -7   5   1   17.21    1.20
  -7   5  -1   19.88    1.22
  -7  -5   1   15.75    1.04
  -8  -5  -1   -0.05    0.76
  -8   5   1   -0.40    0.89
  -8  -5   1   -0.23    0.78
  -8   5  -1   -0.64    1.01
  -9  -5   1    0.06    1.02
  -9  -5  -1   -0.61    1.02
  -9   5  -1    1.74    1.17
  -9   5   1    1.11    1.06
 -10  -5  -1    0.08    1.16
 -10   5  -1    0.37    1.32
 -10   5   1   -1.15    1.30
 -10  -5   1    0.01    1.19
   0   6   1  121.82    3.38
   0   6  -1  124.48    3.39
   1   6  -1   65.37    1.85
  -1   6   1   64.76    1.90
  -1   6  -1   65.72    1.93
   1   6   1   65.68    1.84
  -1   6  -1   66.76    1.90
  -1   6   1   65.41    1.92
  -2   6  -1    1.05    0.31
  -2   6  -1    0.62    0.34
  -2  -6  -1    1.99    0.28
  -2   6   1    0.82    0.34
   2   6   1    1.33    0.23
  -2  -6   1    0.97    0.28
  -2   6   1    0.71    0.30
   2   6  -1    1.10    0.25
   3  -6  -1   71.38    2.13
  -3   6  -1   70.64    2.25
   3  -6   1   75.05    2.14
   3   6  -1   78.00    2.07
  -3   6   1   73.15    2.25
  -3   6  -1   72.47    2.17
   3   6   1   77.28    2.05
  -3  -6  -1   70.71    2.15
  -3  -6   1   71.94    2.15
  -4   6   1   58.23    1.97
  -4   6  -1   55.53    1.93
   4   6   1   59.96    1.66
  -4  -6   1   59.31    1.71
  -4  -6  -1   58.36    1.70
   4  -6   1   59.22    1.79
   4  -6  -1   59.08    1.79
   4   6  -1   56.82    1.69
  -4  -6   1   57.16    1.80
  -4  -6  -1   57.50    1.82
  -5  -6   1   20.52    1.00
   5  -6  -1   20.84    0.86
  -5   6   1   20.33    1.11
  -5  -6  -1   20.87    0.76
   5  -6   1   21.78    0.88
  -5  -6  -1   19.76    1.00
   5   6   1   19.73    0.76
   5   6  -1   20.22    0.79
  -5  -6   1   20.18    0.78
  -5   6  -1   19.61    1.13
  -6   6   1   10.77    0.92
   6   6  -1   11.53    0.69
  -6  -6  -1   11.83    0.67
  -6  -6   1   12.73    0.85
   6  -6  -1   12.81    0.81
  -6   6  -1   12.06    1.01
  -6  -6  -1   10.87    0.81
   6  -6   1   11.13    0.77
  -6  -6   1   12.32    0.67
  -7   6   1   -0.58    0.80
  -7  -6  -1   -0.67    0.72
  -7   6  -1    0.63    0.91
  -7  -6   1    0.51    0.75
  -8  -6   1    2.88    0.92
  -8   6   1    5.32    1.13
  -8   6  -1    5.05    1.00
  -8  -6  -1    2.38    0.92
  -9  -6  -1    1.88    0.91
  -9   6  -1    1.46    1.08
  -9   6   1    0.87    1.21
  -9  -6   1    3.55    0.93
 -10   6   1   -0.21    1.21
 -10  -6   1    1.24    1.22
 -10  -6  -1    0.28    1.05
 -10   6  -1    1.11    1.24
   0   7   1   -0.20    0.27
   0   7  -1    0.10    0.28
  -1   7  -1   29.29    0.97
   1   7   1   28.59    0.92
   1   7  -1   29.05    0.94
  -1   7   1   26.30    0.96
  -1   7   1   28.88    0.94
  -1   7  -1   27.57    0.96
  -2  -7   1   72.55    2.15
  -2   7   1   73.93    2.22
  -2   7  -1   69.21    2.20
  -2  -7  -1   74.87    2.14
  -2   7  -1   75.52    2.19
   2   7  -1   75.19    2.09
   2   7   1   75.95    2.07
  -2   7   1   73.42    2.16
  -3   7  -1   40.76    1.44
  -3   7   1   41.45    1.41
  -3   7  -1   41.51    1.40
   3   7   1   42.67    1.24
   3  -7  -1   41.70    1.25
   3   7  -1   41.81    1.27
  -3  -7  -1   40.73    1.33
  -3   7   1   39.26    1.42
  -3  -7   1   41.32    1.36
   3  -7   1   41.99    1.26
  -4  -7  -1    1.04    0.44
  -4   7   1    0.56    0.59
   4  -7   1    0.06    0.32
  -4   7  -1   -0.66    0.58
  -4  -7  -1   -0.58    0.20
   4  -7  -1    0.76    0.33
  -4  -7   1   -0.13    0.22
  -4  -7   1    0.11    0.44
   4   7   1    0.12    0.29
   4   7  -1    0.29    0.31
  -5   7   1   40.42    1.64
  -5   7  -1   43.47    1.74
   5  -7  -1   45.97    1.44
   5  -7   1   43.25    1.44
  -5  -7   1   42.37    1.33
   5   7  -1   41.78    1.34
  -5  -7  -1   41.44    1.32
   5   7   1   42.66    1.29
  -5  -7   1   40.65    1.51
  -5  -7  -1   40.31    1.49
  -6   7  -1    1.17    0.76
  -6  -7   1   -0.33    0.37
  -6  -7  -1   -0.10    0.38
  -6   7   1    0.04    0.73
   6   7  -1    0.12    0.44
  -6  -7   1    0.19    0.56
  -6  -7  -1    0.61    0.64
  -7   7  -1   16.35    1.27
  -7  -7   1   17.07    1.21
  -7   7   1   20.86    1.40
  -7  -7  -1   19.50    1.21
  -8  -7  -1    3.01    0.81
  -8   7  -1    5.53    1.05
  -8   7   1    3.02    1.11
  -8  -7   1    1.26    0.81
  -9  -7  -1    0.89    0.90
  -9   7  -1    0.97    1.26
  -9   7   1    0.61    1.25
  -9  -7   1    1.86    1.06
 -10  -7  -1    1.72    1.22
 -10   7  -1    0.06    1.42
 -10  -7   1    2.88    1.08
 -10   7   1    0.59    1.46
   0   8  -1   89.29    2.53
   0   8   1   87.35    2.52
   1   8   1  152.66    4.06
  -1   8  -1  149.36    4.11
   1   8  -1  144.84    4.06
  -1   8  -1  142.14    4.17
  -1   8   1  149.91    4.17
  -1   8   1  148.20    4.10
  -2   8   1   67.40    2.04
  -2   8  -1   64.71    2.06
   2   8   1   70.73    1.95
  -2  -8   1   68.85    2.02
  -2   8   1   67.43    2.08
   2   8  -1   68.36    1.95
  -2  -8  -1   68.08    2.00
  -2   8  -1   66.90    2.04
  -3  -8   1   36.01    1.23
  -3  -8  -1   34.97    1.23
  -3   8  -1   37.16    1.34
   3  -8   1   37.55    1.11
   3   8   1   37.38    1.13
  -3   8   1   36.28    1.32
   3  -8  -1   37.68    1.10
   3   8  -1   35.36    1.16
  -3   8   1   35.05    1.28
  -3   8  -1   35.80    1.32
  -4  -8  -1    1.81    0.46
  -4  -8  -1    1.19    0.22
   4   8  -1    0.90    0.37
  -4  -8   1    1.12    0.47
  -4  -8   1    0.76    0.22
   4  -8  -1    0.52    0.33
   4   8   1    0.70    0.33
  -4   8  -1    1.05    0.56
   4  -8   1    1.17    0.35
  -4   8  -1    0.35    0.50
  -4   8   1    0.70    0.54
  -5  -8  -1    3.80    0.33
  -5  -8   1    3.77    0.34
  -5   8   1    5.18    0.80
  -5  -8  -1    2.66    0.53
   5   8   1    3.08    0.40
   5   8  -1    3.48    0.44
   5  -8  -1    3.26    0.46
  -5  -8   1    3.02    0.61
  -5   8  -1    3.48    0.78
   5  -8   1    3.13    0.47
  -6  -8   1   15.61    1.09
  -6   8   1   15.43    1.14
  -6   8  -1   16.99    1.19
  -6  -8  -1   17.80    1.06
  -7  -8  -1    5.58    0.82
  -7  -8   1    5.70    0.85
  -7   8  -1    4.74    1.06
  -7   8   1    2.81    0.92
  -8  -8   1   -0.01    0.77
  -8   8   1    1.70    1.14
  -8   8  -1    2.23    1.16
  -8  -8  -1    0.84    0.79
  -9   8   1    1.36    1.28
  -9  -8  -1    1.78    1.06
  -9   8  -1    0.54    1.28
  -9  -8   1   -1.32    1.01
 -10   8  -1   -0.52    1.46
 -10  -8  -1    2.80    1.20
 -10  -8   1    0.43    1.18
 -10   8   1   -1.56    1.36
   0   9  -1    0.13    0.37
   0   9   1    0.22    0.35
  -1   9  -1   48.28    1.54
  -1   9   1   46.08    1.50
  -1   9  -1   46.38    1.50
   1   9   1   47.08    1.45
   1   9  -1   48.62    1.47
  -1   9   1   47.21    1.50
   2   9   1  153.97    4.20
  -2   9   1  148.86    4.29
  -2   9  -1  152.74    4.39
   2   9  -1  152.32    4.21
  -2   9   1  152.74    4.38
  -2   9  -1  153.72    4.30
  -2  -9  -1  153.34    4.31
  -2  -9   1  156.15    4.32
   3   9   1   72.77    2.06
  -3   9   1   69.05    2.24
  -3   9  -1   70.06    2.23
   3   9  -1   71.72    2.08
  -3  -9  -1   74.02    2.15
  -3   9  -1   72.75    2.30
  -3  -9   1   71.45    2.15
  -3   9   1   71.19    2.21
   4   9  -1  112.31    3.11
  -4   9  -1  110.25    3.40
   4  -9   1  113.02    3.22
  -4  -9  -1  109.11    3.23
  -4   9  -1  106.31    3.25
   4  -9  -1  111.18    3.21
  -4  -9  -1  112.15    3.12
   4   9   1  110.20    3.08
  -4  -9   1  112.59    3.25
  -4   9   1  109.28    3.38
   5   9  -1   35.53    1.22
  -5  -9   1   34.14    1.34
  -5   9  -1   35.40    1.64
   5  -9   1   39.34    1.31
  -5   9   1   34.11    1.53
   5  -9  -1   37.74    1.29
  -5  -9  -1   35.80    1.34
  -6  -9   1    3.43    0.65
  -6   9  -1    3.82    0.94
  -6   9   1    3.24    0.94
  -6  -9  -1    3.19    0.70
  -7  -9  -1    5.56    0.84
  -7   9   1    5.47    1.00
  -7  -9   1    4.86    0.86
  -7   9  -1    4.80    1.09
  -8  -9   1    0.76    0.90
  -8   9   1   -1.11    1.15
  -8   9  -1    1.48    1.20
  -8  -9  -1    0.33    0.89
  -9  -9   1    0.47    1.05
  -9  -9  -1    0.61    0.91
  -9   9  -1    0.45    1.15
  -9   9   1    0.47    1.31
   0  10  -1  103.98    3.05
   0  10   1  108.55    3.03
  -1  10  -1   70.08    2.20
  -1  10   1   72.36    2.21
   1  10   1   72.53    2.13
   1  10  -1   74.88    2.15
   2  10  -1   11.10    0.63
  -2  10   1    9.82    0.71
  -2  10   1   10.99    0.67
  -2 -10  -1   10.80    0.64
   2  10   1    9.70    0.63
  -2  10  -1   10.73    0.70
  -2 -10   1   10.81    0.67
  -2  10  -1   10.28    0.72
  -3  10  -1   20.23    1.06
   3  10   1   21.42    0.84
  -3  10   1   23.18    1.09
   3  10  -1   21.50    0.87
  -3 -10   1   23.81    0.96
  -3  10  -1   21.33    1.02
  -3 -10  -1   23.08    0.93
  -3  10   1   23.03    1.12
  -4  10  -1    3.85    0.64
   4  10  -1    3.91    0.45
   4 -10   1    3.16    0.37
  -4  10  -1    3.24    0.72
  -4  10   1    3.65    0.64
   4 -10  -1    3.66    0.37
   4  10   1    3.00    0.41
  -4 -10  -1    3.04    0.55
  -4 -10   1    3.04    0.57
  -5  10  -1   -0.31    0.69
  -5  10   1    0.66    0.77
   5  10  -1   -0.20    0.44
  -5 -10  -1    0.07    0.57
   5 -10   1   -0.04    0.43
  -5 -10   1    0.59    0.54
   5 -10  -1   -0.05    0.43
  -6  10  -1    0.23    0.91
  -6 -10   1    0.79    0.72
  -6 -10  -1    1.12    0.68
  -6  10   1   -1.46    0.87
  -7  10  -1    0.61    1.03
  -7 -10  -1    1.54    0.71
  -7 -10   1    1.85    0.81
  -7  10   1    1.31    0.94
  -8 -10  -1    1.22    0.89
  -8 -10   1    0.29    0.80
  -8  10  -1   -0.51    1.17
  -8  10   1    0.86    1.05
  -9 -10  -1    0.25    1.01
  -9 -10   1    1.36    1.05
  -9  10   1   -1.45    1.31
  -9  10  -1    1.95    1.34
   0  11   1    0.28    0.44
   0  11  -1    0.52    0.48
  -1  11   1    0.58    0.52
   1  11  -1    0.98    0.43
   1  11   1    1.24    0.43
  -1  11  -1    0.91    0.47
  -2 -11   1    8.73    0.60
  -2  11   1   10.46    0.75
  -2  11   1    7.74    0.65
  -2 -11  -1    9.40    0.65
  -2  11  -1    9.14    0.69
   2  11  -1    9.29    0.59
  -2  11  -1    9.05    0.72
   2  11   1    8.24    0.54
   3  11   1    4.98    0.46
   3  11  -1    4.98    0.51
  -3 -11  -1    4.44    0.53
  -3  11   1    4.30    0.64
  -3  11  -1    4.35    0.63
  -3  11   1    3.87    0.66
  -3 -11   1    3.76    0.51
  -3  11  -1    4.85    0.71
  -4  11   1   21.44    1.22
  -4 -11   1   20.09    1.03
  -4  11  -1   17.26    1.09
  -4  11  -1   18.55    1.06
   4 -11  -1   19.16    0.75
   4  11  -1   17.56    0.85
   4  11   1   17.32    0.83
  -4 -11  -1   17.21    0.99
   4 -11   1   19.50    0.77
  -5  11   1    4.51    0.88
  -5 -11   1    3.65    0.69
  -5  11  -1    3.93    0.80
  -5 -11  -1    3.75    0.67
  -6  11   1    4.82    0.98
  -6  11  -1    3.35    1.01
  -6 -11  -1    3.51    0.77
  -6 -11   1    3.72    0.72
  -7  11   1    2.55    1.10
  -7 -11   1    3.08    0.88
  -7  11  -1    5.26    1.14
  -7 -11  -1    4.66    0.86
  -8  11  -1    5.44    1.30
  -8  11   1    3.34    1.11
  -8 -11  -1    4.26    0.96
  -8 -11   1    5.58    0.98
  -9  11   1    2.42    1.21
  -9 -11  -1    2.77    0.96
  -9  11  -1    0.89    1.39
  -9 -11   1    2.38    1.10
   0  12  -1   -0.26    0.51
   0  12   1    1.22    0.52
  -1  12   1   17.83    0.99
  -1  12  -1   18.34    1.00
   1  12   1   18.53    0.88
   1  12  -1   18.23    0.90
  -2 -12  -1    8.26    0.63
  -2  12  -1   10.75    0.76
  -2  12  -1   10.34    0.80
   2  12   1    9.94    0.60
  -2 -12   1    9.46    0.62
  -2  12   1    9.01    0.72
   2  12  -1    8.90    0.61
  -2  12   1    8.73    0.71
  -3  12   1    8.45    0.82
  -3 -12   1    9.39    0.65
  -3  12  -1    9.72    0.82
  -3  12  -1    9.74    0.83
  -3  12   1    9.20    0.79
   3  12   1    8.93    0.61
  -3 -12  -1    7.41    0.59
   3  12  -1    8.88    0.62
  -4  12  -1   13.81    0.93
   4  12  -1   12.41    0.80
  -4  12   1   15.67    1.07
   4 -12  -1   13.74    0.65
  -4  12  -1   15.33    1.02
  -4 -12   1   11.95    0.77
  -4 -12  -1   13.58    0.94
   4 -12   1   13.71    0.65
  -5 -12   1    0.33    0.60
  -5  12  -1    0.95    0.78
  -5  12   1    1.01    0.85
  -5 -12  -1   -0.61    0.65
  -6  12   1    7.61    1.08
  -6  12  -1    9.32    1.03
  -6 -12   1    7.86    0.80
  -6 -12  -1    6.08    0.84
  -7 -12  -1   -0.16    0.82
  -7 -12   1    0.65    0.85
  -7  12   1   -1.34    0.92
  -7  12  -1    1.57    1.12
  -8 -12  -1    2.44    0.85
  -8  12   1   -0.78    1.18
  -8 -12   1    2.50    0.99
  -8  12  -1    1.30    1.25
  -9  12   1   -0.70    1.32
  -9  12  -1   -0.29    1.21
  -9 -12  -1    0.79    1.09
  -9 -12   1   -1.30    1.05
   0  13  -1   -0.78    0.48
   0  13   1   -0.29    0.54
  -1  13   1    0.43    0.54
  -1  13  -1    0.69    0.63
   1  13  -1    0.89    0.53
   1  13   1    0.77    0.51
  -2  13  -1    5.39    0.77
   2  13  -1    7.63    0.65
   2  13   1    6.14    0.62
  -2 -13   1    6.43    0.65
  -2  13   1    6.74    0.79
  -2 -13  -1    6.28    0.61
  -3  13  -1    3.51    0.72
  -3  13   1    5.01    0.74
  -3  13   1    5.94    0.77
  -3 -13   1    5.11    0.66
   3  13  -1    3.93    0.58
  -3  13  -1    5.70    0.73
   3  13   1    3.63    0.54
  -3 -13  -1    5.50    0.63
  -4  13  -1    5.68    0.89
   4 -13   1    4.04    0.41
  -4  13  -1    4.62    0.78
  -4  13   1    4.24    0.83
  -4 -13  -1    3.97    0.66
   4 -13  -1    3.86    0.41
  -4 -13   1    4.91    0.64
   4  13  -1    4.37    0.61
  -5 -13   1   -1.06    0.70
  -5  13  -1   -0.43    0.91
  -5  13   1   -0.27    0.87
  -5 -13  -1    0.65    0.69
  -6 -13   1    1.83    0.82
  -6  13  -1    1.69    1.06
  -6  13   1    2.31    1.01
  -6 -13  -1    2.60    0.81
  -7  13  -1    0.19    1.14
  -7  13   1    0.60    1.10
  -7 -13   1    0.73    0.88
  -7 -13  -1    0.51    0.86
  -8 -13   1    0.42    0.96
  -8  13  -1    0.53    1.27
  -8 -13  -1    0.41    0.98
  -8  13   1    1.80    1.24
   0  14  -1   34.43    1.40
   0  14   1   34.79    1.37
  -1  14  -1    4.97    0.76
   1  14   1    5.44    0.64
   1  14  -1    4.84    0.70
  -1  14   1    4.94    0.73
   2  14   1    6.99    0.64
  -2  14  -1    6.74    0.76
  -2 -14   1    6.92    0.70
   2  14  -1    6.81    0.69
  -2 -14  -1    6.55    0.66
  -2  14   1    6.42    0.85
   3  14   1    3.86    0.58
  -3  14  -1    2.60    0.83
  -3  14   1    4.40    0.85
  -3  14  -1    2.46    0.79
   3  14  -1    1.54    0.59
  -3  14   1    2.67    0.76
  -3 -14  -1    2.46    0.63
  -3 -14   1    2.82    0.66
  -4  14  -1   -0.26    0.75
  -4 -14  -1   -0.98    0.64
  -4  14  -1    0.55    0.76
  -4 -14   1   -0.02    0.69
   4 -14  -1    0.04    0.34
   4 -14   1    0.52    0.34
  -4  14   1    0.99    0.84
  -5 -14  -1    3.67    0.77
  -5  14  -1    3.66    1.01
  -5  14   1    3.18    0.94
  -5 -14   1    2.97    0.78
  -6  14   1   10.42    1.21
  -6 -14   1   10.92    0.99
  -6 -14  -1    9.13    0.97
  -6  14  -1   10.75    1.25
  -7 -14  -1   -0.37    0.76
  -7 -14   1   -0.87    0.90
  -7  14   1   -1.56    1.12
  -7  14  -1   -2.22    1.16
  -8 -14  -1    2.14    1.03
  -8 -14   1    1.27    1.02
  -8  14  -1    0.31    1.28
  -8  14   1    0.19    1.23
   0  15   1    0.16    0.66
   0  15  -1    0.83    0.67
  -1  15   1   -0.15    0.70
   1  15   1   -0.50    0.64
   1  15  -1    0.34    0.66
  -1  15  -1   -0.41    0.63
  -2 -15   1    1.13    0.64
  -2  15  -1    0.09    0.69
   2  15   1    1.47    0.63
   2  15  -1    0.15    0.64
  -2  15   1   -0.23    0.78
  -2 -15  -1    1.20    0.59
  -3  15  -1   -0.07    0.80
   3  15  -1   -0.58    0.62
  -3  15   1   -0.99    0.75
   3  15   1   -0.50    0.57
  -3 -15   1    0.81    0.68
  -3  15   1    0.00    0.76
  -3 -15  -1    0.98    0.64
  -3  15  -1    0.42    0.84
  -4  15  -1    0.20    0.91
  -4 -15   1    0.65    0.75
  -4  15  -1    1.04    0.90
  -4 -15  -1   -0.31    0.68
  -4  15   1    0.35    0.87
  -5  15   1    1.95    0.97
  -5 -15  -1    0.08    0.74
  -5 -15   1    0.08    0.80
  -5  15  -1   -0.30    1.00
  -6  15  -1   -0.10    1.09
  -6 -15  -1    2.73    0.86
  -6  15   1   -0.29    1.01
  -6 -15   1    1.46    0.84
  -7  15  -1    0.67    1.23
  -7 -15   1   -0.46    0.97
  -7  15   1    0.86    1.19
  -7 -15  -1    0.72    0.91
  -8 -15  -1    1.51    1.05
  -8  15   1   -0.66    1.14
  -8 -15   1    1.51    0.94
  -8  15  -1   -1.66    1.31
   0  16  -1    7.22    0.85
   0  16   1    6.95    0.81
  -1  16  -1    2.58    0.82
   1  16  -1    1.64    0.70
   1  16   1    2.37    0.68
  -1  16   1    1.96    0.79
  -2 -16  -1    3.98    0.72
  -2  16   1    2.86    0.79
   2  16   1    3.42    0.72
  -2 -16   1    4.28    0.73
   2  16  -1    3.68    0.70
  -2  16  -1    4.39    0.91
  -3  16   1   -0.30    0.90
   3  16  -1   -0.81    0.60
  -3  16  -1    0.36    0.83
  -3 -16  -1    1.32    0.71
  -3 -16   1   -0.68    0.71
  -4  16  -1    0.73    0.96
  -4  16  -1   -0.33    0.99
  -4 -16   1    0.96    0.77
  -4 -16  -1   -0.48    0.73
  -4  16   1    0.10    0.92
  -5 -16   1    2.40    0.86
  -5  16  -1   -0.20    1.07
  -5  16   1    1.16    1.02
  -5 -16  -1    0.68    0.78
  -6 -16  -1    4.33    0.94
  -6 -16   1    2.93    0.95
  -6  16   1    3.03    1.04
  -6  16  -1    5.52    1.25
  -7 -16  -1    0.74    0.97
  -7 -16   1    0.42    0.87
  -7  16  -1    2.11    1.25
  -7  16   1    0.25    1.21
   0  17  -1    0.41    0.78
   0  17   1   -0.21    0.75
  -1  17  -1    1.93    0.76
   1  17  -1    1.93    0.77
  -1  17   1    1.45    0.85
   1  17   1    3.47    0.76
  -2  17  -1    4.42    0.98
  -2 -17   1    4.26    0.79
  -2 -17  -1    3.70    0.75
   2  17  -1    5.14    0.76
  -2  17   1    4.74    0.97
   2  17   1    3.79    0.78
  -3  17   1    5.15    0.96
  -3  17  -1    4.37    1.06
   3  17  -1    4.29    0.79
  -3 -17   1    5.07    0.84
  -3 -17  -1    3.61    0.80
  -4  17  -1   13.76    1.28
  -4  17  -1   10.10    1.08
  -4 -17   1   10.03    0.99
  -4  17   1   11.55    1.15
  -4 -17  -1   11.46    0.95
  -5 -17   1   -0.29    0.88
  -5  17  -1   -0.65    1.07
  -5 -17  -1    0.72    0.91
  -5  17   1    0.90    1.06
  -6  17   1    0.59    1.15
  -6 -17  -1    1.81    0.93
  -6 -17   1    0.52    0.96
  -6  17  -1    0.57    1.19
  -7 -17  -1    1.77    1.04
  -7 -17   1   -0.27    1.02
  -7  17  -1   -0.84    1.30
  -7  17   1    0.07    1.29
   0  18  -1   -0.18    0.85
   0  18   1    0.45    0.83
   1  18  -1    2.08    0.82
  -1  18  -1    3.76    0.94
  -1  18   1    3.00    0.93
   1  18   1    3.10    0.81
   2  18   1   -0.71    0.71
  -2 -18  -1   -0.62    0.72
  -2  18  -1   -0.92    0.97
  -2 -18   1    0.01    0.75
   2  18  -1    0.48    0.75
  -2  18   1    1.47    0.96
  -3 -18  -1    1.44    0.85
  -3  18  -1    1.39    0.95
  -3 -18   1    1.45    0.80
  -3  18   1    0.79    1.04
  -4  18  -1    0.91    1.12
  -4 -18   1    1.31    0.89
  -4 -18  -1   -0.22    0.81
  -5 -18  -1    1.29    0.90
  -5  18  -1    0.13    1.16
  -5  18   1    0.05    1.10
  -5 -18   1    0.05    0.91
  -6  18  -1    1.95    1.29
  -6 -18   1   -0.28    0.96
  -6  18   1   -1.23    1.22
  -6 -18  -1    0.16    0.97
   0  19  -1   -1.51    0.88
   0  19   1   -0.46    0.85
   1  19   1    0.18    0.89
   1  19  -1    0.17    0.90
  -1 -19  -1   -1.17    0.80
  -1  19   1   -0.69    0.89
  -1  19  -1   -0.67    0.91
   2  19   1    0.91    0.79
   2  19  -1    1.82    0.89
  -2 -19  -1    1.87    0.84
  -2  19  -1   -0.18    1.02
  -2  19   1    3.11    1.03
  -2 -19   1    1.29    0.85
  -3  19   1    1.33    1.12
  -3 -19   1    0.94    0.87
  -3  19  -1    0.85    1.11
  -3 -19  -1    0.75    0.83
  -4  19  -1    1.71    1.22
  -4 -19  -1    2.26    0.88
  -4 -19   1    0.80    0.91
  -5 -19  -1    1.94    0.95
  -5  19  -1    0.25    1.18
  -5  19   1    1.30    1.19
  -5 -19   1    2.42    0.97
   0  20   1    2.45    1.04
   0  20  -1    2.33    0.96
   1  20  -1    1.18    0.94
  -1 -20   1    0.81    0.84
  -1 -20  -1    1.84    0.82
  -1  20  -1    1.71    1.02
  -1  20   1    1.27    1.01
   1  20   1    1.51    0.96
  -2  20  -1    0.02    0.95
   2  20  -1    0.64    0.94
  -2 -20   1   -1.05    0.89
  -2 -20  -1    0.78    0.83
  -2  20   1    2.18    1.07
  -3  20  -1    1.03    1.19
  -3 -20   1    1.30    0.92
  -3 -20  -1    3.27    0.90
  -4 -20  -1    0.45    0.90
  -4 -20   1   -0.21    0.94
  -5 -20  -1    0.74    0.98
  -5 -20   1    1.54    1.03
   0  21   1    0.57    0.99
   0  21  -1   -0.13    0.99
  -1  21   1   -0.46    1.03
  -1 -21  -1   -0.46    0.86
   1  21   1    0.81    0.95
  -1  21  -1    0.10    1.10
   1  21  -1   -1.07    0.94
  -1 -21   1   -0.37    0.90
  -2  21  -1    3.36    1.21
  -2  21   1    3.56    1.18
  -2 -21   1    2.74    0.95
  -2 -21  -1    3.62    0.90
  -3 -21  -1    3.08    0.94
  -3  21  -1    1.73    1.27
  -3 -21   1    0.93    0.95
  -4 -21   1    0.79    0.97
  -4 -21  -1    2.90    1.06
   0  22   1    5.58    1.14
   0  22  -1    4.59    1.16
  -1  22  -1    2.69    1.19
   1  22  -1    3.37    1.15
  -1 -22  -1    2.62    0.99
  -1 -22   1    3.13    0.97
  -1  22   1    4.35    1.18
  -2  22  -1    0.37    1.19
  -2 -22  -1    1.66    0.99
  -2  22   1    1.64    1.23
  -2 -22   1   -0.29    0.96
  -1   0  -2  156.51    4.70
  -1   0  -2  167.22    4.64
  -1   0   2  171.53    4.63
   1   0   2  163.03    4.70
   1   0  -2  180.27    4.70
  -1   0   2  170.99    4.70
  -2   0  -2  294.95    8.31
  -2   0   2  307.66    8.30
   2   0  -2  299.43    8.30
  -2   0  -2  304.14    8.21
  -2   0   2  302.42    8.19
   2   0   2  282.10    8.31
   3   0   2   53.23    1.60
  -3   0  -2   56.64    1.66
  -3   0  -2   54.02    1.60
  -3   0   2   53.85    1.64
   3   0  -2   53.81    1.59
  -3   0   2   53.10    1.59
  -4   0   2    4.50    0.32
  -4   0   2    4.10    0.44
  -4   0  -2    4.43    0.45
  -4   0  -2    4.07    0.33
   4   0  -2    4.93    0.33
   4   0   2    3.73    0.32
  -5   0  -2   81.96    2.49
   5   0   2   81.16    2.47
  -5   0  -2   83.72    2.56
   5   0  -2   84.45    2.47
  -5   0   2   87.05    2.48
  -5   0   2   81.65    2.57
  -6   0  -2   18.57    1.11
   6   0   2   23.16    0.91
  -6   0   2   22.39    1.23
   6   0  -2   22.58    0.89
  -7   0   2   18.52    1.32
   7   0  -2   20.73    0.94
  -7   0  -2   21.16    1.22
   7   0   2   20.07    0.94
  -8   0  -2    3.53    0.96
  -8   0   2    2.32    0.96
  -9   0   2    3.71    1.01
  -9   0  -2    3.16    1.13
 -10   0   2    2.05    1.25
 -10   0  -2    0.15    1.24
  -1   1   2    1.26    0.11
  -1   1  -2    1.21    0.11
  -1   1  -2    1.20    0.16
   1  -1  -2    1.74    0.12
   1  -1   2    1.31    0.12
  -1  -1  -2    1.60    0.11
   1   1   2    1.33    0.10
   1   1  -2    1.79    0.13
  -1   1   2    1.37    0.14
  -1  -1   2    1.38    0.11
  -1  -1  -2    1.49    0.12
  -1  -1   2    1.71    0.13
  -2   1  -2   57.58    1.68
  -2   1  -2   57.22    1.58
  -2   1  -2   57.64    1.65
  -2  -1  -2   54.68    1.63
  -2  -1   2   56.10    1.63
   2  -1  -2   57.12    1.63
  -2   1   2   55.99    1.65
   2   1   2   55.47    1.62
  -2  -1  -2   55.97    1.64
  -2   1   2   56.41    1.63
   2   1  -2   57.17    1.62
  -2  -1   2   58.08    1.63
   2  -1   2   58.19    1.65
  -3  -1  -2  274.38    7.59
  -3   1  -2  274.54    7.68
  -3  -1  -2  276.99    7.67
   3  -1   2  264.45    7.68
   3  -1  -2  275.65    7.67
  -3   1   2  271.03    7.66
  -3  -1   2  280.76    7.66
   3   1   2  277.45    7.66
  -3   1  -2  276.35    7.61
   3   1  -2  277.70    7.66
  -3  -1   2  275.47    7.58
  -3   1   2  269.31    7.59
  -4  -1   2   22.42    0.94
  -4  -1  -2   23.91    0.92
  -4   1  -2   23.05    0.83
   4  -1  -2   23.01    0.82
  -4  -1  -2   23.41    0.81
  -4   1   2   23.02    0.81
   4   1  -2   23.49    0.79
  -4  -1   2   22.77    0.80
   4  -1   2   22.74    0.83
  -4   1   2   22.09    0.99
  -4   1  -2   22.92    1.00
   4   1   2   23.64    0.80
  -5  -1  -2   65.29    1.98
  -5   1  -2   67.72    1.99
  -5   1   2   63.72    2.11
   5  -1  -2   66.48    1.99
  -5   1   2   67.27    1.98
  -5  -1   2   62.38    2.04
   5   1   2   65.33    1.95
   5   1  -2   64.35    1.95
  -5   1  -2   64.14    2.12
   5  -1   2   61.77    1.98
  -5  -1  -2   62.53    2.09
  -5  -1   2   67.15    1.97
  -6  -1  -2   14.36    1.00
   6  -1  -2   18.68    0.81
   6   1  -2   16.90    0.76
  -6   1  -2   16.98    1.04
  -6   1   2   14.69    1.02
  -6  -1   2   16.64    0.98
   6  -1   2   17.35    0.80
   6   1   2   17.62    0.78
   7  -1  -2    7.96    0.62
  -7  -1   2    8.66    0.91
   7  -1   2    8.45    0.66
  -7  -1  -2    8.88    0.93
  -7   1   2    8.91    0.95
  -7   1  -2    8.69    0.88
  -8  -1   2    0.79    0.93
  -8   1   2    2.52    0.98
  -8   1  -2    2.12    0.97
  -8  -1  -2    2.70    0.85
   8   1  -2    3.31    0.73
  -9  -1   2   -1.23    1.02
  -9   1  -2   -0.04    0.96
  -9   1   2   -0.43    1.09
  -9  -1  -2    1.61    1.08
 -10   1  -2    2.89    1.29
 -10   1   2    1.85    1.27
 -10  -1   2    0.81    1.09
 -10  -1  -2   -0.63    1.07
   0   2  -2  160.45    4.31
  -1  -2  -2   10.85    0.35
  -1   2  -2   12.22    0.39
  -1  -2   2   10.81    0.36
  -1   2   2    8.45    0.38
  -1   2  -2   11.14    0.41
   1  -2  -2   10.58    0.33
   1   2  -2   10.63    0.36
  -2  -2  -2  458.37   12.79
  -2   2  -2  478.40   12.48
  -2   2   2  450.96   12.99
  -2   2  -2  455.35   12.83
  -2  -2  -2  467.38   12.98
  -2  -2   2  487.65   12.98
   2  -2  -2  482.18   13.00
   2  -2   2  465.37   13.01
  -2  -2   2  498.59   12.80
  -2   2  -2  434.23   12.99
  -2   2   2  462.98   12.82
   2   2   2  454.86   13.08
   2   2  -2  487.01   12.46
   3  -2  -2   49.86    1.51
  -3  -2  -2   51.31    1.54
  -3  -2  -2   49.65    1.49
   3  -2   2   49.44    1.53
  -3   2   2   49.76    1.58
  -3   2  -2   50.30    1.51
  -3   2   2   49.77    1.50
   3   2  -2   52.47    1.47
  -3  -2   2   50.97    1.49
  -3  -2   2   50.47    1.53
   3   2   2   51.91    1.47
   3   2  -2   52.54    1.48
  -3   2  -2   50.07    1.60
   4   2   2    8.33    0.41
   4  -2  -2    8.25    0.47
  -4  -2  -2    8.38    0.46
   4   2  -2    8.00    0.42
  -4  -2   2    7.43    0.46
  -4   2   2    8.48    0.47
  -4  -2   2    7.99    0.50
   4   2  -2    8.93    0.51
   4  -2   2    7.52    0.48
  -4  -2  -2    9.44    0.56
  -4   2   2    8.79    0.56
  -4   2  -2    8.27    0.47
  -4   2  -2    8.11    0.60
  -5   2   2   64.65    2.17
   5  -2  -2   65.13    2.03
   5   2  -2   65.80    1.96
  -5   2  -2   68.98    2.03
  -5  -2  -2   65.44    2.12
  -5  -2   2   65.71    2.08
  -5  -2   2   64.40    2.00
  -5  -2  -2   68.54    2.01
  -5   2  -2   65.68    2.14
   5   2   2   67.00    1.98
   5   2  -2   69.38    1.98
  -5   2   2   68.32    2.01
   5  -2   2   64.10    2.03
   6  -2   2   11.23    0.71
   6  -2  -2   11.88    0.69
   6   2  -2   11.12    0.62
  -6   2   2   10.48    0.88
   6   2   2   12.01    0.62
   6   2  -2   12.13    0.75
  -6  -2   2   12.67    0.78
  -6  -2  -2   11.82    0.86
  -6   2  -2   11.80    0.85
  -7   2   2    0.60    0.81
   7  -2   2    0.56    0.50
  -7   2  -2    0.81    0.74
   7   2   2    1.30    0.52
  -7  -2   2    1.21    0.67
   7  -2  -2    0.82    0.49
  -7  -2  -2    2.24    0.72
   7   2  -2    0.52    0.55
   8   2  -2    8.58    0.79
  -8  -2   2    7.60    1.04
  -8   2  -2    8.29    0.99
   8  -2  -2    6.89    0.71
  -8  -2  -2    7.13    1.02
  -8   2   2    6.64    1.07
  -9   2   2    2.09    1.02
  -9   2  -2    0.56    1.10
  -9  -2   2    1.39    1.06
  -9  -2  -2    0.22    1.04
 -10  -2   2    0.60    1.21
 -10  -2  -2    0.78    1.21
 -10   2  -2    0.44    1.28
 -10   2   2    1.75    1.28
   0   3  -2   -0.08    0.11
   0   3   2    0.19    0.11
   1   3  -2   73.53    1.96
  -1  -3  -2   73.61    2.00
  -1   3   2   63.98    2.02
  -1   3  -2   71.43    2.04
  -1   3  -2   72.32    1.98
  -1  -3   2   74.68    2.01
   2  -3  -2  454.30   12.07
   2  -3   2  427.09   12.07
  -2  -3  -2  423.45   12.05
  -2   3   2  423.20   11.92
  -2  -3  -2  448.26   11.88
  -2  -3   2  439.89   11.88
  -2   3  -2  440.06   11.61
  -2   3  -2  415.59   11.93
   2   3  -2  437.16   11.57
   3  -3  -2    2.13    0.23
  -3  -3   2    1.56    0.29
  -3   3   2    2.20    0.21
  -3  -3   2    1.87    0.20
  -3  -3  -2    2.34    0.20
  -3  -3  -2    2.10    0.31
  -3   3  -2    2.03    0.23
  -3   3  -2    2.53    0.32
  -3   3  -2    1.85    0.39
   3  -3   2    2.33    0.26
  -3   3   2    1.20    0.38
   3   3  -2    2.37    0.27
   3   3   2    2.47    0.19
  -4  -3  -2  139.76    3.97
   4  -3   2  134.38    4.00
  -4   3   2  142.90    3.97
   4   3   2  141.57    3.92
   4   3  -2  142.44    3.82
  -4  -3   2  136.67    3.95
  -4  -3   2  137.38    3.96
   4  -3  -2  135.50    3.99
  -4   3  -2  139.58    4.03
  -4  -3  -2  138.01    3.96
  -4   3   2  139.21    4.04
   4   3   2  142.01    3.78
  -4   3  -2  142.46    3.98
  -5  -3  -2    5.23    0.58
   5   3   2    5.40    0.38
  -5  -3   2    5.49    0.40
   5   3  -2    5.70    0.40
   5   3  -2    5.34    0.46
  -5   3  -2    4.80    0.66
   5  -3  -2    5.12    0.44
   5  -3   2    5.11    0.45
  -5  -3  -2    5.23    0.40
  -5   3   2    5.69    0.41
  -5  -3   2    4.38    0.57
   5   3   2    4.70    0.33
  -5   3   2    4.54    0.67
  -5   3  -2    4.90    0.41
  -6  -3   2   17.42    0.81
   6  -3  -2   19.30    0.85
  -6  -3  -2   17.17    1.00
  -6   3   2   17.61    1.05
   6   3  -2   16.94    0.72
  -6  -3  -2   18.76    0.81
   6   3  -2   17.40    0.85
  -6   3  -2   18.35    1.11
   6  -3   2   17.42    0.86
  -6  -3   2   16.48    0.99
   6   3   2   16.90    0.79
   6   3   2   18.74    0.72
  -7   3   2   16.86    1.08
  -7  -3   2   14.59    0.98
   7  -3   2   16.95    0.92
   7  -3  -2   17.47    0.91
  -7  -3  -2   15.34    1.04
  -7   3  -2   16.36    1.07
   7   3  -2   16.20    0.91
  -8   3   2    0.74    0.87
   8  -3   2   -0.35    0.59
  -8   3  -2   -0.26    0.86
  -8  -3   2   -0.97    0.76
  -8  -3  -2   -1.01    0.88
  -9   3   2    2.31    1.14
  -9  -3  -2    3.53    1.10
  -9  -3   2    3.77    1.10
  -9   3  -2    3.62    1.05
 -10   3  -2    0.23    1.29
 -10  -3  -2   -0.53    1.05
 -10   3   2    1.04    1.28
 -10  -3   2    1.69    1.08
   0   4  -2   18.97    0.61
   0   4   2   18.82    0.61
  -1  -4  -2  629.64   17.48
  -1  -4   2  668.15   17.49
  -1   4  -2  620.85   17.51
   1   4  -2  621.50   17.04
  -1   4   2  643.35   17.51
  -1   4   2  656.63   17.06
   1   4   2  618.32   17.04
  -1   4  -2  669.54   17.07
  -2   4  -2   51.43    1.48
  -2  -4   2   50.04    1.47
   2   4  -2   49.23    1.42
   2  -4  -2   48.99    1.44
   2  -4   2   49.64    1.45
  -2   4  -2   49.33    1.53
  -2   4   2   49.21    1.53
  -2  -4  -2   50.69    1.46
   3  -4  -2   14.80    0.56
  -3   4   2   15.04    0.77
  -3   4  -2   15.20    0.80
   3   4   2   15.39    0.49
  -3  -4  -2   14.80    0.50
   3  -4   2   14.14    0.59
  -3  -4  -2   14.32    0.65
  -3   4  -2   15.83    0.68
   3   4  -2   15.03    0.58
  -3  -4   2   14.70    0.51
  -3  -4   2   15.33    0.63
   4  -4   2    1.01    0.31
  -4  -4  -2    2.02    0.25
  -4   4  -2    1.83    0.52
   4   4  -2    2.13    0.32
  -4  -4   2    1.51    0.25
   4  -4  -2    1.61    0.29
  -4   4  -2    2.09    0.27
   4   4   2    1.68    0.24
  -4   4   2    1.78    0.24
  -4  -4   2    1.41    0.41
  -4   4   2    2.12    0.50
  -4  -4  -2    1.53    0.41
  -5   4  -2   15.61    0.70
  -5  -4   2   15.71    0.67
  -5  -4   2   15.99    0.83
   5  -4  -2   14.42    0.73
  -5   4   2   15.89    0.65
   5   4  -2   15.37    0.72
   5   4   2   14.59    0.63
  -5  -4  -2   14.40    0.89
  -5   4   2   16.10    1.05
   5  -4   2   16.31    0.74
  -5   4  -2   13.55    0.94
  -5  -4  -2   15.32    0.68
   6  -4   2    8.64    0.61
  -6  -4   2    9.15    0.70
   6   4  -2    9.33    0.62
   6  -4  -2    7.83    0.59
   6   4   2    8.99    0.52
  -6  -4  -2    8.55    0.76
  -6  -4  -2    9.14    0.63
  -6  -4   2    8.35    0.55
  -6   4  -2    8.68    0.82
  -6   4   2    8.48    0.87
   7  -4   2    5.70    0.66
   7   4  -2    6.61    0.66
  -7  -4   2    5.61    0.77
   7  -4  -2    5.55    0.63
  -7   4   2    4.70    0.95
  -7  -4  -2    7.38    0.85
  -7   4  -2    7.52    0.89
  -8  -4   2    1.60    0.80
  -8   4   2    0.78    1.01
  -8  -4  -2    0.72    0.91
  -8   4  -2    0.36    0.99
  -9   4  -2   -0.64    1.13
  -9   4   2    1.23    1.17
  -9  -4   2    1.13    0.92
  -9  -4  -2    2.01    1.05
 -10  -4   2   -0.26    1.19
 -10  -4  -2    0.21    1.15
 -10   4  -2   -0.48    1.30
 -10   4   2    1.23    1.19
   0   5   2   -0.01    0.20
   0   5  -2    0.09    0.21
  -1   5  -2   22.80    0.76
  -1  -5  -2   23.45    0.71
   1   5  -2   22.15    0.73
  -1   5   2   21.38    0.75
   1   5   2   22.00    0.69
  -1   5  -2   22.58    0.76
  -1   5   2   21.54    0.76
  -2   5  -2   23.74    0.86
  -2  -5   2   25.69    0.83
  -2  -5  -2   25.47    0.82
   2   5   2   24.92    0.75
  -2   5   2   24.95    0.92
  -2   5  -2   24.86    0.93
   2   5  -2   25.66    0.81
  -3   5  -2   49.61    1.49
  -3  -5   2   47.22    1.46
  -3   5  -2   47.44    1.60
   3   5  -2   50.12    1.41
   3  -5   2   48.03    1.46
   3  -5  -2   48.62    1.45
  -3  -5  -2   47.87    1.38
  -3  -5   2   45.52    1.39
  -3   5   2   46.70    1.58
   3   5   2   49.15    1.35
  -3  -5  -2   46.54    1.47
  -4   5  -2   91.87    2.91
  -4  -5   2   96.39    2.75
  -4  -5  -2   96.57    2.81
  -4  -5  -2   96.71    2.75
   4  -5   2   96.44    2.82
  -4   5   2   94.27    2.89
   4  -5  -2   94.57    2.81
   4   5  -2  100.87    2.70
  -4  -5   2   94.72    2.82
   4   5   2   97.40    2.63
   5  -5   2   48.28    1.50
  -5  -5  -2   42.24    1.53
  -5   5   2   45.99    1.36
  -5   5  -2   42.34    1.64
  -5  -5  -2   43.41    1.40
   5   5  -2   42.90    1.40
  -5  -5   2   45.94    1.57
  -5   5   2   46.61    1.71
   5   5   2   43.00    1.32
  -5   5  -2   45.68    1.39
   5  -5  -2   45.64    1.48
  -5  -5   2   44.27    1.41
  -6  -5  -2    4.97    0.69
  -6  -5   2    5.12    0.64
  -6  -5  -2    4.19    0.47
   6   5  -2    4.96    0.54
  -6   5  -2    6.80    0.78
  -6   5   2    5.12    0.84
   6  -5   2    4.68    0.54
   6  -5  -2    5.19    0.53
  -6  -5   2    4.83    0.46
   7   5  -2    2.89    0.56
  -7  -5   2    4.47    0.81
  -7   5  -2    1.46    0.80
  -7   5   2    2.34    0.82
  -7  -5  -2    2.75    0.70
  -8  -5  -2   12.26    1.10
  -8   5   2   13.95    1.27
  -8   5  -2   14.19    1.27
  -8  -5   2   13.57    1.04
  -9   5  -2    1.21    1.05
  -9  -5   2    0.69    1.03
  -9  -5  -2   -0.34    1.04
  -9   5   2   -0.46    1.19
 -10   5  -2    3.57    1.39
 -10   5   2    2.58    1.40
 -10  -5   2    1.55    1.23
 -10  -5  -2    1.26    1.17
   0   6  -2  177.85    4.84
   0   6   2  178.21    4.83
   1   6  -2   41.28    1.24
  -1   6  -2   42.65    1.31
  -1   6   2   42.28    1.28
  -1   6   2   41.04    1.27
  -1   6  -2   41.68    1.29
   1   6   2   41.05    1.22
  -2   6  -2    1.30    0.36
  -2   6   2    1.01    0.31
  -2  -6   2    1.00    0.27
  -2   6   2    1.52    0.34
   2   6  -2    0.77    0.25
  -2  -6  -2    0.90    0.25
   2   6   2    1.24    0.21
  -2   6  -2    0.27    0.33
  -3   6  -2    7.39    0.55
  -3  -6   2    7.24    0.44
   3  -6   2    6.77    0.41
   3   6  -2    7.28    0.43
  -3   6  -2    7.71    0.50
  -3  -6  -2    7.10    0.27
   3   6   2    7.16    0.37
  -3  -6  -2    7.13    0.44
  -3   6   2    6.99    0.53
   3  -6  -2    6.43    0.39
   4   6  -2    7.52    0.46
  -4  -6   2    8.12    0.42
  -4   6  -2    7.18    0.61
   4  -6   2    7.82    0.54
  -4  -6  -2    8.47    0.40
  -4  -6  -2    7.47    0.54
  -4  -6   2    7.72    0.56
   4   6   2    8.76    0.42
  -4   6   2    7.00    0.62
  -4   6  -2    8.45    0.66
   4  -6  -2    7.74    0.51
  -5  -6  -2    0.94    0.51
   5  -6  -2    0.96    0.37
  -5   6  -2    1.19    0.69
   5   6  -2    1.36    0.41
   5  -6   2    1.67    0.41
  -5  -6  -2    0.99    0.32
  -5  -6   2    0.91    0.32
   5   6   2    1.08    0.30
  -5   6   2    0.67    0.59
  -5  -6   2    1.03    0.47
  -6  -6   2   12.28    0.68
  -6  -6  -2   12.85    0.73
   6   6  -2   14.28    0.79
  -6   6   2   13.53    0.95
  -6  -6   2   12.02    0.79
   6  -6   2   12.39    0.80
  -6  -6  -2   13.21    0.85
  -6   6  -2   12.66    1.03
   6  -6  -2   12.78    0.78
  -7   6   2    0.52    0.80
  -7   6  -2   -0.06    0.80
  -7  -6  -2    2.08    0.77
  -7  -6   2    0.73    0.76
  -8  -6  -2    0.12    0.86
  -8  -6   2   -0.30    0.88
  -8   6   2    0.07    1.04
  -8   6  -2   -0.19    1.03
  -9   6   2    0.26    1.22
  -9  -6   2    0.45    1.04
  -9  -6  -2    0.52    1.02
  -9   6  -2    0.27    1.19
 -10  -6   2    0.31    1.14
 -10   6  -2   -0.57    1.37
 -10  -6  -2    1.18    1.05
 -10   6   2   -0.60    1.35
   0   7  -2    0.31    0.29
   0   7   2    0.30    0.27
  -1   7   2   47.14    1.43
   1   7  -2   45.72    1.39
  -1   7  -2   47.01    1.46
  -1   7  -2   47.01    1.45
  -1   7   2   46.25    1.44
   1   7   2   46.78    1.38
  -2   7  -2   73.09    2.20
  -2   7   2   72.18    2.17
   2   7   2   73.61    2.03
   2   7  -2   73.04    2.07
  -2   7   2   70.46    2.12
  -2  -7   2   72.83    2.13
  -2   7  -2   70.89    2.13
  -2  -7  -2   73.37    2.10
  -3  -7   2    2.25    0.37
  -3   7  -2    2.82    0.52
  -3  -7  -2    2.72    0.38
  -3   7  -2    3.23    0.44
   3  -7  -2    2.37    0.25
  -3   7   2    2.75    0.50
   3   7  -2    2.40    0.34
   3   7   2    2.61    0.27
   3  -7   2    2.53    0.27
  -4   7  -2   31.70    1.31
  -4   7  -2   34.21    1.26
  -4  -7   2   31.35    1.00
  -4  -7  -2   31.80    0.99
  -4  -7  -2   32.87    1.18
  -4   7   2   33.10    1.36
   4   7  -2   33.35    1.07
   4  -7  -2   30.80    1.09
   4  -7   2   31.95    1.10
  -4  -7   2   32.06    1.16
   4   7   2   32.20    0.99
  -5  -7  -2   -0.61    0.28
   5  -7  -2   -0.14    0.39
   5   7  -2    0.37    0.39
  -5  -7   2   -0.22    0.30
  -5  -7   2   -0.15    0.55
  -5   7   2   -0.10    0.61
  -5   7  -2   -0.74    0.61
   5   7   2   -0.35    0.30
  -5  -7  -2    0.57    0.53
   5  -7   2    0.31    0.41
  -6  -7   2    2.82    0.43
  -6  -7  -2    3.23    0.60
   6   7  -2    3.59    0.49
  -6   7   2    4.46    0.79
  -6  -7   2    2.73    0.62
  -6  -7  -2    3.29    0.41
  -6   7  -2    3.37    0.78
  -7   7  -2    0.03    0.94
  -7  -7  -2   -0.51    0.73
  -7  -7   2    0.66    0.76
  -7   7   2    0.46    0.94
  -8   7  -2    3.10    1.02
  -8   7   2    5.09    1.16
  -8  -7  -2    3.95    0.93
  -8  -7   2    5.05    0.86
  -9  -7   2    1.22    1.05
  -9   7   2    1.39    1.26
  -9   7  -2   -0.80    1.23
  -9  -7  -2    1.13    1.02
 -10  -7  -2    1.24    1.21
 -10   7   2    1.62    1.44
 -10   7  -2    1.96    1.40
 -10  -7   2    2.65    1.22
   0   8   2   54.77    1.66
   0   8  -2   55.99    1.68
  -1   8   2   58.67    1.77
   1   8   2   59.31    1.72
  -1   8  -2   60.05    1.80
  -1   8   2   55.83    1.77
   1   8  -2   58.13    1.74
  -1   8  -2   60.20    1.81
  -2  -8  -2   90.84    2.62
   2   8  -2   95.96    2.59
  -2   8  -2   90.95    2.67
  -2   8  -2   88.47    2.70
  -2   8   2   91.23    2.70
  -2  -8   2   91.24    2.65
   2   8   2   92.70    2.55
  -2   8   2   89.31    2.66
  -3   8  -2    1.69    0.53
   3   8   2    1.83    0.29
  -3  -8  -2    1.99    0.39
  -3   8   2    2.19    0.46
  -3   8  -2    1.88    0.49
   3   8  -2    1.92    0.36
  -3  -8   2    1.66    0.38
   3  -8   2    1.63    0.25
   3  -8  -2    1.67    0.22
  -4   8   2    5.79    0.64
   4  -8   2    6.14    0.45
   4  -8  -2    5.62    0.41
   4   8   2    6.30    0.38
  -4  -8   2    5.78    0.52
  -4  -8  -2    5.97    0.34
  -4   8  -2    4.75    0.71
  -4  -8  -2    5.82    0.49
  -4   8  -2    6.67    0.67
  -4  -8   2    6.05    0.37
   4   8  -2    7.43    0.48
  -5  -8  -2    2.44    0.31
  -5  -8   2    2.03    0.60
  -5  -8  -2    3.09    0.56
  -5  -8   2    3.00    0.33
  -5   8  -2    2.79    0.69
  -5   8   2    3.16    0.69
   5  -8   2    2.60    0.44
   5  -8  -2    2.37    0.45
   5   8  -2    3.28    0.47
  -6   8  -2   23.30    1.51
  -6   8   2   23.31    1.35
   6   8  -2   22.66    0.95
  -6  -8  -2   23.74    1.10
  -6  -8   2   22.53    1.20
  -7   8  -2    6.31    1.09
  -7   8   2    5.42    1.06
  -7  -8   2    5.15    0.85
  -7  -8  -2    5.32    0.83
  -8  -8  -2    0.86    0.90
  -8   8  -2    2.48    1.04
  -8   8   2    2.75    1.13
  -8  -8   2    2.05    0.82
  -9   8  -2    0.61    1.14
  -9  -8   2   -0.27    1.01
  -9   8   2   -0.42    1.27
  -9  -8  -2    1.41    1.04
 -10   8  -2   -1.15    1.26
 -10  -8   2    1.02    1.07
 -10  -8  -2    1.99    1.05
 -10   8   2   -3.41    1.39
   0   9  -2    0.34    0.37
   0   9   2    0.55    0.36
   1   9  -2    0.38    0.35
   1   9   2    0.10    0.32
  -1   9   2    0.85    0.36
  -1   9  -2    0.35    0.43
  -1   9   2    0.51    0.37
  -2   9   2   10.28    0.62
  -2  -9  -2   11.12    0.59
   2   9   2   11.03    0.56
  -2   9   2    9.87    0.61
  -2   9  -2   10.24    0.71
   2   9  -2    9.88    0.59
  -2  -9   2   10.07    0.63
  -2   9  -2    8.72    0.61
  -3   9   2   -0.13    0.51
  -3   9  -2    0.27    0.56
  -3  -9  -2    0.09    0.39
   3   9  -2   -0.08    0.37
  -3   9  -2    0.17    0.47
   3   9   2    0.37    0.31
  -3  -9   2    0.71    0.44
  -4  -9  -2    5.32    0.54
  -4   9   2    4.46    0.64
  -4   9  -2    5.68    0.75
  -4   9  -2    5.33    0.63
   4  -9   2    5.65    0.43
  -4  -9  -2    4.89    0.30
  -4  -9   2    5.83    0.60
   4  -9  -2    3.90    0.40
   4   9  -2    5.91    0.50
   4   9   2    4.78    0.39
   5  -9   2    5.08    0.52
  -5  -9  -2    5.66    0.63
   5  -9  -2    5.70    0.52
  -5  -9   2    5.25    0.61
   5   9  -2    6.53    0.52
  -5   9   2    6.01    0.84
  -5   9  -2    5.86    0.86
  -6  -9  -2    3.10    0.70
  -6  -9   2    2.94    0.66
  -6   9  -2    2.79    0.93
  -6   9   2    3.42    0.92
  -7   9  -2    2.15    0.94
  -7   9   2    1.57    1.02
  -7  -9  -2    0.77    0.76
  -7  -9   2    2.69    0.82
  -8  -9  -2    0.86    0.89
  -8  -9   2    0.35    0.90
  -8   9   2   -0.01    1.14
  -8   9  -2   -0.32    1.02
  -9  -9   2    1.11    1.06
  -9   9   2   -0.52    1.29
  -9   9  -2    1.01    1.33
  -9  -9  -2    1.29    0.91
   0  10  -2  247.25    6.73
   0  10   2  244.78    6.71
   1  10  -2    1.33    0.40
   1  10   2    1.07    0.38
  -1  10  -2    1.77    0.45
  -1  10   2    0.58    0.47
  -2  10   2   18.31    0.90
  -2  10  -2   17.12    0.97
  -2 -10  -2   17.23    0.77
   2  10   2   15.95    0.77
  -2 -10   2   17.95    0.82
  -2  10   2   18.41    0.94
   2  10  -2   18.67    0.79
  -2  10  -2   17.64    0.87
  -3 -10   2    3.51    0.52
   3  10  -2    2.79    0.45
  -3  10   2    2.23    0.57
   3  10   2    2.73    0.39
  -3  10   2    3.30    0.57
  -3 -10  -2    3.06    0.42
  -3  10  -2    2.37    0.54
  -3  10  -2    3.71    0.63
  -4  10  -2    2.57    0.65
   4 -10   2    1.08    0.35
  -4 -10   2    1.52    0.56
  -4 -10  -2    1.85    0.52
   4  10  -2    1.94    0.45
   4 -10  -2    1.51    0.35
  -4  10   2    0.98    0.66
   4  10   2    1.84    0.36
  -4  10  -2    0.73    0.58
   5 -10  -2   -0.05    0.42
   5  10  -2    0.44    0.45
  -5  10   2   -0.33    0.75
  -5 -10   2   -0.25    0.55
  -5  10  -2    0.61    0.80
  -5 -10  -2   -0.50    0.58
   5 -10   2   -0.23    0.43
  -6  10   2   28.68    1.59
  -6  10  -2   25.89    1.63
  -6 -10  -2   26.62    1.27
  -6 -10   2   25.74    1.33
  -7 -10   2   -0.04    0.79
  -7  10   2   -1.37    1.00
  -7 -10  -2    0.68    0.78
  -7  10  -2    1.43    1.06
  -8 -10  -2    4.56    0.95
  -8  10   2    4.65    1.24
  -8  10  -2    4.37    1.11
  -8 -10   2    5.93    0.89
  -9 -10   2    0.28    1.06
  -9  10  -2    0.37    1.31
  -9 -10  -2   -0.46    0.99
  -9  10   2    1.62    1.31
   0  11  -2   -0.03    0.48
   0  11   2    0.58    0.45
  -1  11  -2   -0.36    0.51
   1  11   2    0.42    0.41
   1  11  -2    1.12    0.45
  -1  11   2    0.26    0.45
  -2  11  -2   20.19    0.98
  -2  11   2   20.24    1.04
  -2  11  -2   20.63    1.07
  -2 -11   2   22.14    0.94
  -2  11   2   20.41    1.00
  -2 -11  -2   20.10    0.86
   2  11  -2   19.21    0.88
   2  11   2   20.36    0.86
   3  11  -2    3.81    0.50
  -3  11   2    3.31    0.62
  -3 -11   2    3.82    0.57
  -3  11   2    4.53    0.64
  -3  11  -2    4.06    0.61
  -3  11  -2    5.00    0.73
  -3 -11  -2    3.04    0.50
   3  11   2    4.60    0.44
  -4 -11   2   21.53    1.10
  -4  11  -2   22.40    1.20
  -4 -11  -2   20.44    1.02
   4 -11   2   22.00    0.85
  -4  11   2   22.45    1.24
   4 -11  -2   20.44    0.80
   4  11  -2   20.17    0.92
  -4  11  -2   21.47    1.22
  -5 -11   2    1.71    0.66
  -5  11   2    2.16    0.74
  -5 -11  -2    2.32    0.62
   5  11  -2    2.02    0.54
  -5  11  -2    0.49    0.84
  -6 -11   2   11.52    0.86
  -6  11  -2   10.60    1.06
  -6 -11  -2   11.01    0.87
  -6  11   2   11.14    1.12
  -7  11  -2   -0.40    1.06
  -7 -11  -2    0.09    0.70
  -7 -11   2   -0.05    0.82
  -7  11   2   -0.51    1.03
  -8  11  -2    1.37    1.10
  -8 -11  -2    0.38    0.80
  -8 -11   2   -0.42    0.94
  -8  11   2   -1.51    1.01
  -9  11   2    1.23    1.17
  -9 -11  -2   -0.05    0.92
  -9 -11   2    2.46    1.11
  -9  11  -2   -0.76    1.35
   0  12  -2    1.28    0.54
   0  12   2    1.05    0.46
  -1  12  -2   33.91    1.32
   1  12   2   34.76    1.25
   1  12  -2   36.85    1.29
  -1  12   2   34.89    1.34
  -2  12   2    0.48    0.62
  -2 -12  -2    0.27    0.46
  -2  12  -2    0.26    0.61
  -2 -12   2    0.43    0.52
  -2  12  -2   -0.42    0.61
  -2  12   2    0.49    0.51
   2  12  -2   -0.35    0.45
   2  12   2   -0.05    0.42
  -3  12  -2    9.63    0.84
   3  12   2   10.40    0.66
  -3  12   2    9.57    0.80
  -3  12   2   12.13    0.89
  -3  12  -2    9.94    0.80
  -3 -12  -2    9.38    0.67
  -3 -12   2   11.41    0.74
   3  12  -2   10.38    0.64
  -4 -12   2   15.54    1.04
  -4  12  -2   14.55    1.05
   4 -12   2   16.04    0.72
  -4  12   2   16.58    1.08
   4  12  -2   14.11    0.84
  -4 -12  -2   15.82    0.97
  -4  12  -2   17.22    1.06
   4 -12  -2   15.64    0.68
  -5 -12  -2    0.52    0.64
  -5  12   2   -0.56    0.80
  -5 -12   2    0.08    0.59
  -5  12  -2    1.08    0.89
  -6 -12   2    3.45    0.83
  -6  12  -2    1.70    1.04
  -6  12   2    4.27    1.02
  -6 -12  -2    3.06    0.77
  -7  12   2    2.50    0.97
  -7  12  -2    1.02    1.12
  -7 -12  -2    3.18    0.76
  -7 -12   2    2.62    0.80
  -8  12   2   -1.11    1.15
  -8 -12  -2    0.60    0.94
  -8  12  -2    2.55    1.26
  -8 -12   2   -0.35    0.98
  -9 -12   2    2.30    1.13
  -9 -12  -2    2.30    1.09
  -9  12   2    1.92    1.34
  -9  12  -2    2.52    1.42
   0  13  -2   -0.99    0.56
   0  13   2   -0.64    0.52
   1  13   2   17.78    0.96
   1  13  -2   18.18    0.95
  -1  13  -2   16.76    1.05
  -1  13   2   17.75    1.01
   2  13   2    1.95    0.48
  -2 -13  -2    1.38    0.52
  -2  13   2    1.49    0.69
  -2 -13   2    2.56    0.60
  -2  13  -2    1.23    0.63
   2  13  -2    1.44    0.57
  -2  13   2    2.24    0.58
  -3  13  -2   37.26    1.58
  -3 -13   2   39.95    1.48
  -3 -13  -2   39.49    1.42
  -3  13   2   39.72    1.60
   3  13   2   38.91    1.37
  -3  13  -2   43.11    1.63
   3  13  -2   39.51    1.42
  -3  13   2   41.08    1.64
   4 -13   2    0.86    0.36
   4  13  -2   -0.18    0.56
  -4  13  -2    0.11    0.71
   4 -13  -2   -0.67    0.33
  -4 -13  -2    0.17    0.61
  -4  13   2    1.39    0.76
  -4 -13   2    0.41    0.66
  -4  13  -2   -0.22    0.73
  -5  13   2   22.64    1.47
  -5 -13  -2   20.48    1.16
  -5  13  -2   20.84    1.30
  -5  13  -2   21.56    1.34
  -5 -13   2   22.02    1.14
  -6 -13  -2    0.45    0.73
  -6  13   2   -1.37    0.94
  -6  13  -2    1.05    1.04
  -6 -13   2   -0.04    0.78
  -7 -13   2    0.31    0.90
  -7  13  -2    0.47    1.15
  -7 -13  -2    1.01    0.87
  -7  13   2    2.00    1.12
  -8  13  -2    1.37    1.31
  -8 -13  -2    2.78    0.98
  -8 -13   2    2.13    1.02
  -8  13   2    1.11    1.23
   0  14   2   23.71    1.14
   0  14  -2   25.52    1.19
  -1  14   2   20.38    1.06
  -1  14  -2   21.44    1.11
   1  14   2   21.26    1.07
   1  14  -2   22.34    1.08
  -2 -14   2   13.84    0.97
  -2 -14  -2   16.61    0.90
   2  14  -2   16.89    0.93
  -2  14  -2   16.53    1.04
  -2  14   2   15.58    1.02
   2  14   2   17.40    0.88
  -3  14  -2    9.22    0.94
  -3 -14  -2    7.43    0.70
  -3  14   2    9.97    0.96
  -3  14   2    8.35    0.84
  -3 -14   2    8.37    0.78
   3  14  -2    7.61    0.67
  -3  14  -2    8.56    0.91
   3  14   2    8.83    0.69
  -4  14   2   -0.52    0.79
  -4 -14   2   -0.49    0.62
  -4  14  -2   -0.09    0.84
   4 -14  -2    0.38    0.33
  -4  14  -2    0.31    0.77
   4  14  -2   -0.29    0.57
   4 -14   2    0.35    0.35
  -4 -14  -2    0.46    0.65
  -5 -14  -2    3.30    0.73
  -5 -14   2    2.46    0.70
  -5  14  -2    3.04    1.02
  -5  14  -2    1.41    0.87
  -5  14   2    1.64    0.88
  -6  14   2    1.91    1.03
  -6  14  -2   -0.64    1.06
  -6 -14  -2    1.04    0.82
  -6 -14   2    1.07    0.83
  -7 -14  -2    1.76    0.90
  -7 -14   2   -0.75    0.94
  -7  14  -2   -0.15    1.20
  -7  14   2    2.21    1.14
  -8  14   2   -0.67    1.22
  -8  14  -2    0.55    1.31
  -8 -14   2    2.18    1.05
  -8 -14  -2    0.97    1.02
   0  15  -2   -0.22    0.67
   0  15   2   -0.34    0.67
   1  15  -2    0.29    0.62
  -1  15   2   -0.51    0.70
  -1  15  -2    0.12    0.75
   1  15   2    1.39    0.60
  -2 -15  -2   22.62    1.05
  -2  15   2   23.70    1.29
   2  15  -2   22.25    1.14
  -2  15  -2   22.11    1.31
   2  15   2   19.53    1.07
  -2 -15   2   19.43    1.04
  -3  15  -2   -0.22    0.75
  -3  15   2   -0.93    0.72
  -3 -15  -2   -0.61    0.61
  -3  15   2   -0.04    0.76
  -3 -15   2   -1.79    0.58
   3  15  -2    0.30    0.59
  -3  15  -2   -0.35    0.72
   4 -15   2   22.80    0.86
  -4  15  -2   22.21    1.55
  -4 -15   2   21.60    1.14
  -4  15  -2   24.57    1.37
  -4 -15  -2   24.88    1.22
  -4  15   2   22.98    1.45
  -5  15  -2    5.04    1.12
  -5 -15   2    5.09    0.87
  -5  15   2    3.16    1.02
  -5 -15  -2    4.74    0.82
  -6  15  -2    0.04    1.13
  -6  15   2    0.42    1.04
  -6 -15  -2    1.58    0.83
  -6 -15   2    0.74    0.89
  -7  15   2    3.92    1.21
  -7 -15   2    6.42    1.06
  -7 -15  -2    5.93    1.00
  -7  15  -2    4.47    1.34
  -8 -15  -2   -1.02    1.00
  -8 -15   2    0.30    1.09
  -8  15   2    1.98    1.30
  -8  15  -2    0.75    1.39
   0  16  -2   15.84    1.01
   0  16   2   15.95    1.07
   1  16   2    6.76    0.75
   1  16  -2    5.54    0.76
  -1  16  -2    5.06    0.86
  -1  16   2    4.99    0.83
  -2  16  -2   15.84    1.14
   2  16   2   17.75    1.04
  -2 -16  -2   15.85    0.99
  -2 -16   2   15.72    1.08
  -2  16   2   17.66    1.15
   2  16  -2   15.13    1.03
   3  16  -2    2.40    0.72
  -3 -16  -2    1.16    0.67
  -3  16   2    1.79    0.93
  -3 -16   2    2.00    0.68
  -3  16  -2    0.65    0.94
  -4  16  -2    1.41    0.89
  -4  16   2   -0.21    0.88
  -4  16  -2    0.96    0.96
  -4 -16  -2    0.06    0.73
  -4 -16   2    1.18    0.78
  -5 -16  -2    0.13    0.76
  -5 -16   2   -0.41    0.84
  -5  16   2   -0.64    0.98
  -5  16  -2    0.90    1.09
  -6  16  -2   -0.62    1.18
  -6 -16   2    1.03    0.82
  -6  16   2    0.15    1.12
  -6 -16  -2    0.15    0.87
  -7  16   2   -1.83    1.12
  -7 -16   2   -1.22    1.04
  -7  16  -2   -1.43    1.10
  -7 -16  -2    0.04    0.94
   0  17   2    0.57    0.75
   0  17  -2   -0.97    0.76
  -1  17  -2    2.01    0.87
   1  17  -2    0.43    0.73
  -1  17   2    2.04    0.73
   1  17   2    0.58    0.70
  -2 -17   2    1.31    0.75
   2  17   2    0.37    0.67
  -2 -17  -2   -0.80    0.64
  -2  17  -2    1.23    0.91
  -2  17   2   -0.17    0.88
   2  17  -2   -0.18    0.72
   3  17  -2    9.25    0.86
  -3  17  -2   11.83    1.10
  -3 -17   2   10.78    0.95
  -3  17   2   11.53    1.16
  -3 -17  -2   12.10    0.89
  -4 -17  -2    1.13    0.77
  -4  17   2    1.17    0.93
  -4 -17   2    0.45    0.72
  -4  17  -2   -0.34    1.03
  -4  17  -2    0.36    1.05
  -5 -17   2    3.23    0.83
  -5  17   2    3.05    1.09
  -5 -17  -2    1.75    0.91
  -5  17  -2    2.42    1.14
  -6  17  -2   -0.03    1.20
  -6  17   2    2.73    1.20
  -6 -17   2    2.60    0.99
  -6 -17  -2    1.01    0.92
  -7  17   2    0.39    1.26
  -7 -17   2    0.84    1.11
  -7 -17  -2    2.12    1.02
  -7  17  -2    0.74    1.37
   0  18  -2    2.71    0.89
   0  18   2    1.61    0.89
  -1 -18  -2   15.21    1.04
   1  18   2   14.23    1.02
   1  18  -2   15.33    1.13
  -1  18  -2   16.14    1.20
  -1  18   2   17.21    1.14
   2  18   2   -0.83    0.76
  -2  18   2    0.88    0.94
   2  18  -2   -0.42    0.81
  -2  18  -2    0.44    0.86
  -2 -18  -2    1.01    0.71
  -2 -18   2   -0.94    0.69
  -3  18  -2    2.67    1.10
  -3 -18  -2    3.49    0.79
  -3 -18   2    3.20    0.87
  -4 -18   2    2.84    0.87
  -4 -18  -2    1.64    0.83
  -4  18  -2    0.27    1.13
  -5  18   2   -0.84    1.09
  -5 -18   2    0.35    0.94
  -5  18  -2    0.07    1.14
  -5 -18  -2    0.20    0.87
  -6  18   2    4.40    1.28
  -6  18  -2    1.33    1.32
  -6 -18   2    4.30    1.07
  -6 -18  -2    1.20    0.97
   0  19   2    0.17    0.88
   0  19  -2   -0.47    0.88
  -1  19   2    0.26    0.89
  -1  19  -2    1.15    0.97
   1  19  -2    0.08    0.85
   1  19   2    0.72    0.80
  -1 -19  -2   -0.23    0.73
   2  19  -2   -0.77    0.81
  -2  19   2    1.07    0.90
  -2  19  -2    0.44    1.02
  -2 -19  -2    0.59    0.77
  -2 -19   2    1.17    0.87
  -3 -19   2    0.62    0.89
  -3  19  -2    2.31    1.17
  -3 -19  -2    1.24    0.80
  -4 -19   2    3.00    0.94
  -4  19  -2    0.57    1.09
  -4 -19  -2    1.68    0.86
  -5  19   2    1.25    1.26
  -5 -19   2   -0.07    1.00
  -5 -19  -2   -0.71    0.89
  -5  19  -2    1.44    1.27
   0  20  -2    4.75    1.04
   0  20   2    4.05    0.98
  -1 -20   2   -0.84    0.86
  -1  20   2    0.76    0.99
   1  20  -2    0.06    0.92
   1  20   2    0.52    0.87
  -1 -20  -2   -0.26    0.79
  -1  20  -2   -1.22    0.99
  -2 -20   2    2.03    0.89
  -2 -20  -2    3.74    0.91
  -2  20  -2    3.98    1.16
  -2  20   2    4.13    1.12
   2  20  -2    2.38    0.90
  -3 -20  -2    2.91    0.86
  -3 -20   2    0.41    0.95
  -3  20  -2    0.15    1.20
  -4 -20  -2    0.17    0.96
  -4 -20   2    1.07    0.93
  -4  20  -2    0.54    1.28
  -5 -20   2    1.74    1.05
  -5 -20  -2    2.05    1.06
   0  21  -2    0.61    1.04
   0  21   2   -1.13    0.94
   1  21   2   -1.06    0.99
  -1 -21  -2   -1.78    0.80
  -1  21   2   -0.14    1.06
  -1  21  -2    1.11    1.06
  -1 -21   2   -0.45    0.93
   1  21  -2   -0.83    0.99
  -2  21  -2    1.92    1.18
  -2 -21  -2   -0.61    0.85
  -2 -21   2    0.50    0.93
  -2  21   2    0.14    1.12
  -3  21  -2    1.30    1.26
  -3 -21   2    2.91    1.00
  -3 -21  -2   -0.69    0.86
  -4 -21   2    2.04    1.04
  -4 -21  -2    0.20    0.92
   0  22   2    2.37    1.07
   0  22  -2   -0.22    1.06
  -1 -22  -2    0.88    0.85
   1  22  -2   -1.18    1.11
  -1  22   2   -0.15    1.21
  -1 -22   2   -1.04    0.93
  -1  22  -2    0.20    1.13
  -2  22  -2    1.63    1.23
  -2 -22   2   -0.17    0.98
  -2 -22  -2    0.22    0.89
  -1   0   3   -0.03    0.11
   1   0  -3    0.53    0.09
  -1   0   3   -0.04    0.08
  -1   0  -3    0.09    0.13
   1   0   3    0.11    0.10
  -1   0  -3    0.12    0.10
  -2   0  -3    0.07    0.14
  -2   0  -3    0.02    0.21
  -2   0  -3    0.18    0.14
  -2   0   3    0.02    0.12
   2   0  -3   -0.04    0.12
   2   0   3   -0.06    0.14
  -2   0   3   -0.21    0.17
   3   0   3    0.13    0.19
  -3   0   3   -0.03    0.26
   3   0  -3    0.02    0.17
  -3   0   3    0.06    0.18
  -3   0  -3    0.10    0.28
  -3   0  -3   -0.08    0.19
  -4   0   3   -0.43    0.24
   4   0  -3    0.15    0.23
  -4   0  -3   -0.07    0.42
  -4   0   3    0.03    0.40
   4   0   3   -0.17    0.25
  -4   0  -3    0.72    0.25
  -5   0  -3    0.34    0.47
  -5   0  -3    0.23    0.33
   5   0   3   -0.12    0.31
   5   0  -3   -0.37    0.29
  -5   0   3   -0.17    0.30
  -5   0   3   -0.18    0.45
   6   0  -3    0.22    0.37
  -6   0  -3   -1.08    0.56
  -6   0   3    0.96    0.65
   6   0   3   -0.47    0.38
   7   0  -3    0.11    0.47
  -7   0   3   -0.28    0.79
   7   0   3   -0.47    0.47
  -7   0  -3   -0.39    0.70
  -8   0   3   -0.78    0.92
  -8   0  -3   -0.12    0.81
  -9   0   3   -0.04    1.08
  -9   0  -3   -0.70    1.06
   9   0  -3    0.11    0.78
 -10   0   3   -0.69    1.22
 -10   0  -3   -0.13    1.24
   0  -1  -3    0.36    0.06
   0  -1  -3   -0.01    0.04
  -1  -1   3   40.78    1.18
  -1   1   3   41.33    1.18
   1  -1   3   40.57    1.20
  -1   1  -3   41.38    1.20
  -1  -1   3   40.63    1.17
  -1  -1  -3   41.29    1.18
   1   1   3   38.90    1.17
  -1  -1  -3   42.76    1.18
   1   1  -3   41.90    1.15
  -1   1  -3   39.91    1.19
   1  -1  -3   41.64    1.18
   2  -1  -3  148.88    4.12
  -2   1   3  147.74    4.09
  -2   1  -3  144.85    4.11
  -2  -1  -3  143.60    4.12
   2   1  -3  152.61    3.97
  -2   1  -3  149.51    4.14
  -2  -1   3  149.87    4.11
   2   1   3  147.60    4.12
  -2  -1   3  144.39    4.08
  -2   1   3  145.89    4.12
   2  -1   3  141.99    4.14
  -2   1  -3  143.53    3.96
   2   1  -3  148.49    4.11
  -2  -1  -3  146.71    4.08
  -3   1  -3   65.53    1.94
  -3   1   3   68.54    1.92
  -3   1  -3   66.84    1.99
   3  -1   3   65.36    1.94
   3   1   3   65.10    1.91
   3  -1  -3   66.20    1.92
  -3  -1   3   64.38    1.94
   3   1  -3   66.31    1.90
  -3   1   3   62.59    1.96
  -3  -1   3   66.01    1.91
  -3  -1  -3   64.65    1.92
  -3  -1  -3   69.03    1.96
   4   1   3  261.54    7.13
  -4  -1  -3  253.84    7.10
  -4  -1   3  262.26    7.14
   4  -1   3  244.59    7.16
  -4   1  -3  254.31    7.12
  -4   1   3  254.02    7.10
  -4  -1   3  252.13    7.08
   4   1  -3  268.05    7.13
  -4  -1  -3  245.57    7.14
   4  -1  -3  251.31    7.15
  -4   1   3  257.39    7.14
  -4   1  -3  248.21    7.16
  -5   1   3   40.48    1.29
  -5   1  -3   38.33    1.29
  -5   1  -3   37.08    1.47
  -5  -1   3   39.09    1.28
   5   1  -3   39.43    1.26
  -5  -1   3   37.47    1.42
  -5  -1  -3   39.47    1.29
   5  -1  -3   38.10    1.27
   5  -1   3   39.43    1.29
   5   1   3   38.73    1.25
  -5  -1  -3   38.55    1.45
  -5   1   3   37.32    1.46
  -6  -1  -3    3.21    0.70
   6   1   3    2.92    0.41
  -6   1  -3    3.17    0.66
  -6   1   3    2.63    0.71
   6   1  -3    3.81    0.44
   6  -1  -3    2.73    0.44
   6  -1   3    4.19    0.46
  -6  -1   3    2.75    0.68
  -7   1   3    0.06    0.81
   7  -1  -3    0.11    0.46
   7   1  -3   -0.27    0.58
  -7   1  -3    1.06    0.82
  -7  -1   3    0.41    0.77
  -7  -1  -3    0.44    0.77
   7  -1   3   -0.44    0.49
  -8   1   3    2.10    0.97
  -8   1  -3    3.01    0.88
   8   1  -3    1.43    0.72
  -8  -1  -3    0.38    0.93
  -8  -1   3    1.04    0.95
  -9  -1  -3    2.30    1.10
  -9   1  -3    4.79    1.05
  -9  -1   3    3.30    1.01
  -9   1   3    4.72    1.04
 -10  -1   3    0.45    1.23
 -10   1   3    0.98    1.26
 -10  -1  -3    0.82    1.20
 -10   1  -3    0.69    1.26
   0   2  -3   23.35    0.69
  -1   2  -3   33.15    0.95
  -1   2  -3   32.48    1.00
  -1  -2   3   32.33    0.96
   1  -2  -3   33.69    0.95
  -1  -2  -3   33.02    0.95
  -1  -2  -3   33.13    0.95
  -2  -2   3  349.20    9.23
  -2   2  -3  324.38    9.14
  -2  -2  -3  324.45    9.10
   2  -2   3  328.56    9.26
   2   2  -3  345.64    8.87
   2  -2  -3  345.62    9.24
   2   2   3  319.78    9.23
  -2   2  -3  317.84    9.24
  -2   2  -3  331.54    8.88
  -2   2   3  325.95    9.23
  -2   2   3  332.72    9.13
  -2  -2  -3  320.26    9.22
  -2  -2   3  350.86    9.11
  -3  -2  -3    0.19    0.18
   3   2  -3    0.13    0.16
  -3  -2   3    0.39    0.18
  -3   2  -3    0.44    0.26
   3  -2  -3    0.36    0.19
  -3   2   3    0.22    0.29
  -3  -2  -3    0.26    0.25
  -3   2  -3    0.72    0.32
   3   2   3    0.65    0.16
  -3   2  -3    0.48    0.20
   3   2  -3    0.44    0.23
  -3  -2   3    0.60    0.29
   3  -2   3   -0.04    0.21
  -3   2   3    0.56    0.18
  -4  -2   3   42.90    1.34
   4   2  -3   43.52    1.33
   4   2  -3   44.39    1.32
  -4  -2  -3   41.76    1.44
  -4   2   3   44.40    1.50
   4   2   3   43.26    1.31
  -4   2  -3   46.51    1.38
  -4   2   3   44.15    1.34
   4  -2  -3   41.28    1.35
   4  -2   3   43.17    1.38
  -4  -2  -3   43.54    1.34
  -4   2  -3   43.20    1.51
  -4  -2   3   42.84    1.41
   5  -2  -3    2.28    0.37
  -5   2  -3    1.47    0.58
  -5   2   3    1.68    0.34
  -5  -2   3    1.67    0.33
   5  -2   3    1.23    0.36
  -5  -2  -3    1.99    0.53
  -5  -2  -3    1.79    0.34
  -5   2  -3    1.29    0.35
   5   2  -3    1.60    0.30
  -5   2   3    1.25    0.57
  -5  -2   3    1.41    0.52
   5   2  -3    1.17    0.38
   5   2   3    1.76    0.30
  -6   2  -3   11.55    0.85
   6  -2  -3   12.04    0.75
   6   2  -3   13.30    0.65
   6  -2   3   12.97    0.73
   6   2   3   13.40    0.64
  -6   2   3   11.23    0.84
   6   2  -3   11.30    0.78
  -6  -2   3   11.08    0.77
  -6  -2  -3   11.58    0.86
   7  -2   3   10.63    0.73
   7   2  -3   11.91    0.74
  -7   2   3   11.30    1.01
  -7  -2  -3   11.53    0.97
   7  -2  -3   11.74    0.79
  -7  -2   3   11.17    0.88
  -7   2  -3   11.98    1.03
   8   2  -3    6.02    0.76
  -8   2  -3    3.41    0.91
  -8  -2   3    5.53    0.98
  -8  -2  -3    5.88    0.99
  -8   2   3    3.42    0.93
   8  -2  -3    4.98    0.67
  -9  -2   3    1.41    0.94
  -9   2  -3    0.36    1.12
  -9   2   3   -2.76    1.09
  -9  -2  -3    0.10    1.05
 -10   2   3   -2.33    1.24
 -10  -2   3   -1.15    1.15
 -10   2  -3   -0.19    1.12
 -10  -2  -3   -0.31    1.21
   0   3  -3    0.04    0.12
  -1   3  -3    0.26    0.18
  -1  -3  -3    0.17    0.12
  -1  -3   3    0.49    0.16
   1   3  -3    0.27    0.15
  -1   3  -3    0.27    0.17
   2   3  -3    3.90    0.26
  -2  -3   3    4.52    0.27
  -2   3  -3    4.48    0.34
  -2  -3  -3    4.07    0.20
  -2   3  -3    4.09    0.28
   2  -3  -3    3.61    0.25
  -2   3   3    4.80    0.33
   2  -3   3    4.14    0.27
  -2  -3  -3    4.38    0.27
  -3  -3   3   46.75    1.38
  -3  -3   3   47.43    1.45
  -3   3  -3   45.65    1.41
  -3   3  -3   46.61    1.53
  -3   3   3   46.78    1.38
  -3   3  -3   44.07    1.40
   3  -3   3   47.54    1.43
  -3   3   3   46.51    1.51
   3   3   3   47.18    1.33
  -3  -3  -3   46.04    1.38
   3  -3  -3   46.62    1.41
   3   3  -3   47.92    1.38
  -3  -3  -3   49.70    1.44
   4   3   3   52.01    1.52
  -4  -3   3   50.83    1.56
   4  -3   3   51.93    1.62
  -4   3   3   52.13    1.57
   4   3  -3   53.10    1.56
  -4   3  -3   53.74    1.72
  -4  -3  -3   53.42    1.65
  -4   3  -3   52.74    1.60
  -4  -3  -3   50.87    1.57
   4  -3  -3   50.55    1.60
   4   3   3   52.22    1.47
  -4  -3   3   50.77    1.63
  -4   3   3   53.90    1.70
  -5  -3  -3    0.46    0.31
   5   3  -3    0.61    0.37
  -5  -3   3    0.12    0.44
  -5   3  -3    0.76    0.54
  -5   3   3    0.37    0.31
   5  -3   3    0.45    0.37
  -5   3   3   -0.05    0.51
  -5  -3   3   -0.01    0.31
   5  -3  -3    0.57    0.34
   5   3   3    0.25    0.24
  -5  -3  -3    0.66    0.52
  -5   3  -3    0.84    0.34
   5   3   3    0.40    0.29
  -6  -3  -3   15.26    0.76
   6   3  -3   15.52    0.68
  -6   3  -3   14.16    0.94
  -6  -3  -3   15.25    0.91
   6   3   3   15.26    0.71
  -6  -3   3   14.86    1.04
   6  -3   3   15.72    0.82
   6   3  -3   14.81    0.83
  -6   3   3   17.56    1.20
   6  -3  -3   15.83    0.79
  -7  -3   3    0.69    0.67
   7   3  -3    1.02    0.58
  -7   3  -3    1.85    0.87
  -7  -3  -3    1.30    0.79
  -7   3   3    1.22    0.77
   7  -3   3    1.12    0.56
   7  -3  -3    1.44    0.52
   8   3  -3   11.19    0.84
  -8  -3   3    9.64    1.05
  -8   3   3    8.71    1.16
  -8   3  -3    9.58    1.15
   8  -3   3   10.16    0.80
  -8  -3  -3   10.71    1.07
  -9   3   3   -0.89    1.13
  -9  -3   3    0.92    0.94
  -9  -3  -3   -0.79    1.02
  -9   3  -3   -0.19    1.10
 -10  -3   3    0.69    1.21
 -10   3   3   -0.47    1.33
 -10  -3  -3    0.58    1.05
 -10   3  -3    0.85    1.15
   0   4  -3    0.93    0.17
   0   4   3    0.95    0.16
  -1  -4  -3    3.15    0.19
  -1   4  -3    3.08    0.24
   1   4  -3    3.04    0.23
  -1   4  -3    2.77    0.24
  -2   4   3   18.19    0.72
   2   4  -3   18.15    0.63
  -2   4  -3   18.74    0.70
  -2  -4   3   18.45    0.64
   2  -4   3   18.60    0.61
  -2  -4  -3   17.78    0.63
   2  -4  -3   18.30    0.58
  -2   4  -3   17.80    0.72
   3   4  -3    1.89    0.27
  -3  -4   3    1.26    0.19
  -3   4  -3    1.98    0.38
   3  -4   3    1.19    0.26
  -3   4   3    0.62    0.38
  -3  -4   3    1.27    0.29
   3  -4  -3    1.38    0.22
  -3  -4  -3    1.07    0.17
  -3   4  -3    2.18    0.32
  -3  -4  -3    1.20    0.31
  -4  -4   3   27.35    0.93
  -4   4   3   28.89    1.19
  -4  -4  -3   29.34    0.94
  -4   4  -3   28.47    0.96
   4  -4   3   29.26    1.01
   4   4   3   28.43    0.86
  -4   4  -3   27.39    1.21
  -4   4   3   30.83    0.93
   4   4  -3   28.84    0.96
   4  -4  -3   29.00    1.00
  -4  -4  -3   29.18    1.06
  -4  -4   3   29.21    1.09
   5   4  -3   29.80    1.05
  -5   4   3   29.83    1.25
  -5   4  -3   30.07    1.02
  -5   4   3   28.96    0.99
  -5  -4   3   26.72    1.12
   5  -4  -3   28.76    1.05
   5  -4   3   29.79    1.07
  -5  -4   3   29.23    1.00
   5   4   3   27.98    0.91
  -5  -4  -3   27.70    1.17
  -5  -4  -3   29.02    1.00
  -5   4  -3   28.37    1.25
  -6  -4   3   14.52    0.75
  -6   4   3   14.40    0.94
   6   4  -3   13.31    0.81
  -6   4  -3   13.16    0.99
   6  -4   3   14.95    0.83
  -6  -4   3   13.25    0.92
   6  -4  -3   14.55    0.79
  -6  -4  -3   15.49    0.75
  -6  -4  -3   18.10    1.05
   7  -4   3   15.50    0.92
  -7   4   3   14.60    1.14
   7  -4  -3   15.62    0.93
   7   4  -3   14.00    0.91
  -7  -4  -3   15.01    1.02
  -7  -4   3   14.22    0.94
  -7   4  -3   15.66    1.16
  -8  -4   3    0.65    0.80
  -8   4   3    1.09    0.91
  -8   4  -3    0.16    1.00
  -8  -4  -3    0.65    0.81
  -9   4  -3   -0.91    1.14
  -9   4   3   -1.75    1.01
  -9  -4  -3   -0.70    0.89
  -9  -4   3    0.18    1.02
 -10   4  -3    1.58    1.19
 -10  -4  -3    2.05    1.18
 -10   4   3    1.26    1.34
 -10  -4   3    0.61    1.06
   0   5   3    0.19    0.20
   0   5  -3    0.01    0.21
  -1   5  -3    0.36    0.25
  -1   5   3    0.33    0.21
  -1  -5  -3    0.34    0.18
  -1   5  -3    0.63    0.22
   1   5   3    0.23    0.16
   1   5  -3    0.37    0.22
  -2  -5  -3   79.66    2.27
  -2   5  -3   80.74    2.28
  -2   5   3   79.23    2.34
  -2  -5   3   80.73    2.30
   2   5  -3   77.63    2.23
   2   5   3   80.83    2.17
  -2   5  -3   79.95    2.36
  -3  -5  -3   -0.10    0.14
   3  -5   3   -0.27    0.23
   3  -5  -3    0.08    0.21
   3   5  -3    0.74    0.29
  -3  -5   3    0.99    0.31
  -3  -5   3   -0.23    0.16
  -3   5   3    0.22    0.39
   3   5   3    0.02    0.16
  -3  -5  -3   -0.18    0.30
  -3   5  -3    0.14    0.35
  -3   5  -3   -0.18    0.37
  -4  -5   3   25.96    0.86
  -4  -5   3   26.71    1.03
   4   5  -3   26.70    0.92
   4  -5   3   25.25    0.94
  -4   5  -3   26.91    1.19
  -4  -5  -3   26.05    0.85
  -4   5   3   25.25    1.13
  -4   5  -3   25.84    1.03
   4  -5  -3   23.82    0.91
  -4  -5  -3   25.97    1.00
   4   5   3   25.89    0.79
  -5  -5  -3   -0.15    0.31
  -5   5   3   -0.22    0.21
  -5   5  -3   -0.23    0.55
  -5   5  -3   -0.26    0.28
   5   5  -3   -0.23    0.38
  -5  -5   3   -0.35    0.45
   5   5   3   -0.05    0.27
   5  -5   3   -0.03    0.39
  -5   5   3    0.28    0.56
   5  -5  -3   -0.30    0.35
  -5  -5   3   -0.34    0.29
  -5  -5  -3    0.71    0.51
  -6  -5   3   21.83    0.92
  -6  -5   3   20.05    1.14
   6  -5   3   22.24    0.99
  -6  -5  -3   19.92    1.05
  -6   5  -3   21.88    1.34
  -6   5   3   21.18    1.33
  -6  -5  -3   22.60    0.91
   6   5  -3   20.49    0.94
   6  -5  -3   22.17    0.95
  -7  -5   3    0.45    0.75
  -7   5  -3    0.10    0.87
  -7  -5  -3   -1.22    0.71
   7   5  -3    0.38    0.55
  -7   5   3   -0.35    0.78
  -8  -5   3    5.59    0.87
  -8   5   3    4.83    1.12
  -8   5  -3    5.99    1.12
  -8  -5  -3    5.24    0.86
  -9  -5   3    0.02    0.90
  -9   5  -3    0.53    1.04
  -9   5   3   -0.12    1.04
  -9  -5  -3    0.06    1.04
 -10   5  -3   -0.01    1.16
 -10  -5  -3   -0.98    1.13
 -10   5   3    0.63    1.34
 -10  -5   3    0.46    1.04
   0   6  -3  845.34   22.38
   0   6   3  837.09   22.37
  -1   6  -3  177.39    4.82
  -1  -6  -3  178.63    4.76
   1   6  -3  173.17    4.68
  -1   6   3  146.83    4.77
  -1   6  -3  177.77    4.71
  -1   6   3  175.89    4.70
   1   6   3  176.47    4.65
   2   6  -3  215.16    5.80
  -2   6  -3  213.53    6.01
  -2   6  -3  217.60    5.86
  -2  -6  -3  207.26    5.92
  -2  -6   3  218.78    5.96
  -2   6   3  214.96    5.99
   2   6   3  216.12    5.76
   3   6   3    9.10    0.38
  -3  -6  -3    9.16    0.55
   3  -6  -3    9.12    0.43
  -3   6  -3    8.81    0.59
   3   6  -3    9.17    0.53
  -3   6   3    8.41    0.60
  -3   6  -3    8.66    0.58
  -3  -6   3    8.83    0.51
   3  -6   3    8.63    0.47
  -3  -6  -3    8.76    0.32
  -4   6   3    2.40    0.58
  -4  -6  -3    2.01    0.44
   4   6   3    3.01    0.26
   4  -6   3    3.27    0.38
  -4   6  -3    2.85    0.51
   4  -6  -3    3.14    0.35
  -4  -6   3    2.93    0.43
  -4  -6   3    3.44    0.28
  -4  -6  -3    3.03    0.26
  -4   6  -3    3.97    0.57
   4   6  -3    3.63    0.40
   5   6   3   35.52    1.09
   5  -6   3   36.55    1.29
  -5   6   3   36.46    1.53
  -5  -6  -3   36.38    1.18
   5   6  -3   36.20    1.22
  -5   6  -3   36.58    1.49
  -5  -6  -3   36.07    1.34
  -5  -6   3   37.18    1.33
  -5  -6   3   35.81    1.17
   5  -6  -3   36.32    1.24
  -6  -6  -3   21.57    0.88
   6  -6   3   22.66    1.01
   6   6  -3   20.91    0.96
  -6  -6  -3   22.11    1.14
  -6   6  -3   20.84    1.28
   6  -6  -3   22.53    0.98
  -6  -6   3   22.94    0.89
  -6  -6   3   20.41    1.07
  -6   6   3   21.95    1.26
  -7  -6  -3    6.06    0.84
  -7   6  -3    4.23    0.89
  -7   6   3    4.40    0.99
  -7  -6   3    4.32    0.82
  -8   6  -3   13.29    1.28
  -8  -6   3   11.09    1.08
  -8   6   3   12.04    1.26
  -8  -6  -3    9.70    1.05
  -9  -6  -3    0.01    1.03
  -9   6   3    1.09    1.09
  -9   6  -3   -1.03    1.19
  -9  -6   3    0.62    1.03
 -10   6  -3    1.19    1.37
 -10   6   3    0.13    1.39
 -10  -6   3    1.55    1.21
 -10  -6  -3    0.55    1.04
   0   7  -3    0.39    0.30
   0   7   3    0.03    0.28
  -1   7   3    0.37    0.29
  -1   7  -3    0.51    0.33
   1   7   3    0.46    0.25
   1   7  -3    0.52    0.29
  -1   7  -3    0.26    0.32
  -1   7   3    0.42    0.28
  -2   7   3  172.74    4.83
  -2  -7   3  171.65    4.79
  -2   7  -3  164.40    4.84
   2   7   3  173.62    4.63
  -2   7  -3  171.49    4.73
  -2  -7  -3  174.96    4.76
   2   7  -3  170.62    4.67
  -3   7   3   57.59    1.89
  -3   7  -3   59.81    1.84
   3  -7  -3   58.13    1.71
   3   7   3   58.73    1.64
  -3  -7  -3   58.65    1.76
   3  -7   3   58.03    1.74
  -3   7  -3   59.46    1.92
  -3  -7   3   58.26    1.82
   3   7  -3   57.55    1.71
   4  -7   3  120.32    3.44
  -4   7   3  116.34    3.54
   4   7   3  116.76    3.21
  -4  -7   3  116.80    3.36
  -4   7  -3  120.54    3.57
   4  -7  -3  120.04    3.42
  -4  -7   3  116.61    3.43
   4   7  -3  120.86    3.30
  -4  -7  -3  114.07    3.34
  -4  -7  -3  121.36    3.40
  -4   7  -3  117.08    3.41
  -5  -7  -3   17.43    0.93
   5  -7  -3   17.15    0.78
   5   7  -3   16.36    0.80
  -5  -7   3   17.02    0.70
  -5  -7  -3   16.91    0.69
  -5   7   3   16.36    1.07
   5  -7   3   17.29    0.83
  -5  -7   3   17.12    0.91
  -5   7  -3   17.27    1.06
  -6   7   3   20.49    1.38
  -6   7  -3   21.01    1.43
   6   7  -3   20.25    0.94
  -6  -7   3   22.27    0.89
  -6  -7   3   21.26    1.09
  -6  -7  -3   20.21    1.04
  -6  -7  -3   21.48    0.89
  -7  -7   3    1.20    0.77
  -7   7   3    0.38    0.82
  -7  -7  -3    0.94    0.76
  -7   7  -3   -0.12    0.93
  -8   7  -3    1.27    1.09
  -8  -7  -3    0.22    0.86
  -8  -7   3    0.72    0.89
  -8   7   3    0.10    0.95
  -9   7  -3   -0.55    1.08
  -9   7   3    0.19    1.09
  -9  -7   3    0.43    1.01
  -9  -7  -3   -0.55    1.01
 -10   7  -3    0.90    1.42
 -10   7   3    0.04    1.25
 -10  -7  -3   -0.79    1.17
 -10  -7   3   -0.96    1.14
   0   8   3   83.64    2.39
   0   8  -3   83.68    2.40
   1   8   3   32.20    1.05
  -1   8   3   34.14    1.08
  -1   8   3   32.07    1.12
  -1   8  -3   31.43    1.13
  -1   8  -3   33.89    1.12
   1   8  -3   31.30    1.08
  -2  -8   3  101.59    3.00
  -2   8   3  105.83    3.05
   2   8   3  105.38    2.90
  -2  -8  -3  106.77    2.98
   2   8  -3  104.53    2.94
  -2   8  -3  106.03    3.08
  -2   8  -3  104.61    3.01
  -2   8   3  104.14    3.00
  -3  -8  -3    5.35    0.44
   3   8   3    5.93    0.35
  -3  -8   3    5.21    0.46
   3  -8   3    6.32    0.38
  -3   8   3    5.94    0.57
  -3   8  -3    5.93    0.62
  -3   8  -3    6.16    0.54
   3  -8  -3    5.76    0.33
   3   8  -3    6.37    0.44
  -4  -8  -3   26.60    1.05
  -4  -8   3   27.27    1.11
   4   8   3   26.62    0.85
   4  -8  -3   26.09    0.94
  -4   8  -3   24.85    1.19
  -4   8   3   26.25    1.24
  -4  -8  -3   26.20    0.83
  -4   8  -3   26.38    1.16
  -4  -8   3   25.25    0.85
   4  -8   3   27.85    0.98
   4   8  -3   26.76    0.98
  -5  -8  -3   -0.23    0.27
  -5   8   3   -0.24    0.69
   5   8  -3   -0.41    0.42
   5  -8   3   -0.28    0.40
  -5  -8   3   -0.22    0.30
  -5  -8   3    0.43    0.57
  -5  -8  -3    0.39    0.52
  -5   8  -3    0.08    0.65
   5  -8  -3   -0.45    0.37
   6   8  -3    4.63    0.56
  -6  -8  -3    4.93    0.64
  -6   8   3    2.48    0.89
  -6  -8   3    5.50    0.74
  -6   8  -3    4.20    0.93
  -7   8  -3    0.05    1.00
  -7  -8  -3    0.65    0.67
  -7   8   3    0.71    0.86
  -7  -8   3    0.60    0.79
  -8   8   3    2.69    1.16
  -8  -8   3    3.12    0.94
  -8  -8  -3    1.66    0.89
  -8   8  -3    1.64    1.13
  -9  -8   3    0.75    1.05
  -9   8  -3    1.17    1.28
  -9  -8  -3   -0.50    1.00
  -9   8   3   -0.07    1.12
 -10   8  -3    3.79    1.51
 -10  -8   3    2.67    1.24
 -10  -8  -3    2.39    1.20
 -10   8   3    3.17    1.49
   0   9  -3    0.02    0.33
   0   9   3    0.29    0.34
  -1   9   3    9.92    0.68
   1   9   3    9.60    0.59
  -1   9  -3    9.76    0.62
   1   9  -3    9.85    0.62
  -1   9   3   11.08    0.60
  -2  -9   3    5.59    0.49
  -2   9   3    6.22    0.52
  -2   9   3    6.79    0.58
  -2   9  -3    5.07    0.51
   2   9   3    5.75    0.41
   2   9  -3    5.95    0.46
  -2   9  -3    4.88    0.52
  -2  -9  -3    5.84    0.44
  -3   9  -3   24.82    1.21
  -3  -9   3   25.76    0.98
   3   9  -3   26.29    0.98
  -3   9   3   26.01    1.12
   3   9   3   26.15    0.88
  -3   9  -3   24.13    1.11
  -3  -9  -3   26.61    0.99
  -4  -9  -3    3.61    0.51
   4   9  -3    4.33    0.48
  -4   9  -3    3.82    0.66
  -4   9  -3    3.60    0.72
   4   9   3    4.44    0.36
  -4  -9   3    4.96    0.58
   4  -9  -3    3.19    0.38
   4  -9   3    4.42    0.42
  -4  -9  -3    4.06    0.29
  -4   9   3    4.10    0.69
  -5   9   3    7.29    0.86
   5  -9   3    6.71    0.56
  -5   9  -3    6.09    0.79
  -5  -9  -3    6.88    0.61
  -5  -9   3    6.62    0.65
  -5   9  -3   10.61    0.94
   5   9  -3    8.02    0.61
   5  -9  -3    7.38    0.56
  -6   9  -3   10.64    1.07
  -6  -9  -3    8.24    0.78
  -6   9   3    8.16    1.03
  -6  -9   3   10.00    0.79
  -7   9  -3    2.21    1.04
  -7   9   3    2.89    1.03
  -7  -9   3    0.41    0.80
  -7  -9  -3    1.43    0.77
  -8   9  -3    7.92    1.29
  -8  -9   3    9.31    1.05
  -8   9   3   10.44    1.19
  -8  -9  -3   11.05    1.03
  -9   9  -3    1.56    1.32
  -9   9   3    2.69    1.17
  -9  -9   3    3.04    0.97
  -9  -9  -3    3.12    1.07
   0  10   3   42.23    1.40
   0  10  -3   42.62    1.44
   1  10   3    0.62    0.39
   1  10  -3    0.49    0.43
  -1  10  -3    1.08    0.44
  -1  10   3    0.38    0.42
  -2  10  -3   50.65    1.71
  -2  10   3   46.06    1.65
   2  10   3   51.36    1.55
  -2 -10  -3   51.60    1.59
   2  10  -3   52.29    1.60
  -2  10  -3   51.35    1.71
  -2 -10   3   52.36    1.65
  -2  10   3   53.82    1.68
   3  10  -3    1.48    0.45
  -3  10  -3    2.30    0.63
  -3  10   3    1.00    0.54
  -3 -10   3    1.04    0.45
  -3 -10  -3    1.49    0.43
   3  10   3    0.96    0.34
  -3  10  -3    1.23    0.52
  -4 -10  -3   15.17    0.87
  -4  10  -3   15.90    0.99
  -4  10   3   16.07    1.09
  -4  10  -3   15.65    1.02
   4 -10   3   15.28    0.71
  -4 -10   3   14.70    0.87
   4 -10  -3   14.92    0.68
   4  10  -3   13.74    0.79
  -5  10  -3    0.90    0.83
  -5  10  -3    2.28    0.68
   5 -10  -3    0.76    0.43
  -5  10   3    1.71    0.70
  -5 -10  -3    1.88    0.61
   5  10  -3    1.20    0.52
  -5 -10   3    1.47    0.64
  -6 -10  -3    2.07    0.69
  -6  10  -3    1.56    0.84
  -6 -10   3    1.61    0.77
  -6  10   3    2.66    0.81
  -7  10  -3    1.22    0.95
  -7  10   3    0.88    1.02
  -7 -10  -3    0.52    0.74
  -7 -10   3    0.44    0.73
  -8  10   3   -1.65    1.13
  -8 -10   3   -0.28    0.94
  -8 -10  -3   -1.42    0.87
  -8  10  -3   -1.19    1.16
  -9  10   3   -0.19    1.15
  -9  10  -3    0.29    1.31
  -9 -10   3   -1.94    1.00
  -9 -10  -3    1.27    1.04
   0  11   3   -0.04    0.42
   0  11  -3    0.22    0.48
  -1  11   3   32.21    1.28
  -1  11  -3   33.61    1.27
   1  11   3   35.48    1.21
   1  11  -3   35.72    1.24
   2  11  -3   44.25    1.47
  -2  11   3   41.78    1.57
  -2  11  -3   43.73    1.57
  -2  11   3   45.53    1.54
  -2 -11  -3   44.81    1.44
  -2 -11   3   45.01    1.51
  -2  11  -3   45.14    1.55
   2  11   3   45.90    1.42
  -3  11  -3   27.81    1.33
   3  11   3   31.28    1.08
  -3 -11   3   32.18    1.23
  -3 -11  -3   31.20    1.13
  -3  11   3   33.48    1.31
   3  11  -3   30.80    1.16
  -3  11  -3   30.81    1.32
  -4 -11   3   72.72    2.34
  -4  11  -3   74.82    2.44
   4 -11   3   75.78    2.25
  -4  11   3   76.19    2.49
   4  11  -3   72.35    2.24
  -4 -11  -3   72.64    2.31
   4 -11  -3   77.83    2.23
  -4  11  -3   78.16    2.57
  -5  11  -3    2.29    0.74
  -5 -11  -3    2.38    0.63
  -5 -11   3    2.69    0.63
  -5  11   3    1.39    0.79
   5  11  -3    3.18    0.55
  -5  11  -3    3.73    0.91
  -6 -11   3   17.26    1.07
  -6  11  -3   16.86    1.28
  -6  11   3   19.10    1.25
  -6 -11  -3   17.12    1.10
  -7  11   3    0.33    1.02
  -7 -11   3    0.16    0.74
  -7 -11  -3   -1.54    0.78
  -7  11  -3    0.65    1.06
  -8 -11   3   -0.62    0.94
  -8  11  -3    0.34    1.23
  -8 -11  -3    0.78    0.92
  -8  11   3   -0.61    1.00
  -9 -11  -3    1.31    1.06
  -9 -11   3    1.49    1.10
  -9  11  -3    0.46    1.21
  -9  11   3   -0.35    1.15
   0  12   3   86.06    2.49
   0  12  -3   79.98    2.51
  -1  12  -3   35.84    1.42
  -1  12   3   36.58    1.34
   1  12  -3   38.12    1.35
   1  12   3   37.73    1.32
  -2 -12   3   38.80    1.38
  -2  12   3   41.23    1.40
   2  12   3   36.64    1.28
  -2  12   3   34.69    1.39
  -2  12  -3   35.59    1.47
   2  12  -3   36.85    1.33
  -2  12  -3   37.58    1.50
  -2 -12  -3   37.45    1.28
  -3  12  -3    4.03    0.72
  -3 -12   3    3.20    0.56
  -3  12  -3    3.38    0.67
  -3 -12  -3    4.56    0.54
   3  12  -3    5.02    0.58
   3  12   3    3.94    0.49
  -3  12   3    4.47    0.69
  -4 -12  -3    0.60    0.57
  -4 -12   3    0.75    0.64
  -4  12  -3    0.11    0.75
   4  12  -3    1.06    0.53
  -4  12   3    0.92    0.71
  -4  12  -3    1.09    0.71
   4 -12   3    0.86    0.38
   4 -12  -3    0.34    0.34
  -5 -12   3    2.92    0.74
  -5  12   3    1.38    0.83
  -5  12  -3    1.08    0.91
   5  12  -3    1.13    0.56
  -5 -12  -3    1.75    0.66
  -5  12  -3    1.36    0.85
  -6  12   3    1.79    0.96
  -6  12  -3    2.48    0.93
  -6 -12  -3    2.13    0.73
  -6 -12   3    2.90    0.82
  -7 -12  -3    2.29    0.84
  -7  12   3    2.64    0.96
  -7 -12   3    1.09    0.89
  -7  12  -3    0.63    1.12
  -8  12   3    1.06    1.18
  -8 -12   3    0.40    0.86
  -8  12  -3    1.35    1.25
  -8 -12  -3    0.95    0.95
  -9  12   3   -0.26    1.28
  -9 -12   3    0.33    1.12
  -9 -12  -3    1.51    1.09
  -9  12  -3    0.29    1.41
   0  13   3   -0.12    0.52
   0  13  -3   -0.04    0.57
  -1  13  -3    1.26    0.65
  -1  13   3    1.39    0.62
   1  13   3   -0.11    0.53
   1  13  -3    0.54    0.52
   2  13  -3    0.31    0.52
  -2 -13   3    0.34    0.59
  -2  13   3    0.35    0.54
   2  13   3   -0.23    0.48
  -2  13  -3    0.01    0.68
  -2 -13  -3    1.01    0.52
  -2  13   3    0.05    0.59
   3  13   3    2.15    0.51
   3  13  -3    3.19    0.56
  -3 -13  -3    2.77    0.55
  -3  13  -3    2.29    0.76
  -3  13  -3    3.30    0.71
  -3  13   3    3.85    0.71
  -3 -13   3    2.54    0.58
  -4 -13   3    0.88    0.60
  -4 -13  -3    0.57    0.64
  -4  13  -3    1.63    0.76
   4 -13   3    1.50    0.38
   4  13  -3    1.90    0.58
  -4  13  -3    2.51    0.76
  -4  13   3    2.32    0.77
   4 -13  -3    0.85    0.34
  -5  13  -3    0.09    0.88
  -5 -13  -3    0.70    0.67
  -5  13  -3    1.17    0.84
  -5  13   3    0.29    0.86
  -5 -13   3    0.22    0.74
  -6  13  -3    2.84    0.99
  -6 -13  -3    0.12    0.76
  -6 -13   3    1.61    0.83
  -6  13   3    1.38    0.98
  -7 -13   3    0.20    0.80
  -7  13  -3    1.26    1.05
  -7 -13  -3    0.25    0.83
  -7  13   3   -1.24    1.06
  -8 -13   3    3.70    1.06
  -8  13  -3    2.45    1.31
  -8  13   3    2.33    1.25
  -8 -13  -3    3.12    0.95
   0  14  -3   21.19    1.12
   0  14   3   19.36    1.03
  -1  14   3   19.73    1.09
  -1  14  -3   16.42    1.03
   1  14  -3   17.90    1.02
   1  14   3   17.23    0.94
  -2 -14  -3    0.67    0.53
  -2  14  -3    0.45    0.74
   2  14  -3    0.57    0.58
  -2  14   3   -0.25    0.71
  -2 -14   3   -0.08    0.63
   2  14   3    0.44    0.54
  -3  14   3    0.04    0.65
   3  14  -3    0.08    0.60
  -3 -14  -3   -0.08    0.55
  -3 -14   3    1.32    0.66
  -3  14  -3   -0.53    0.79
  -3  14  -3    0.48    0.78
   4 -14   3    3.16    0.40
  -4  14  -3    2.21    0.88
  -4 -14   3    2.67    0.75
  -4 -14  -3    3.62    0.72
  -4  14   3    4.08    0.86
   4  14  -3    3.70    0.65
  -4  14  -3    2.77    0.83
  -5  14   3    1.31    0.90
  -5  14  -3    3.52    0.94
  -5 -14  -3    1.89    0.72
  -5  14  -3    0.89    0.95
  -5 -14   3    2.59    0.83
  -6 -14  -3    5.97    0.86
  -6  14  -3    6.24    1.08
  -6 -14   3    6.53    0.96
  -6  14   3    5.89    1.09
  -7 -14  -3    0.76    0.89
  -7 -14   3    0.85    0.86
  -7  14  -3    2.44    1.24
  -7  14   3    2.11    1.00
  -8 -14   3    2.02    1.08
  -8  14  -3    1.70    1.37
  -8 -14  -3    1.61    0.98
  -8  14   3    0.78    1.25
   0  15   3   -0.37    0.62
   0  15  -3   -0.31    0.60
   1  15   3    0.89    0.65
  -1  15  -3    0.81    0.76
   1  15  -3    1.39    0.66
  -1  15   3    1.12    0.71
  -2  15  -3    1.20    0.83
  -2 -15   3    2.05    0.69
  -2 -15  -3    1.18    0.57
   2  15  -3    0.80    0.66
  -2  15   3    0.52    0.70
   2  15   3    0.73    0.61
  -3 -15  -3    1.70    0.61
  -3  15   3    2.25    0.75
   3  15  -3    1.33    0.62
  -3  15  -3    2.12    0.88
  -3  15  -3    2.35    0.78
  -3 -15   3    0.85    0.71
  -4  15  -3    0.41    0.95
  -4 -15   3    0.72    0.75
   4  15  -3   -0.74    0.64
  -4  15  -3   -0.35    0.91
  -4 -15  -3    0.50    0.68
  -4  15   3    0.97    0.84
  -5  15  -3    0.14    1.05
  -5  15  -3   -1.87    0.86
  -5 -15  -3    0.67    0.74
  -5  15   3    0.59    0.83
  -5 -15   3    1.23    0.84
  -6 -15   3    2.87    0.92
  -6  15   3    0.65    1.05
  -6  15  -3    2.71    1.19
  -6 -15  -3    0.77    0.84
  -7  15   3    1.32    1.17
  -7 -15  -3   -0.66    0.91
  -7 -15   3   -0.03    1.00
  -7  15  -3   -1.29    1.25
  -8 -15  -3    0.17    0.99
  -8 -15   3   -0.63    1.05
  -8  15   3    0.40    1.27
  -8  15  -3    1.00    1.40
   0  16  -3    5.62    0.84
   0  16   3    6.89    0.81
  -1  16   3    2.30    0.69
  -1  16  -3    2.61    0.75
   1  16  -3    2.35    0.75
   1  16   3    2.33    0.67
  -2  16  -3    2.15    0.81
   2  16  -3    3.01    0.76
  -2 -16  -3    2.11    0.63
  -2 -16   3    2.87    0.68
   2  16   3    2.71    0.69
  -2  16   3    1.42    0.85
   3  16  -3    0.01    0.66
  -3 -16  -3   -0.43    0.65
  -3  16  -3   -0.03    0.89
  -3 -16   3    0.22    0.75
  -4 -16   3    2.71    0.74
  -4  16   3    2.51    0.89
  -4  16  -3    2.18    0.92
  -4 -16  -3    1.84    0.73
  -4  16  -3    2.99    1.01
  -5  16   3    1.60    1.01
  -5 -16   3    1.72    0.89
  -5  16  -3    1.04    0.96
  -5  16  -3    2.69    1.14
  -5 -16  -3    2.37    0.80
  -6  16  -3    1.45    1.23
  -6 -16  -3    0.65    0.87
  -6 -16   3    1.03    0.96
  -6  16   3    3.20    1.11
  -7 -16   3   -0.23    1.00
  -7  16  -3   -1.34    1.15
  -7 -16  -3    0.31    0.91
  -7  16   3   -0.02    1.18
   0  17  -3   -1.00    0.77
   0  17   3    0.48    0.75
  -1  17  -3    1.65    0.79
   1  17   3    1.31    0.75
   1  17  -3    0.99    0.75
  -1  17   3    1.22    0.81
  -2 -17   3    0.83    0.69
   2  17   3   -0.43    0.63
  -2  17   3    0.75    0.79
   2  17  -3   -0.08    0.77
  -2 -17  -3    0.39    0.70
  -2  17  -3    0.29    0.91
   3  17  -3    1.47    0.79
  -3  17  -3    1.69    1.02
  -3 -17  -3    2.27    0.72
  -3 -17   3   -0.31    0.80
  -4 -17  -3    0.32    0.73
  -4 -17   3    0.05    0.84
  -4  17  -3    1.86    0.97
  -4  17   3    1.01    0.92
  -4  17  -3    1.62    1.06
  -5 -17   3    0.33    0.91
  -5  17  -3   -0.34    1.14
  -5  17  -3    0.41    1.13
  -5 -17  -3   -0.12    0.81
  -5  17   3    0.08    1.04
  -6  17  -3    0.44    1.27
  -6  17   3   -0.58    1.20
  -6 -17   3    0.28    1.00
  -6 -17  -3    1.09    0.92
  -7  17   3   -0.28    1.25
  -7  17  -3   -1.08    1.37
  -7 -17   3    1.10    1.06
  -7 -17  -3    1.96    0.99
   0  18   3    4.25    0.86
   0  18  -3    4.25    0.93
   1  18   3    0.38    0.82
   1  18  -3    1.17    0.81
  -1 -18  -3    0.56    0.69
  -1  18  -3    0.19    0.81
  -1  18   3    0.49    0.86
   2  18  -3    4.05    0.85
  -2 -18   3    3.71    0.87
  -2 -18  -3    3.37    0.79
  -2  18  -3    4.11    1.05
  -2  18   3    5.84    1.02
  -3  18  -3   -0.70    1.07
  -3 -18   3    0.46    0.85
  -3 -18  -3    0.49    0.74
   3  18  -3    0.33    0.75
  -4 -18   3    0.93    0.90
  -4 -18  -3    0.68    0.79
  -4  18  -3    0.87    1.15
  -5 -18  -3    0.43    0.87
  -5  18  -3    0.05    1.19
  -5 -18   3   -0.39    0.95
  -5  18  -3    0.20    1.18
  -5  18   3   -0.61    1.07
  -6 -18  -3    1.00    0.96
  -6  18   3    0.34    1.17
  -6 -18   3   -0.75    1.01
  -6  18  -3    1.84    1.19
   0  19  -3    0.28    0.90
   0  19   3   -0.48    0.83
   1  19  -3   -0.13    0.85
  -1  19   3    0.71    0.93
   1  19   3    1.23    0.81
  -1 -19  -3    0.86    0.73
  -1  19  -3    2.49    1.00
  -2  19   3    5.46    1.06
   2  19  -3    4.22    0.90
  -2 -19  -3    3.91    0.79
  -2 -19   3    5.79    0.96
  -2  19  -3    4.30    1.00
  -3 -19   3    0.87    0.92
  -3 -19  -3    1.90    0.79
  -3  19  -3    1.80    1.17
  -4 -19   3    7.41    1.02
  -4 -19  -3    6.91    0.92
  -4  19  -3    7.70    1.21
  -5 -19   3    0.76    1.00
  -5  19   3    1.88    1.24
  -5  19  -3    0.33    1.22
  -5 -19  -3    1.91    0.90
   0  20  -3    3.59    1.05
   0  20   3    5.17    1.00
   1  20  -3    0.87    0.93
  -1 -20  -3    1.34    0.84
  -1  20  -3    1.58    1.05
  -1  20   3    0.01    0.98
   1  20   3    2.81    0.88
  -2  20  -3    5.83    1.21
   2  20  -3    4.80    0.97
  -2 -20   3    6.05    0.99
  -2 -20  -3    3.96    0.85
  -3 -20  -3    0.41    0.87
  -3  20  -3    0.64    1.22
  -3 -20   3   -1.36    0.95
  -4 -20  -3    0.39    0.94
  -4  20  -3   -1.07    1.26
  -4 -20   3    0.65    0.99
   0  21  -3    1.58    1.04
   0  21   3   -0.45    1.04
  -1  21  -3   -0.91    1.07
  -1 -21  -3   -1.22    0.78
   1  21  -3   -1.03    0.97
  -1  21   3   -2.35    1.02
  -1 -21   3   -0.09    0.91
  -2 -21   3   -1.05    0.92
  -2  21  -3   -1.55    1.02
  -2 -21  -3    1.35    0.83
   2  21  -3   -0.76    1.01
  -3  21  -3   -0.84    1.25
  -3 -21   3   -0.02    0.99
  -3 -21  -3    1.45    0.92
   0  22   3    1.81    1.05
   0  22  -3   -0.46    1.11
  -1 -22  -3   -0.15    0.83
  -1  22  -3   -0.45    1.14
  -1 -22   3   -2.17    0.97
   1  22  -3   -0.60    1.06
  -2  22  -3    1.94    1.27
  -2 -22   3   -0.03    0.99
  -1   0   4   -0.20    0.06
   1   0  -4    0.36    0.12
   1   0   4    0.34    0.12
  -1   0   4    0.15    0.09
  -1   0  -4    0.41    0.14
   1   0  -4    0.14    0.09
  -2   0  -4   69.32    1.90
  -2   0  -4   70.54    2.01
   2   0   4   69.04    2.00
  -2   0   4   71.13    1.98
  -2   0  -4   66.86    2.00
   2   0  -4   68.58    1.98
  -2   0   4   70.05    1.98
  -3   0  -4   95.18    2.77
   3   0  -4   97.07    2.74
  -3   0   4   93.47    2.75
   3   0   4   93.68    2.75
  -3   0  -4   96.89    2.76
  -3   0   4   97.82    2.74
  -4   0  -4   40.63    1.43
  -4   0   4   41.82    1.41
  -4   0   4   41.20    1.30
   4   0   4   42.51    1.31
  -4   0  -4   42.05    1.33
   4   0  -4   42.08    1.30
  -5   0  -4   43.28    1.62
  -5   0  -4   46.22    1.48
  -5   0   4   43.89    1.56
   5   0  -4   46.30    1.45
   5   0   4   45.85    1.46
  -5   0   4   46.76    1.45
  -6   0   4   17.31    1.03
   6   0  -4   18.45    0.81
  -6   0  -4   16.98    1.14
   6   0   4   18.39    0.81
  -7   0  -4    4.76    0.86
   7   0   4    4.09    0.56
  -7   0   4    5.01    0.89
   7   0  -4    5.68    0.57
  -8   0  -4   -0.85    0.93
  -8   0   4    2.37    0.95
   9   0  -4    1.73    0.82
  -9   0  -4    1.50    0.98
  -9   0   4    0.37    0.95
 -10   0  -4   -1.12    1.21
 -10   0   4    0.70    1.09
   0   1   4   -0.04    0.05
   0  -1  -4    0.10    0.07
   0   1   4    0.23    0.07
   0   1  -4    0.06    0.09
   0  -1  -4    0.12    0.06
  -1  -1  -4   25.11    0.76
   1   1   4   25.27    0.75
   1  -1   4   25.64    0.78
  -1   1  -4   26.24    0.78
   1  -1  -4   25.62    0.75
  -1   1  -4   25.11    0.78
  -1  -1  -4   26.12    0.76
  -1   1  -4   24.44    0.74
  -1   1   4   25.55    0.75
   1   1  -4   25.45    0.75
  -1  -1   4   25.41    0.75
  -2  -1   4   -0.18    0.17
   2   1   4    0.31    0.13
  -2  -1   4    0.07    0.13
   2   1  -4    0.19    0.13
   2   1  -4   -0.14    0.19
  -2   1  -4    0.01    0.16
  -2   1   4    0.37    0.21
  -2   1  -4   -0.11    0.17
  -2   1  -4    0.35    0.22
  -2   1   4    0.08    0.13
  -2  -1  -4    0.00    0.20
   2  -1  -4    0.01    0.13
   2  -1   4    0.31    0.15
  -2  -1  -4    0.11    0.14
   3   1   4    4.16    0.30
  -3  -1  -4    3.98    0.27
   3   1  -4    3.98    0.26
  -3   1  -4    4.28    0.30
  -3  -1   4    3.97    0.26
  -3   1   4    4.85    0.37
   3   1  -4    5.05    0.34
   3  -1  -4    3.84    0.27
  -3  -1   4    4.52    0.37
  -3   1   4    5.09    0.31
  -3  -1  -4    4.23    0.35
  -3   1  -4    4.67    0.31
   3  -1   4    3.88    0.29
  -3   1  -4    4.44    0.41
  -4  -1   4    0.19    0.40
  -4  -1  -4    0.09    0.26
   4  -1  -4   -0.40    0.25
   4   1   4    0.00    0.24
  -4   1  -4    0.12    0.27
   4   1  -4    0.05    0.24
  -4   1  -4   -0.03    0.40
   4  -1   4    0.07    0.27
  -4  -1  -4   -0.25    0.35
  -4  -1   4   -0.25    0.25
  -4   1   4   -0.13    0.41
  -4   1   4   -0.18    0.24
   5   1  -4   61.22    1.87
  -5  -1   4   60.56    2.00
  -5   1  -4   65.42    1.92
  -5   1  -4   60.25    2.02
   5  -1  -4   61.45    1.89
   5   1   4   62.05    1.88
  -5  -1   4   62.94    1.89
  -5   1   4   59.81    1.89
  -5   1   4   61.56    2.00
  -5  -1  -4   60.21    1.90
   5  -1   4   63.80    1.91
  -5  -1  -4   60.78    2.02
   6  -1   4    9.70    0.65
   6   1   4    8.69    0.61
   6   1  -4    9.81    0.62
  -6   1  -4    9.38    0.77
  -6   1   4    7.85    0.81
  -6  -1   4    8.32    0.72
   6  -1  -4    8.44    0.55
  -6  -1  -4    8.29    0.80
   7  -1   4   32.51    1.22
  -7  -1   4   29.90    1.51
  -7   1  -4   32.44    1.59
   7  -1  -4   32.07    1.23
  -7  -1  -4   28.49    1.41
  -7   1   4   29.05    1.57
   7   1  -4   29.48    1.29
  -8   1   4   -0.05    0.85
   8   1  -4    0.53    0.72
  -8   1  -4    0.16    0.97
  -8  -1   4    0.92    0.93
  -8  -1  -4    2.13    0.84
  -9   1  -4    3.52    1.14
  -9  -1   4    2.98    1.13
  -9   1   4    3.01    1.15
  -9  -1  -4    3.91    1.12
 -10  -1   4    0.14    1.08
 -10  -1  -4    2.00    1.11
 -10   1   4   -0.47    1.25
 -10   1  -4   -0.94    1.26
   0   2  -4   21.99    0.67
   1  -2  -4  344.80    9.07
  -1   2  -4  323.07    8.94
   1   2  -4  339.21    8.70
  -1   2   4  321.76    8.93
  -1  -2  -4  329.76    8.92
  -1   2  -4  318.63    8.70
  -1  -2   4  330.53    8.92
  -1  -2  -4  299.45    9.07
  -2  -2   4  233.79    6.34
   2   2  -4  236.09    6.19
  -2   2  -4  230.25    6.19
  -2   2  -4  232.70    6.39
  -2  -2  -4  226.47    6.34
  -2   2  -4  224.66    6.44
  -2   2   4  227.04    6.42
   2  -2  -4  232.84    6.43
   2   2   4  222.68    6.41
  -2  -2  -4  227.11    6.42
  -2   2   4  238.47    6.36
   2  -2   4  232.69    6.45
  -2  -2   4  228.77    6.41
   3  -2   4  197.59    5.74
  -3   2  -4  203.11    5.50
  -3   2   4  206.15    5.70
  -3   2  -4  199.07    5.71
  -3  -2  -4  203.97    5.66
   3  -2  -4  205.27    5.71
  -3   2   4  203.25    5.68
  -3  -2   4  204.78    5.66
  -3  -2  -4  195.40    5.70
  -3  -2   4  203.09    5.70
   3   2  -4  207.99    5.50
  -3   2  -4  210.81    5.73
   3   2   4  204.40    5.68
  -4  -2   4    4.59    0.43
  -4  -2  -4    4.56    0.48
   4  -2   4    4.55    0.37
   4  -2  -4    4.38    0.34
   4   2  -4    4.65    0.30
  -4  -2  -4    4.88    0.33
  -4   2   4    5.28    0.52
  -4   2  -4    4.19    0.36
  -4   2  -4    3.65    0.49
   4   2   4    5.25    0.35
  -4  -2   4    5.04    0.33
   4   2  -4    4.34    0.39
  -4   2   4    4.90    0.34
   5  -2   4    4.47    0.43
   5  -2  -4    4.09    0.39
   5   2  -4    4.45    0.46
  -5   2  -4    3.90    0.40
   5   2  -4    4.24    0.36
   5   2   4    3.90    0.34
  -5  -2   4    3.57    0.38
  -5   2   4    4.09    0.39
  -5   2  -4    3.67    0.63
  -5  -2  -4    3.58    0.38
  -5  -2   4    4.16    0.52
  -5  -2  -4    4.23    0.59
  -5   2   4    4.43    0.58
   6  -2  -4   13.35    0.73
   6  -2   4   14.16    0.79
   6   2   4   12.58    0.64
   6   2  -4   13.77    0.83
   6   2  -4   12.93    0.64
  -6  -2  -4   12.51    0.82
  -6   2  -4   11.27    0.86
  -6   2   4   11.94    0.85
  -6  -2   4   13.75    0.88
  -7   2  -4   18.25    1.16
  -7   2   4   17.18    1.09
  -7  -2   4   19.00    1.15
   7  -2   4   18.01    0.98
   7  -2  -4   18.62    0.93
  -7  -2  -4   15.76    1.09
   7   2  -4   17.24    0.96
  -8  -2   4    4.25    0.87
  -8   2   4    2.70    1.02
   8   2  -4    2.18    0.68
  -8  -2  -4    2.95    0.96
  -8   2  -4    3.65    1.04
  -9  -2   4    3.41    1.11
  -9   2   4    5.10    1.10
  -9  -2  -4    2.08    1.07
  -9   2  -4    4.75    1.19
 -10  -2   4   -0.44    1.20
 -10   2   4   -0.75    1.13
 -10  -2  -4    1.98    1.25
 -10   2  -4   -1.12    1.10
   0   3  -4   -0.17    0.15
  -1   3   4  268.64    7.33
   1   3  -4  270.28    7.15
  -1  -3  -4  271.08    7.31
  -1   3  -4  260.09    7.34
  -1   3  -4  264.47    7.15
  -2   3   4  104.58    2.97
   2   3  -4  102.49    2.87
  -2   3  -4  105.61    2.89
   2  -3  -4  105.72    2.95
  -2  -3  -4  102.61    2.93
  -2  -3   4  103.27    2.93
  -2   3  -4  107.39    3.00
   2  -3   4  104.02    2.98
  -2  -3  -4  105.12    2.92
   3  -3  -4  483.13   13.16
  -3   3  -4  459.89   13.16
  -3   3   4  468.19   13.14
  -3  -3   4  478.42   13.13
  -3  -3  -4  469.94   12.96
  -3   3  -4  472.59   12.65
  -3  -3   4  476.37   12.97
  -3   3  -4  471.44   13.03
   3   3  -4  482.91   12.64
   3   3   4  468.05   13.14
   3  -3   4  474.87   13.18
  -3   3   4  471.04   13.01
  -3  -3  -4  472.38   13.13
   4   3  -4   90.60    2.54
  -4  -3  -4   88.54    2.64
  -4   3  -4   93.49    2.63
  -4   3  -4   89.20    2.71
  -4   3  -4   88.86    2.57
  -4  -3   4   91.04    2.63
   4  -3  -4   88.38    2.62
  -4  -3   4   88.06    2.59
  -4   3   4   86.55    2.68
  -4   3   4   89.83    2.60
  -4  -3  -4   92.23    2.60
   4  -3   4   90.64    2.66
   4   3   4   89.90    2.55
   4   3   4   88.65    2.44
  -5  -3   4  140.69    3.78
   5   3  -4  127.46    3.65
   5  -3   4  130.98    3.83
  -5   3  -4  131.33    3.90
  -5   3   4  132.76    3.88
   5   3   4  130.70    3.57
  -5   3   4  129.78    3.77
   5  -3  -4  127.93    3.80
  -5   3  -4  130.80    3.80
  -5  -3  -4  131.71    3.78
  -5  -3   4  128.34    3.81
  -5  -3  -4  128.98    3.82
   5   3   4  132.21    3.72
   6   3  -4    0.50    0.46
  -6  -3  -4    0.27    0.39
  -6  -3   4    0.14    0.62
   6  -3   4    0.39    0.44
   6  -3  -4    0.13    0.41
  -6   3  -4    0.39    0.64
  -6   3   4   -0.24    0.70
  -6  -3  -4    1.47    0.63
  -7  -3  -4    0.35    0.79
  -7   3  -4    1.54    0.77
  -7  -3   4    1.19    0.69
  -7   3   4    1.29    0.89
   7  -3  -4    1.84    0.54
   7  -3   4    1.15    0.55
   7   3  -4    1.52    0.56
   8   3  -4    1.11    0.69
  -8  -3  -4   -0.53    0.87
  -8  -3   4   -0.05    0.89
  -8   3  -4   -1.12    0.97
   8  -3   4   -0.61    0.61
  -8   3   4    1.46    0.90
  -9  -3  -4   -1.45    0.90
  -9  -3   4   -0.53    1.04
  -9   3  -4   -1.51    0.98
  -9   3   4   -0.85    1.10
 -10  -3  -4    2.20    1.21
 -10   3   4   -1.46    1.29
 -10   3  -4    1.09    1.16
 -10  -3   4   -0.90    1.05
   0   4  -4  279.91    7.50
   1   4  -4  326.42    8.69
  -1  -4  -4  330.55    8.88
  -1   4  -4  310.38    8.92
  -1   4   4  328.91    8.91
  -1   4  -4  327.92    8.70
  -2   4   4    4.05    0.34
  -2   4  -4    3.48    0.33
   2  -4   4    3.66    0.24
   2   4  -4    3.55    0.29
  -2  -4  -4    3.27    0.16
  -2   4  -4    3.95    0.38
  -2  -4   4    3.36    0.30
   2  -4  -4    3.33    0.24
  -2  -4  -4    3.43    0.26
  -3  -4  -4   50.23    1.48
  -3  -4   4   47.57    1.48
  -3   4  -4   47.87    1.49
  -3  -4   4   49.81    1.43
  -3   4  -4   45.75    1.57
   3   4  -4   48.50    1.44
   3  -4   4   47.70    1.49
  -3  -4  -4   47.88    1.42
  -3   4   4   48.91    1.57
   3  -4  -4   50.38    1.46
  -4   4   4    1.36    0.50
  -4   4  -4    1.61    0.48
  -4  -4   4    1.96    0.40
  -4   4  -4    2.31    0.30
   4   4   4    1.66    0.20
   4  -4   4    1.84    0.34
  -4   4   4    2.11    0.24
  -4  -4  -4    2.38    0.27
  -4   4  -4    2.44    0.43
   4  -4  -4    1.87    0.30
  -4  -4  -4    1.78    0.37
   4   4  -4    2.43    0.37
  -4  -4   4    2.21    0.27
  -5  -4   4    1.71    0.33
  -5   4  -4    2.02    0.37
   5  -4  -4    1.22    0.36
  -5   4   4    1.10    0.31
  -5   4  -4    1.66    0.64
  -5  -4  -4    1.02    0.52
   5   4   4    1.16    0.26
  -5  -4   4    1.53    0.47
   5  -4   4    1.91    0.41
  -5  -4  -4    1.80    0.33
  -5   4   4    1.27    0.62
   5   4  -4    2.00    0.41
   6  -4   4    6.13    0.57
  -6  -4   4    7.05    0.66
  -6   4   4    6.09    0.77
  -6  -4  -4    5.30    0.50
   6  -4  -4    6.29    0.54
  -6  -4  -4    5.16    0.70
  -6  -4   4    6.55    0.50
  -6   4  -4    6.40    0.86
   6   4  -4    6.10    0.59
  -7   4  -4    1.06    0.78
   7  -4  -4    0.62    0.52
   7   4  -4    0.54    0.58
   7  -4   4    0.57    0.54
  -7  -4   4    0.70    0.67
  -7   4   4    1.41    0.79
  -7  -4  -4    1.71    0.78
  -8  -4  -4    0.01    0.90
  -8   4   4    0.33    1.01
  -8   4  -4   -1.50    1.00
  -8  -4   4   -0.71    0.89
  -9  -4  -4    2.01    1.06
  -9  -4   4    1.25    1.02
  -9   4   4    2.60    1.19
  -9   4  -4    3.55    1.20
 -10   4  -4    2.56    1.21
 -10  -4  -4    1.95    1.08
 -10  -4   4    2.78    1.23
 -10   4   4    1.42    1.37
   0   5  -4    0.26    0.20
  -1   5   4   28.99    0.94
  -1  -5  -4   30.22    0.90
   1   5   4   29.37    0.88
  -1   5  -4   31.21    0.97
   1   5  -4   29.79    0.93
  -1   5  -4   30.78    0.99
   2   5  -4    8.93    0.47
  -2  -5  -4    9.03    0.43
  -2   5   4    9.68    0.55
   2  -5  -4    8.79    0.32
  -2  -5   4    9.60    0.46
  -2   5  -4    9.03    0.60
  -2   5  -4    8.95    0.55
  -3  -5   4   49.75    1.52
  -3  -5  -4   49.39    1.49
  -3   5  -4   49.30    1.50
  -3  -5  -4   47.42    1.40
  -3   5   4   46.77    1.58
   3  -5   4   47.70    1.49
   3   5  -4   49.28    1.45
  -3   5  -4   49.55    1.62
   3  -5  -4   47.98    1.46
  -4  -5  -4   28.55    1.08
  -4  -5   4   30.47    1.12
  -4  -5  -4   28.49    0.95
   4  -5   4   30.56    1.04
   4   5  -4   30.40    1.03
  -4   5  -4   30.33    1.22
  -4   5   4   30.39    1.23
   4  -5  -4   28.76    1.00
  -4   5  -4   29.36    1.11
  -4  -5   4   29.92    0.96
  -5  -5   4    6.96    0.45
   5  -5  -4    7.28    0.50
  -5  -5  -4    8.73    0.64
   5   5   4    6.89    0.41
   5   5  -4    9.47    0.56
   5  -5   4    7.83    0.55
  -5   5  -4    7.57    0.73
  -5  -5  -4    7.61    0.49
  -5   5   4    6.72    0.74
  -5  -5   4    7.91    0.59
  -6  -5  -4   -0.64    0.61
  -6  -5   4   -0.26    0.37
  -6   5  -4    0.02    0.67
   6   5  -4   -0.13    0.49
   6  -5  -4   -0.09    0.44
  -6  -5  -4   -0.26    0.38
  -6   5   4   -0.35    0.74
  -6   5   4   -0.26    0.30
   6  -5   4   -0.72    0.46
  -6  -5   4   -1.10    0.61
  -7  -5   4    6.05    0.85
   7   5  -4    7.31    0.69
  -7   5  -4    7.22    1.02
  -7   5   4    7.10    1.02
  -7  -5  -4    7.77    0.86
  -8  -5   4    2.15    0.93
  -8   5  -4    2.31    1.07
  -8   5   4    2.60    0.95
  -8  -5  -4    3.58    0.94
  -9   5   4    8.30    1.33
  -9  -5   4    8.07    1.16
  -9  -5  -4    7.99    1.04
  -9   5  -4    7.85    1.18
 -10  -5  -4    0.67    1.03
 -10   5  -4    2.88    1.23
 -10  -5   4   -0.14    1.19
 -10   5   4    1.18    1.23
   0   6  -4   24.52    0.82
   0   6   4   24.00    0.80
  -1   6  -4    1.36    0.31
  -1   6  -4    1.31    0.31
   1   6  -4    1.26    0.29
  -1   6   4    0.59    0.17
  -1  -6  -4    1.29    0.22
   1   6   4    0.94    0.21
  -2   6  -4    0.80    0.37
  -2  -6   4    0.44    0.27
  -2   6  -4    0.27    0.34
   2   6  -4    0.33    0.28
   2   6   4    0.31    0.18
  -2  -6  -4    0.36    0.23
  -2   6   4    0.53    0.32
   3  -6   4    9.82    0.49
   3   6  -4    9.28    0.53
  -3   6  -4    9.61    0.58
  -3   6  -4    8.95    0.63
  -3  -6  -4    9.17    0.56
  -3   6   4    8.58    0.59
  -3  -6   4    9.50    0.65
  -3  -6  -4    9.16    0.34
   3  -6  -4    9.18    0.45
   3   6   4    9.88    0.37
  -4   6   4    1.49    0.55
   4   6   4    1.64    0.21
  -4  -6  -4    1.68    0.25
   4  -6   4    2.09    0.37
   4   6  -4    1.80    0.40
   4  -6  -4    1.39    0.30
  -4  -6   4    1.41    0.26
  -4  -6   4    1.62    0.46
  -4  -6  -4    1.02    0.41
  -4   6  -4    2.21    0.54
  -4   6  -4    1.78    0.44
   5  -6  -4    4.16    0.46
  -5   6  -4    3.39    0.68
  -5  -6   4    4.45    0.38
  -5  -6   4    4.00    0.60
   5   6  -4    5.01    0.51
  -5   6   4    4.06    0.72
  -5  -6  -4    3.97    0.55
  -5  -6  -4    3.80    0.38
   5  -6   4    3.97    0.48
  -6   6  -4    7.78    0.94
  -6  -6  -4    7.31    0.51
  -6   6   4    7.06    0.90
  -6  -6   4    7.86    0.71
   6  -6   4    7.69    0.64
   6   6  -4    7.12    0.62
  -6  -6  -4    7.19    0.67
  -6  -6   4    7.78    0.52
   6  -6  -4    6.91    0.58
  -7  -6   4   17.66    1.22
  -7  -6  -4   16.45    1.05
  -7   6   4   18.76    1.18
  -7   6  -4   18.10    1.26
   7   6  -4   16.18    0.98
  -8  -6  -4    0.83    0.85
  -8  -6   4    0.56    0.79
  -8   6  -4   -0.29    1.05
  -8   6   4   -1.45    1.02
  -9   6  -4    1.11    1.22
  -9  -6   4    1.18    1.04
  -9   6   4    0.24    1.20
  -9  -6  -4   -0.64    1.01
 -10  -6  -4    1.51    1.19
 -10  -6   4   -2.50    1.00
 -10   6  -4   -0.90    1.22
 -10   6   4   -1.39    1.36
   0   7  -4    0.16    0.28
   0   7   4   -0.25    0.26
  -1   7  -4    0.33    0.33
   1   7  -4    0.13    0.30
  -1   7   4    0.38    0.32
  -1  -7  -4   -0.06    0.24
   1   7   4   -0.19    0.24
  -1   7   4    0.14    0.07
  -1   7  -4    0.23    0.33
  -2  -7   4   15.51    0.65
  -2   7   4   16.33    0.72
   2   7  -4   14.61    0.65
  -2   7  -4   12.90    0.74
   2   7   4   15.47    0.56
  -2   7  -4   14.91    0.73
  -2  -7  -4   14.88    0.59
   3   7   4   38.71    1.15
   3   7  -4   41.20    1.26
   3  -7  -4   40.62    1.21
  -3  -7  -4   38.95    1.27
   3  -7   4   39.65    1.24
  -3   7  -4   39.92    1.41
  -3   7  -4   40.50    1.38
  -3   7   4   39.48    1.41
  -3  -7   4   38.80    1.31
  -4  -7  -4    2.35    0.44
   4   7  -4    2.15    0.42
  -4   7   4    3.23    0.60
   4  -7   4    1.93    0.38
   4  -7  -4    2.16    0.35
  -4  -7  -4    2.31    0.24
  -4  -7   4    2.02    0.27
  -4   7  -4    1.42    0.61
  -4   7  -4    2.75    0.50
   4   7   4    2.62    0.25
  -4  -7   4    2.82    0.49
  -5   7   4   10.41    0.88
   5  -7  -4   10.94    0.64
   5  -7   4   12.41    0.75
  -5  -7  -4    9.57    0.69
  -5   7  -4   11.43    0.80
  -5  -7   4   11.36    0.71
  -5  -7   4   11.27    0.56
   5   7  -4   12.10    0.73
  -5  -7  -4   10.48    0.57
  -5   7  -4   10.48    0.84
  -6  -7   4    4.00    0.65
  -6   7  -4    5.99    0.92
   6   7  -4    4.00    0.58
  -6  -7   4    4.09    0.44
  -6   7   4    5.40    0.89
  -6  -7  -4    4.50    0.69
  -7   7  -4    0.55    0.84
  -7   7   4    0.85    0.94
  -7  -7  -4   -1.15    0.74
  -7  -7   4    0.90    0.70
  -8   7  -4    0.80    1.08
  -8   7   4    2.68    1.12
  -8  -7  -4    2.85    0.91
  -8  -7   4    2.16    0.92
  -9  -7   4    2.32    1.07
  -9   7  -4    2.01    1.23
  -9   7   4    0.97    1.23
  -9  -7  -4   -0.49    0.99
 -10  -7   4   -2.40    1.17
 -10  -7  -4   -2.12    1.14
 -10   7   4    0.85    1.25
 -10   7  -4    1.43    1.26
   0   8  -4   63.51    1.86
   0   8   4   60.38    1.81
  -1   8   4   45.07    1.42
  -1   8  -4   45.72    1.46
  -1   8  -4   43.52    1.41
   1   8  -4   44.22    1.40
   1   8   4   45.10    1.35
   2   8  -4   24.89    0.92
  -2   8  -4   23.52    1.01
  -2   8  -4   25.00    1.01
  -2  -8  -4   25.69    0.86
  -2   8   4   25.10    0.97
  -2  -8   4   26.72    0.95
   2   8   4   24.86    0.83
  -3  -8  -4    2.23    0.38
  -3   8  -4    1.21    0.45
   3  -8   4    2.00    0.28
  -3   8  -4    2.30    0.51
   3  -8  -4    2.59    0.23
  -3   8   4    1.93    0.51
  -3  -8   4    1.91    0.41
   3   8  -4    2.52    0.42
   3   8   4    2.38    0.29
   4  -8  -4    2.38    0.36
  -4   8  -4    2.91    0.59
  -4  -8  -4    2.25    0.23
  -4  -8  -4    3.10    0.48
  -4  -8   4    2.49    0.47
   4  -8   4    2.06    0.38
   4   8  -4    3.32    0.46
  -4   8  -4    2.00    0.59
   4   8   4    2.18    0.28
  -4   8   4    2.80    0.63
   5  -8  -4   12.40    0.71
  -5   8  -4   13.05    0.99
   5   8  -4   11.80    0.77
  -5  -8   4   12.97    0.63
  -5  -8  -4   14.90    0.88
   5  -8   4   14.10    0.78
  -5   8   4   13.43    0.96
  -5  -8   4   12.51    0.80
  -5   8  -4   12.68    0.88
  -6  -8  -4    5.27    0.71
  -6  -8   4    5.43    0.77
  -6   8  -4    5.41    0.94
  -6   8   4    6.27    0.85
   6   8  -4    6.07    0.64
  -7  -8   4    6.25    0.87
  -7   8  -4    6.54    1.09
  -7   8   4    4.67    1.02
  -7  -8  -4    5.32    0.81
  -8   8   4   -0.94    1.09
  -8  -8   4    0.12    0.90
  -8  -8  -4    0.31    0.88
  -8   8  -4   -0.21    1.11
  -9  -8  -4    1.93    1.00
  -9  -8   4    1.89    1.04
  -9   8  -4   -0.25    1.28
  -9   8   4   -1.41    1.09
 -10   8  -4    0.54    1.27
 -10   8   4   -0.21    1.45
 -10  -8  -4    1.88    1.21
 -10  -8   4   -1.14    1.04
   0   9   4   -0.02    0.35
   0   9  -4   -0.09    0.39
  -1   9   4    3.09    0.36
  -1   9   4    4.20    0.47
  -1   9  -4    3.04    0.48
   1   9   4    3.77    0.37
   1   9  -4    3.15    0.43
  -2   9  -4   16.41    0.88
  -2   9   4   17.27    0.82
   2   9   4   17.27    0.70
  -2   9  -4   16.81    0.93
  -2  -9  -4   17.35    0.71
   2   9  -4   17.79    0.78
  -2  -9   4   17.86    0.76
  -3  -9   4   26.83    1.07
  -3   9  -4   26.97    1.25
   3   9  -4   27.51    1.04
  -3   9   4   29.46    1.16
  -3  -9  -4   26.35    1.01
  -3   9  -4   27.23    1.16
   3   9   4   28.41    0.91
  -4  -9   4    0.47    0.53
   4   9  -4   -0.22    0.44
  -4   9  -4    0.22    0.65
  -4   9  -4   -0.25    0.59
   4  -9  -4   -0.68    0.32
  -4   9   4    0.05    0.59
   4  -9   4   -0.25    0.34
  -4  -9  -4    0.03    0.19
  -4  -9  -4   -0.06    0.44
  -5   9  -4    0.92    0.77
  -5  -9   4   -0.04    0.53
  -5   9   4    0.51    0.73
   5   9  -4    1.05    0.50
   5  -9  -4   -0.30    0.41
   5  -9   4    0.36    0.45
  -5  -9  -4   -0.27    0.54
  -5   9  -4    0.69    0.62
   6   9  -4    0.58    0.57
  -6   9   4    0.41    0.76
  -6  -9  -4   -0.15    0.64
  -6   9  -4    0.49    0.90
  -6  -9   4    0.04    0.72
  -7  -9  -4   -0.46    0.75
  -7  -9   4   -0.82    0.71
  -7   9   4    0.88    0.87
  -7   9  -4   -1.19    0.99
  -8   9  -4    0.10    1.15
  -8   9   4   -0.46    1.07
  -8  -9   4   -0.11    0.90
  -8  -9  -4   -0.34    0.89
  -9   9   4   -0.12    1.11
  -9  -9  -4   -0.28    1.01
  -9   9  -4    0.42    1.27
  -9  -9   4    1.21    1.07
   0  10   4  115.59    3.26
   0  10  -4  114.54    3.29
   1  10   4  236.90    6.29
   1  10  -4  228.19    6.32
  -1  10  -4  228.87    6.36
  -1  10   4  230.29    6.34
  -2  10   4    1.47    0.44
  -2  10  -4    2.15    0.50
  -2 -10   4    2.06    0.49
  -2  10  -4    2.07    0.56
   2  10   4    0.70    0.37
  -2 -10  -4    1.99    0.41
   2  10  -4    2.07    0.44
  -3  10  -4   10.71    0.73
   3  10  -4   10.88    0.75
   3  10   4   11.25    0.59
  -3 -10  -4   11.40    0.71
  -3 -10   4   12.57    0.80
  -3  10   4   11.71    0.74
  -3  10  -4   10.58    0.81
  -4 -10   4   -0.14    0.56
   4 -10  -4    0.22    0.33
  -4  10  -4    0.53    0.70
   4 -10   4    0.32    0.37
  -4 -10  -4   -0.43    0.46
  -4  10  -4    0.14    0.64
  -4  10   4    1.24    0.63
   4  10  -4    1.06    0.49
   5 -10  -4   28.63    1.08
  -5  10  -4   28.03    1.28
  -5  10  -4   29.36    1.54
  -5 -10   4   27.87    1.29
   5  10  -4   27.58    1.12
  -5 -10  -4   26.23    1.19
  -5  10   4   26.63    1.43
  -6 -10   4    2.45    0.69
  -6  10  -4    4.61    0.89
  -6 -10  -4    3.84    0.69
  -6  10   4    2.84    0.91
  -7 -10   4    8.98    0.99
  -7 -10  -4    9.93    0.93
  -7  10   4   11.73    1.20
  -7  10  -4   11.98    1.24
  -8  10  -4   -0.18    1.18
  -8  10   4   -1.12    1.15
  -8 -10   4    1.20    0.85
  -8 -10  -4    2.43    0.88
  -9 -10   4    1.85    1.12
  -9  10   4    1.78    1.30
  -9 -10  -4    4.49    1.11
  -9  10  -4    2.17    1.36
   0  11   4   -0.03    0.43
   0  11  -4    0.33    0.50
   1  11  -4    0.90    0.47
   1  11   4    0.97    0.44
  -1  11  -4    1.57    0.48
  -1  11   4    1.32    0.52
  -2 -11   4    6.86    0.62
   2  11   4    7.21    0.50
  -2  11  -4    6.96    0.65
  -2 -11  -4    7.00    0.51
  -2  11  -4    6.81    0.69
  -2  11   4    7.25    0.59
   2  11  -4    7.38    0.58
  -3 -11  -4   46.17    1.51
   3  11   4   43.26    1.39
  -3  11  -4   43.98    1.72
  -3 -11   4   45.10    1.56
  -3  11  -4   42.45    1.58
   3  11  -4   42.67    1.49
  -3  11   4   45.56    1.60
  -4 -11   4    5.21    0.68
  -4  11  -4    3.90    0.76
  -4  11   4    5.44    0.75
  -4  11  -4    3.93    0.81
  -4 -11  -4    5.48    0.58
   4 -11   4    4.68    0.45
   4  11  -4    4.66    0.59
   4 -11  -4    3.79    0.41
   5  11  -4   15.30    0.90
  -5  11   4   16.59    1.07
  -5 -11  -4   15.74    1.00
  -5  11  -4   16.72    1.07
  -5 -11   4   15.79    0.96
  -5  11  -4   16.76    1.09
  -6 -11  -4    2.57    0.72
  -6  11  -4    2.72    1.00
  -6 -11   4    1.75    0.79
  -6  11   4    3.31    0.94
  -7 -11  -4    4.10    0.84
  -7  11  -4    4.41    1.14
  -7  11   4    4.49    1.09
  -7 -11   4    4.90    0.92
  -8  11   4    1.01    1.02
  -8 -11  -4    0.14    0.88
  -8  11  -4   -1.65    1.05
  -8 -11   4   -2.04    0.82
  -9 -11   4   -0.16    1.08
  -9 -11  -4   -0.20    1.04
  -9  11  -4   -0.26    1.36
  -9  11   4    2.31    1.31
   0  12  -4    0.40    0.54
   0  12   4   -0.01    0.48
   1  12   4   -0.04    0.47
   1  12  -4    0.12    0.50
  -1  12   4    1.08    0.56
  -1  12  -4    0.35    0.54
  -2  12  -4    1.17    0.64
  -2 -12  -4    0.13    0.44
  -2 -12   4   -0.48    0.55
   2  12  -4    0.06    0.50
  -2  12  -4    0.47    0.56
   2  12   4   -0.45    0.42
  -2  12   4    0.00    0.49
  -2  12   4   -0.04    0.63
   3  12  -4   14.01    0.86
   3  12   4   12.69    0.74
  -3  12  -4   12.42    0.86
  -3 -12  -4   14.81    0.93
  -3  12  -4   13.27    0.96
  -3  12   4   12.85    0.83
  -3 -12   4   12.35    0.83
   4 -12  -4    2.91    0.37
  -4  12  -4    1.92    0.78
   4 -12   4    2.83    0.41
   4  12  -4    2.94    0.60
  -4 -12  -4    4.55    0.60
  -4  12  -4    3.50    0.86
  -4  12   4    2.48    0.75
  -4 -12   4    3.74    0.70
  -5 -12  -4   14.84    1.00
   5  12  -4   13.39    0.82
  -5  12   4   16.52    1.10
  -5  12  -4   17.07    1.21
  -5 -12   4   14.79    1.02
  -5  12  -4   15.02    1.03
  -6 -12  -4    0.21    0.67
  -6 -12   4    0.90    0.71
  -6  12   4   -0.07    0.91
  -6  12  -4    2.88    1.05
  -7 -12  -4    1.74    0.81
  -7  12   4    0.82    1.01
  -7  12  -4    0.90    1.14
  -7 -12   4    2.02    0.90
  -8  12   4    0.28    1.18
  -8  12  -4   -1.52    1.25
  -8 -12   4   -0.35    0.99
  -8 -12  -4    0.68    0.90
  -9 -12   4    2.77    1.16
  -9  12   4    2.13    1.34
  -9 -12  -4    3.78    1.08
  -9  12  -4    1.02    1.29
   0  13   4   -0.32    0.56
   0  13  -4   -0.61    0.52
   1  13   4    0.04    0.47
  -1  13   4   -0.69    0.58
   1  13  -4    0.56    0.55
  -1  13  -4   -1.55    0.55
   2  13  -4   10.17    0.71
  -2  13   4    9.13    0.83
  -2  13  -4    9.65    0.85
  -2 -13  -4    9.92    0.64
  -2 -13   4    9.40    0.76
   2  13   4    9.44    0.64
  -3 -13  -4   -0.37    0.53
   3  13   4   -0.01    0.47
   3  13  -4   -1.24    0.52
  -3 -13   4    0.00    0.62
  -3  13   4   -0.41    0.61
  -3  13  -4    0.70    0.68
  -3  13  -4   -0.91    0.71
  -4  13   4    1.00    0.72
  -4  13  -4    0.65    0.80
   4 -13   4   -0.72    0.37
   4  13  -4   -0.69    0.56
   4 -13  -4   -0.37    0.32
  -4  13  -4   -0.05    0.87
  -4 -13   4   -0.61    0.66
  -4 -13  -4   -0.07    0.56
  -5 -13  -4    5.15    0.72
  -5  13   4    5.03    0.91
  -5  13  -4    4.59    0.87
   5  13  -4    4.87    0.67
  -5 -13   4    4.27    0.75
  -5  13  -4    5.35    1.02
  -6 -13   4    0.60    0.83
  -6  13   4   -0.51    0.94
  -6  13  -4    1.68    1.10
  -6 -13  -4   -0.64    0.71
  -7 -13  -4    6.09    0.91
  -7  13   4    3.89    1.14
  -7  13  -4    3.86    1.26
  -7 -13   4    4.59    1.00
  -8 -13  -4    1.12    0.97
  -8  13  -4    0.96    1.30
  -8 -13   4   -0.78    1.02
  -8  13   4    0.88    1.19
   0  14   4    4.28    0.64
   0  14  -4    4.59    0.66
  -1  14   4   35.75    1.42
   1  14  -4   34.94    1.38
  -1  14  -4   35.51    1.42
   1  14   4   33.44    1.29
   2  14  -4    3.41    0.63
  -2 -14   4    4.49    0.64
  -2  14  -4    2.96    0.81
  -2  14   4    3.01    0.77
  -2 -14  -4    3.93    0.60
   2  14   4    3.72    0.58
  -3  14  -4    6.33    0.90
  -3  14   4    5.88    0.75
   3  14  -4    4.34    0.66
  -3  14  -4    5.54    0.79
  -3 -14  -4    3.84    0.61
  -3 -14   4    4.97    0.68
   4  14  -4    0.22    0.62
  -4 -14  -4    1.04    0.63
  -4  14   4    0.68    0.77
  -4  14  -4   -0.52    0.75
  -4 -14   4    1.03    0.74
  -4  14  -4    0.69    0.80
  -5  14   4    0.64    0.84
  -5 -14   4   -0.02    0.80
  -5 -14  -4    1.10    0.74
  -5  14  -4    0.66    0.95
  -5  14  -4    1.62    0.91
  -6  14   4   -0.58    0.99
  -6 -14   4    0.92    0.78
  -6 -14  -4   -0.22    0.76
  -6  14  -4   -1.11    1.07
  -7  14   4    2.11    1.12
  -7  14  -4    0.13    1.10
  -7 -14   4    1.87    0.99
  -7 -14  -4    0.91    0.84
  -8  14  -4   -1.72    1.35
  -8  14   4   -0.83    1.17
  -8 -14   4    0.27    1.07
  -8 -14  -4    1.28    1.05
   0  15   4   -0.01    0.63
   0  15  -4   -0.59    0.68
   1  15   4   11.48    0.78
  -1  15  -4    9.55    0.93
  -1  15   4   12.16    0.88
   1  15  -4   12.00    0.87
  -2 -15   4    6.96    0.81
   2  15  -4    6.68    0.76
  -2 -15  -4    6.41    0.69
   2  15   4    7.25    0.69
  -2  15   4    7.52    0.90
  -2  15  -4    7.21    0.91
  -3  15  -4   38.28    1.74
  -3 -15  -4   34.77    1.36
  -3 -15   4   35.24    1.51
  -3  15  -4   38.56    1.67
  -3  15   4   36.75    1.62
   3  15  -4   32.71    1.43
  -4  15  -4    8.04    1.05
   4  15  -4    9.01    0.82
  -4 -15   4    8.53    0.92
  -4  15  -4    8.42    1.12
  -4 -15  -4    8.88    0.79
  -4  15   4   10.88    1.01
  -5 -15   4   24.81    1.32
  -5  15  -4   26.02    1.50
  -5  15  -4   26.95    1.78
  -5  15   4   27.30    1.60
  -5 -15  -4   24.04    1.29
  -6 -15   4   -0.77    0.91
  -6 -15  -4    1.94    0.83
  -6  15   4    0.15    1.00
  -6  15  -4    1.47    1.18
  -7  15   4    1.99    1.18
  -7 -15  -4    1.64    0.89
  -7 -15   4    0.68    0.91
  -7  15  -4    1.95    1.30
  -8 -15  -4    0.83    0.99
  -8 -15   4    0.75    1.12
   0  16  -4    8.51    0.91
   0  16   4    8.57    0.88
  -1  16  -4   36.79    1.65
   1  16   4   36.65    1.45
   1  16  -4   37.72    1.55
  -1  16   4   39.40    1.57
  -2 -16   4    5.77    0.82
   2  16  -4    4.68    0.76
  -2 -16  -4    5.30    0.67
  -2  16  -4    3.07    0.91
   2  16   4    5.21    0.70
  -3  16  -4    9.57    1.07
  -3 -16  -4    9.75    0.78
  -3 -16   4    9.96    0.86
   3  16  -4   10.16    0.89
  -4  16  -4   -0.90    0.97
  -4 -16   4    0.72    0.74
  -4  16   4   -1.26    0.82
  -4 -16  -4   -1.15    0.74
   4  16  -4    0.56    0.72
  -4  16  -4    0.11    0.99
  -5  16  -4    0.34    1.12
  -5  16   4   -0.26    1.03
  -5 -16   4    1.20    0.78
  -5  16  -4    0.38    0.94
  -5 -16  -4    0.57    0.76
  -6 -16   4    1.68    0.98
  -6  16  -4   -1.33    1.22
  -6  16   4   -0.14    1.09
  -6 -16  -4    0.97    0.94
  -7  16   4    1.74    1.17
  -7  16  -4    1.25    1.22
  -7 -16   4    1.39    1.08
  -7 -16  -4    1.69    0.95
   0  17   4   -0.15    0.71
   0  17  -4   -0.71    0.79
  -1 -17  -4    0.21    0.63
  -1  17   4   -0.32    0.79
   1  17  -4    1.22    0.78
  -1  17  -4   -0.24    0.87
   1  17   4    0.31    0.75
  -2  17  -4    0.36    0.95
  -2 -17   4    0.40    0.79
  -2 -17  -4   -0.37    0.68
   2  17  -4   -0.27    0.73
  -3 -17   4   -0.38    0.82
  -3 -17  -4    1.23    0.68
  -3  17  -4    1.51    0.99
   3  17  -4    1.11    0.73
  -4  17  -4   -0.63    0.93
  -4  17   4    0.64    0.90
  -4 -17   4   -0.38    0.86
  -4  17  -4    0.56    0.94
  -4 -17  -4    0.21    0.73
  -5  17  -4    2.62    1.21
  -5 -17  -4    2.09    0.83
  -5 -17   4    2.67    0.97
  -5  17  -4    1.73    1.15
  -5  17   4    3.47    1.07
  -6 -17  -4    1.66    0.90
  -6 -17   4    0.71    1.02
  -6  17   4   -0.67    1.10
  -6  17  -4   -0.19    1.29
  -7  17  -4    2.34    1.46
  -7  17   4    0.18    1.33
  -7 -17   4    1.98    1.13
  -7 -17  -4    1.82    0.95
   0  18   4    2.50    0.82
   0  18  -4    1.60    0.88
   1  18   4    1.39    0.75
  -1  18  -4    0.99    0.94
   1  18  -4   -0.48    0.88
  -1 -18  -4   -0.20    0.66
  -1  18   4    0.22    0.83
   2  18  -4   -1.29    0.78
  -2 -18   4    1.61    0.86
  -2  18  -4    0.07    0.98
  -2 -18  -4   -0.50    0.73
   3  18  -4    2.53    0.87
  -3 -18   4    0.90    0.87
  -3 -18  -4    2.41    0.80
  -3  18  -4    3.20    1.09
  -4 -18  -4    3.07    0.88
  -4 -18   4    1.89    0.93
  -4  18  -4    0.79    1.15
  -5  18  -4    0.08    1.09
  -5  18   4    2.20    1.08
  -5 -18  -4    2.72    0.94
  -5 -18   4    2.90    1.00
  -5  18  -4    1.08    1.25
  -6  18  -4    0.52    1.32
  -6 -18  -4    1.39    0.91
  -6 -18   4    1.50    1.05
  -6  18   4   -0.47    1.16
   0  19  -4    0.00    0.94
   0  19   4   -0.22    0.82
  -1  19  -4    0.77    0.99
  -1 -19  -4    0.98    0.72
   1  19  -4    1.05    0.88
  -1  19   4    0.56    0.92
   1  19   4   -0.34    0.85
   2  19  -4    0.50    0.87
  -2 -19   4   -0.94    0.86
  -2  19  -4    0.42    1.05
  -2 -19  -4   -0.49    0.78
  -3 -19  -4   -0.56    0.75
  -3  19  -4   -1.15    1.13
  -3 -19   4    0.96    0.93
   3  19  -4    0.44    0.83
  -4 -19  -4    1.26    0.89
  -4  19  -4    0.49    1.20
  -4 -19   4    0.29    0.95
  -5  19   4   -0.52    1.19
  -5 -19  -4   -1.92    0.86
  -5 -19   4    1.03    1.01
  -5  19  -4   -0.48    1.27
   0  20   4    0.64    1.00
   0  20  -4    2.33    1.00
  -1  20  -4    6.67    1.18
  -1 -20  -4    6.19    0.84
   1  20  -4    5.42    1.03
  -2 -20   4   -0.10    0.95
   2  20  -4   -1.64    0.96
  -2  20  -4    0.96    1.13
  -2 -20  -4    1.48    0.78
  -3  20  -4    0.82    1.23
  -3 -20  -4    1.46    0.86
  -3 -20   4    0.99    0.98
  -4  20  -4    2.03    1.17
  -4 -20  -4    0.68    0.92
  -4 -20   4   -0.07    1.00
   0  21   4   -1.39    0.95
   0  21  -4   -0.38    1.06
   1  21  -4    0.56    1.00
  -1  21  -4    0.27    1.11
  -1 -21   4   -0.09    0.98
  -1 -21  -4    0.06    0.83
  -2 -21   4   -0.94    0.96
   2  21  -4   -2.38    0.94
  -2  21  -4    1.41    1.05
  -3  21  -4    1.39    1.27
  -3 -21   4    3.14    1.02
   0  22  -4   -1.08    1.11
   1  22  -4    0.42    1.06
  -1 -22   4   -0.28    1.00
  -1  22  -4    0.29    1.16
  -2  22  -4   -0.49    1.24
  -2 -22   4    0.40    1.00
   0   0  -5    0.13    0.11
  -1   0  -5    0.28    0.15
   1   0  -5    0.14    0.13
   1   0   5    0.01    0.12
   1   0  -5    0.04    0.09
  -1   0   5    0.03    0.09
  -1   0  -5    0.11    0.13
  -1   0   5    0.02    0.04
  -2   0  -5   -0.07    0.16
  -2   0   5    0.07    0.13
  -2   0   5   -0.03    0.21
  -2   0  -5    0.09    0.15
   2   0  -5    0.03    0.14
  -2   0  -5    0.00    0.21
   2   0   5   -0.24    0.16
   3   0  -5   -0.06    0.19
  -3   0  -5    0.18    0.32
   3   0   5    0.26    0.21
  -3   0  -5    0.11    0.20
  -3   0   5   -0.37    0.26
  -3   0  -5    0.22    0.21
  -3   0   5   -0.01    0.18
  -4   0   5    0.00    0.23
  -4   0  -5    0.27    0.28
  -4   0  -5   -0.85    0.42
  -4   0   5    0.11    0.41
   4   0  -5    0.45    0.25
   4   0   5   -0.24    0.26
  -5   0  -5   -0.06    0.34
  -5   0   5   -0.13    0.30
  -5   0  -5   -0.53    0.47
   5   0   5    0.10    0.33
   5   0  -5   -0.35    0.30
  -5   0   5   -0.45    0.53
   6   0  -5   -0.10    0.38
   6   0   5   -0.35    0.38
  -6   0   5   -0.39    0.57
  -6   0  -5    0.06    0.58
  -7   0  -5   -0.50    0.80
   7   0  -5   -0.22    0.46
  -7   0   5   -1.12    0.80
  -8   0  -5   -1.29    0.93
  -8   0   5   -0.85    0.82
   8   0  -5   -0.34    0.71
   9   0  -5    1.03    0.82
  -9   0   5    1.22    1.11
  -9   0  -5    0.28    1.09
 -10   0   5    0.69    1.27
 -10   0  -5    2.00    1.25
   0   1   5    0.04    0.05
   0   1   5    0.00    0.07
   0   1  -5   -0.06    0.11
   0   1   5    0.23    0.09
   0  -1  -5    0.02    0.10
   0  -1  -5    0.09    0.10
  -1   1   5  204.24    5.44
   1   1  -5  205.90    5.32
  -1  -1  -5  193.73    5.45
  -1   1  -5  194.18    5.46
   1   1   5  191.57    5.53
  -1   1  -5  200.07    5.31
   1  -1   5  192.64    5.54
  -1   1   5  200.11    5.52
  -1  -1  -5  188.11    5.53
   1  -1  -5  204.32    5.52
  -1  -1   5  206.22    5.44
  -1   1  -5  196.02    5.55
   2   1   5    4.04    0.25
  -2   1   5    3.49    0.27
  -2  -1  -5    3.17    0.22
   2   1  -5    3.60    0.25
  -2   1   5    3.58    0.23
   2   1  -5    4.15    0.24
   2  -1  -5    4.09    0.25
  -2  -1   5    3.76    0.27
  -2  -1  -5    3.53    0.29
  -2   1  -5    4.18    0.24
  -2   1  -5    3.47    0.24
   2  -1   5    3.68    0.25
  -2   1  -5    3.77    0.32
  -2  -1   5    3.61    0.24
  -3   1   5  182.44    5.08
   3   1  -5  181.89    4.92
   3  -1  -5  178.76    5.09
  -3  -1   5  180.71    5.08
   3  -1   5  180.25    5.11
  -3   1  -5  178.30    5.08
  -3  -1  -5  176.64    5.06
  -3   1  -5  178.62    4.88
  -3  -1   5  180.18    5.04
   3   1   5  187.77    5.09
  -3  -1  -5  179.43    5.10
  -3   1  -5  177.61    5.11
  -3   1   5  181.31    5.05
   3   1  -5  186.57    5.08
  -4  -1  -5    9.03    0.56
  -4   1   5    9.94    0.61
  -4   1   5    9.99    0.49
  -4   1  -5    9.61    0.54
  -4  -1   5    9.84    0.58
   4   1  -5    9.52    0.58
  -4  -1   5   10.10    0.49
   4  -1   5    9.12    0.53
  -4  -1  -5    8.94    0.51
   4  -1  -5    9.36    0.50
  -4   1  -5    9.11    0.62
   4   1   5   10.05    0.49
   4   1  -5    9.55    0.47
  -5  -1   5   47.78    1.63
  -5  -1  -5   46.33    1.51
  -5   1  -5   47.16    1.52
   5  -1   5   45.24    1.52
  -5  -1  -5   45.17    1.65
  -5   1   5   44.53    1.65
   5   1  -5   47.93    1.48
   5  -1  -5   47.90    1.49
  -5   1   5   47.55    1.49
  -5   1  -5   45.61    1.64
   5   1  -5   46.19    1.50
   5   1   5   47.95    1.48
  -5  -1   5   47.85    1.49
  -6  -1  -5   -0.12    0.64
  -6  -1   5   -0.20    0.57
   6   1  -5    0.12    0.38
  -6   1  -5    0.51    0.69
   6  -1  -5   -0.21    0.40
  -6   1   5   -0.65    0.68
   6   1  -5    0.05    0.50
   6   1   5    0.37    0.38
   6  -1   5   -0.28    0.41
  -7   1  -5    2.32    0.86
  -7  -1   5    2.03    0.73
   7  -1  -5    2.99    0.52
  -7   1   5    0.86    0.74
   7   1  -5    1.65    0.62
  -7  -1  -5    1.16    0.80
   7  -1   5    2.24    0.55
  -8   1   5    5.59    1.05
  -8  -1  -5    3.60    1.00
   8   1  -5    4.19    0.81
  -8   1  -5    4.29    0.91
  -8  -1   5    7.70    0.96
  -9  -1  -5    7.26    1.19
   9   1  -5    6.72    0.95
  -9   1   5    6.08    1.11
  -9   1  -5    7.19    1.22
  -9  -1   5    5.54    1.06
 -10  -1  -5    0.04    1.05
 -10   1  -5    0.58    1.28
 -10  -1   5    0.15    1.21
 -10   1   5   -0.54    1.30
   0   2  -5    7.63    0.32
   0  -2  -5    8.07    0.25
   0  -2  -5    7.65    0.27
  -1  -2   5  114.48    3.20
   1   2  -5  118.85    3.15
   1  -2  -5  118.83    3.24
  -1   2  -5  115.59    3.23
  -1   2   5  115.76    3.21
   1  -2   5  112.08    3.26
  -1  -2  -5  113.85    3.24
  -1   2  -5  117.82    3.14
  -1   2   5  110.27    3.25
  -1  -2  -5  118.15    3.19
  -2  -2   5   23.24    0.79
  -2   2  -5   22.87    0.85
  -2   2  -5   24.59    0.77
  -2  -2  -5   23.80    0.79
  -2   2   5   24.22    0.80
   2   2  -5   24.61    0.78
   2   2   5   24.23    0.71
  -2  -2   5   23.23    0.73
  -2   2   5   23.54    0.73
  -2  -2  -5   23.02    0.73
   2  -2  -5   23.13    0.74
  -2   2  -5   23.16    0.77
   2  -2   5   23.28    0.78
   3   2   5    0.52    0.17
  -3   2   5    0.35    0.19
   3   2  -5    0.78    0.28
  -3   2  -5    0.49    0.23
  -3  -2   5    0.62    0.19
  -3   2   5    0.57    0.33
  -3  -2  -5    0.44    0.30
  -3   2  -5    0.78    0.29
  -3  -2   5    0.42    0.32
   3  -2   5    0.38    0.24
  -3   2  -5    0.58    0.33
  -3  -2  -5    0.52    0.20
   3  -2  -5    0.53    0.20
  -4  -2   5   17.97    0.68
  -4   2  -5   16.97    0.75
  -4  -2  -5   16.62    0.84
   4  -2   5   17.81    0.73
  -4  -2   5   17.56    0.80
   4  -2  -5   16.94    0.69
  -4   2   5   18.70    0.69
  -4   2   5   16.96    0.89
   4   2   5   18.55    0.64
   4   2  -5   17.26    0.75
  -4   2  -5   19.06    0.73
  -4   2  -5   19.34    0.94
  -4  -2  -5   18.03    0.69
   4   2  -5   18.59    0.66
   5  -2  -5    6.80    0.47
  -5  -2   5    7.55    0.52
   5  -2   5    5.42    0.48
   5   2   5    6.50    0.40
  -5  -2  -5    6.51    0.45
  -5   2   5    6.41    0.44
   5   2  -5    6.95    0.52
  -5  -2  -5    6.58    0.64
  -5   2   5    5.55    0.67
   5   2  -5    6.64    0.44
  -5   2  -5    6.90    0.47
  -5  -2   5    7.08    0.63
  -5   2  -5    6.66    0.65
   6  -2   5   10.11    0.68
  -6   2   5    8.25    0.84
   6  -2  -5    8.55    0.58
   6   2  -5    9.23    0.59
  -6  -2  -5    9.24    0.80
   6   2   5    8.95    0.58
  -6   2  -5    9.32    0.86
  -6  -2   5    7.84    0.78
   6   2  -5    8.91    0.65
  -7  -2   5   31.17    1.54
  -7  -2  -5   32.25    1.53
   7  -2   5   33.67    1.29
   7  -2  -5   32.17    1.25
  -7   2  -5   31.52    1.52
  -7   2   5   32.38    1.52
   7   2  -5   30.66    1.28
   8   2  -5   -1.11    0.71
  -8   2   5   -0.23    0.96
  -8  -2   5   -0.50    0.90
  -8  -2  -5    0.22    0.82
  -8   2  -5    0.39    0.87
  -9   2   5    1.10    1.16
  -9  -2   5    0.21    0.95
  -9   2  -5    0.74    1.13
  -9  -2  -5    2.50    1.09
 -10   2  -5    0.87    1.14
  10  -2  -5    1.24    1.00
 -10   2   5   -1.38    1.29
 -10  -2  -5    0.89    1.22
 -10  -2   5   -0.88    1.06
   0   3  -5   -0.16    0.17
  -1  -3  -5    3.33    0.21
  -1   3   5    3.42    0.23
   1   3  -5    3.58    0.26
  -1  -3   5    3.20    0.22
  -1   3  -5    3.10    0.24
   1  -3  -5    2.97    0.17
   1  -3  -5    2.82    0.16
  -1   3  -5    3.00    0.25
   2  -3  -5   64.62    1.78
  -2   3  -5   62.63    1.77
   2  -3   5   58.62    1.81
  -2  -3  -5   62.09    1.76
  -2  -3   5   61.32    1.80
  -2  -3  -5   62.18    1.78
  -2   3  -5   62.62    1.86
   2   3  -5   62.34    1.76
  -2   3   5   60.51    1.75
  -3  -3  -5   72.39    2.05
  -3   3   5   68.23    2.01
  -3   3   5   68.24    2.10
  -3  -3   5   68.17    2.04
   3   3   5   69.67    1.97
   3  -3   5   69.25    2.07
   3   3  -5   69.62    2.00
   3  -3  -5   68.24    2.03
  -3  -3  -5   70.08    2.02
  -3   3  -5   71.03    2.15
  -3  -3   5   69.34    2.02
  -3   3  -5   71.70    2.02
  -3   3  -5   70.88    2.05
  -4   3  -5   33.42    1.27
  -4   3   5   33.12    1.08
  -4   3   5   34.66    1.24
   4   3   5   34.89    0.98
  -4   3  -5   34.40    1.12
   4   3  -5   34.36    1.13
  -4   3  -5   33.68    1.16
  -4  -3  -5   33.46    1.09
   4   3   5   34.71    1.03
   4  -3  -5   33.56    1.12
  -4  -3   5   33.70    1.09
  -4  -3  -5   34.13    1.21
  -4  -3   5   33.25    1.21
   4  -3   5   34.68    1.16
  -5  -3   5    0.14    0.31
   5   3   5   -0.32    0.23
  -5  -3  -5   -0.44    0.31
  -5  -3  -5   -1.07    0.44
   5  -3  -5   -0.02    0.34
  -5   3   5   -0.44    0.32
   5   3  -5    0.81    0.40
  -5  -3   5    0.53    0.45
   5   3   5    0.10    0.25
  -5   3   5   -1.39    0.50
   5  -3   5   -0.20    0.37
  -5   3  -5   -0.09    0.35
  -5   3  -5    0.59    0.55
   6   3  -5   11.50    0.71
  -6   3   5   11.02    0.92
   6  -3   5   10.78    0.74
  -6  -3  -5   12.30    0.85
  -6   3  -5    8.80    0.84
   6  -3  -5   10.20    0.70
  -6  -3   5   12.20    0.83
  -6  -3  -5    9.83    0.69
   7  -3   5    4.64    0.62
   7   3  -5    5.55    0.70
  -7   3  -5    6.98    0.88
  -7  -3   5    5.64    0.77
  -7   3   5    6.49    0.96
   7  -3  -5    6.42    0.61
  -7  -3  -5    5.04    0.86
  -8   3  -5    2.04    0.91
   8   3  -5    1.38    0.69
  -8   3   5    2.14    1.04
  -8  -3  -5    1.02    0.93
  -8  -3   5    1.39    0.82
  -9   3  -5    3.58    1.05
  -9  -3   5    2.86    0.98
  -9  -3  -5    3.53    1.11
  -9   3   5    2.16    1.20
 -10  -3  -5   -1.42    1.19
 -10   3  -5   -0.65    1.15
 -10   3   5    0.26    1.17
 -10  -3   5   -1.15    1.20
  -1   4  -5   19.22    0.71
  -1   4   5   19.37    0.66
  -1  -4  -5   19.59    0.60
  -1   4  -5   19.62    0.67
   1   4  -5   19.03    0.65
   2   4  -5   68.91    1.92
  -2  -4  -5   67.23    1.93
  -2  -4   5   68.12    1.95
   2  -4   5   66.12    1.96
  -2  -4  -5   68.46    1.90
   2  -4  -5   67.22    1.93
  -2   4  -5   64.93    2.00
  -2   4  -5   68.83    1.94
  -3   4  -5   27.14    1.10
  -3  -4  -5   27.54    0.86
  -3   4  -5   28.42    0.97
  -3  -4   5   28.01    0.98
  -3  -4   5   28.46    0.86
  -3   4   5   27.10    1.03
   3  -4   5   26.40    0.93
   3   4  -5   27.01    0.93
   3  -4  -5   26.63    0.89
  -3  -4  -5   27.52    0.94
  -4   4  -5   -0.24    0.46
  -4   4  -5    0.22    0.27
  -4   4   5    0.07    0.21
  -4  -4   5   -0.10    0.24
   4   4  -5    0.25    0.35
  -4   4  -5    0.26    0.39
  -4  -4  -5    0.13    0.39
  -4  -4  -5    0.06    0.24
   4  -4  -5   -0.08    0.28
  -4  -4   5   -0.22    0.42
  -4   4   5   -0.05    0.47
   4  -4   5    0.45    0.32
  -5   4  -5   33.10    1.12
  -5  -4  -5   32.34    1.25
  -5   4   5   31.57    1.38
   5   4   5   31.29    0.94
  -5  -4   5   31.21    1.08
  -5   4   5   33.43    1.07
  -5  -4   5   30.91    1.26
  -5  -4  -5   31.34    1.10
   5   4  -5   29.40    1.12
   5  -4   5   34.33    1.18
   5  -4  -5   31.61    1.12
  -5   4  -5   29.96    1.40
  -6  -4  -5   15.11    0.91
  -6  -4  -5   15.29    0.75
   6  -4   5   14.42    0.83
  -6   4   5   13.76    1.00
   6   4  -5   14.41    0.89
  -6   4  -5   14.27    1.04
   6  -4  -5   15.37    0.80
  -6  -4   5   15.21    0.94
  -7   4  -5   13.97    1.14
  -7   4   5   13.67    1.11
  -7  -4   5   12.36    0.97
  -7  -4  -5   11.63    0.98
   7  -4   5   12.48    0.81
   7   4  -5   14.31    0.85
   8   4  -5    3.90    0.77
  -8   4  -5    3.70    0.97
  -8  -4   5    4.87    0.96
  -8   4   5    6.37    1.01
  -8  -4  -5    4.23    0.96
  -9   4   5   -0.89    1.17
  -9   4  -5    0.39    1.17
  -9  -4   5    0.46    1.03
  -9  -4  -5   -0.32    0.99
 -10  -4   5    0.51    1.22
 -10  -4  -5   -0.76    1.19
 -10   4   5    0.28    1.36
 -10   4  -5    0.98    1.31
   0   5  -5    0.39    0.25
   1   5  -5    0.25    0.25
  -1   5  -5    0.85    0.27
  -1   5   5    0.68    0.21
  -1  -5  -5    0.23    0.17
  -1   5  -5    0.36    0.27
  -2  -5  -5   65.81    1.86
  -2  -5   5   64.67    1.90
  -2   5  -5   63.79    1.95
  -2   5  -5   64.72    1.90
   2   5  -5   63.85    1.87
   2  -5  -5   66.36    1.85
  -3  -5  -5   54.10    1.58
  -3  -5   5   51.77    1.59
  -3  -5  -5   52.05    1.50
   3  -5  -5   50.31    1.55
  -3   5   5   53.32    1.67
  -3   5  -5   50.69    1.61
  -3   5  -5   53.78    1.72
   3  -5   5   51.18    1.59
   3   5  -5   51.13    1.55
  -4   5   5   33.79    1.31
   4  -5  -5   32.37    1.11
   4   5  -5   33.43    1.13
   4  -5   5   34.20    1.16
  -4  -5  -5   34.65    1.07
  -4   5  -5   33.78    1.20
  -4  -5  -5   34.22    1.18
  -4  -5   5   32.09    1.18
  -4  -5   5   33.62    1.08
  -4   5  -5   33.20    1.31
   5  -5   5   17.42    0.81
   5   5  -5   14.95    0.81
   5  -5  -5   13.82    0.75
  -5  -5  -5   17.06    0.91
  -5  -5   5   17.72    0.88
  -5   5  -5   15.82    1.04
  -5   5   5   15.64    0.93
  -5  -5   5   16.64    0.69
  -5  -5  -5   15.98    0.70
   6   5  -5   16.62    0.92
  -6  -5  -5   16.77    0.79
  -6   5   5   15.84    0.99
   6  -5   5   17.82    0.89
  -6  -5   5   16.90    0.79
  -6  -5  -5   15.86    1.04
  -6   5  -5   16.92    1.17
  -6  -5   5   15.97    0.98
   6  -5  -5   15.66    0.84
  -6   5   5   17.04    0.70
  -7   5  -5    2.12    0.84
  -7  -5   5    3.67    0.73
  -7   5   5    2.82    0.92
  -7  -5  -5    2.08    0.69
   7   5  -5    2.35    0.65
  -8   5  -5    0.48    0.92
  -8   5   5   -1.56    1.00
  -8  -5  -5   -1.00    0.88
  -8  -5   5    0.56    0.80
  -9  -5   5    1.37    0.94
  -9   5  -5    0.44    1.05
  -9   5   5    0.28    1.21
  -9  -5  -5    0.00    1.03
 -10   5  -5   -0.14    1.34
 -10  -5   5    1.03    1.20
 -10  -5  -5   -0.04    1.18
 -10   5   5    0.76    1.34
   0   6  -5   43.37    1.31
  -1   6  -5  391.70   10.90
  -1   6   5  403.86   10.86
  -1   6  -5  402.42   10.64
  -1  -6  -5  403.20   10.83
   1   6  -5  389.47   10.62
   1   6   5  387.01   10.56
  -2  -6  -5   34.34    1.05
  -2  -6   5   33.74    1.09
   2   6   5   33.85    0.96
  -2   6  -5   33.69    1.11
  -2   6  -5   33.36    1.16
   2   6  -5   32.80    1.08
  -3  -6  -5   76.11    2.20
  -3   6   5   77.83    2.37
   3  -6   5   79.50    2.30
  -3  -6   5   77.93    2.32
   3   6  -5   79.45    2.25
  -3   6  -5   77.12    2.29
   3  -6  -5   77.33    2.26
  -3   6  -5   77.97    2.41
  -3  -6  -5   78.93    2.28
  -4   6   5   16.80    0.90
  -4  -6   5   17.03    0.88
  -4  -6  -5   18.57    0.64
   4   6  -5   17.56    0.77
   4  -6  -5   16.89    0.69
  -4  -6   5   16.33    0.65
   4  -6   5   18.02    0.75
  -4   6  -5   17.27    0.87
  -4  -6  -5   17.26    0.81
  -4   6  -5   16.88    0.96
  -5   6   5   29.83    1.37
  -5   6  -5   28.79    1.21
   5  -6  -5   29.03    1.08
  -5  -6  -5   29.95    1.19
   5  -6   5   29.97    1.12
  -5  -6   5   29.77    1.25
  -5  -6   5   30.36    1.03
   5   6  -5   29.30    1.12
  -5  -6  -5   28.82    1.01
  -5   6  -5   28.78    1.34
   6  -6  -5   -0.34    0.44
  -6   6   5   -0.75    0.76
   6   6  -5    0.93    0.50
   6  -6   5    1.08    0.50
  -6   6  -5    0.74    0.72
  -6  -6  -5    0.71    0.39
  -6  -6   5   -0.30    0.64
  -6  -6   5    0.43    0.41
  -6  -6  -5    0.73    0.64
  -7  -6   5   12.53    0.89
  -7   6  -5   12.51    1.16
   7   6  -5    9.70    0.75
  -7   6   5   11.20    1.11
  -7  -6  -5   10.83    0.94
  -8  -6  -5   -0.54    0.87
  -8  -6   5    0.74    0.89
  -8   6  -5    0.54    0.96
  -8   6   5    2.44    1.09
  -9   6  -5    4.72    1.31
  -9  -6   5    2.69    1.06
  -9   6   5    5.35    1.29
  -9  -6  -5    5.75    1.11
 -10   6  -5    2.46    1.41
 -10  -6  -5    0.90    1.18
 -10  -6   5    0.90    1.20
 -10   6   5   -0.01    1.38
   0   7  -5   -0.09    0.31
   1   7  -5   70.84    2.08
  -1   7   5   73.05    2.09
  -1   7  -5   72.50    2.15
  -1  -7  -5   73.32    2.06
  -1   7  -5   72.12    2.10
   1   7   5   71.82    2.02
  -2  -7  -5   39.44    1.24
  -2  -7   5   39.22    1.27
   2   7   5   40.26    1.16
  -2   7  -5   40.72    1.31
   2   7  -5   41.71    1.27
  -2   7  -5   38.68    1.37
   3   7   5  238.47    6.47
  -3   7  -5  241.23    6.81
  -3  -7  -5  239.42    6.69
  -3  -7   5  236.73    6.73
  -3   7  -5  245.73    6.63
   3   7  -5  242.02    6.57
   3  -7   5  241.84    6.80
  -3   7   5  244.44    6.80
   3  -7  -5  250.71    6.77
  -3  -7  -5  238.61    6.73
  -4   7  -5   14.56    0.92
   4  -7   5   11.81    0.66
   4  -7  -5   12.71    0.61
  -4  -7  -5   13.96    0.73
  -4   7  -5   12.22    0.82
  -4  -7   5   12.19    0.74
  -4   7   5   12.55    0.80
   4   7  -5   13.35    0.69
  -4  -7  -5   12.02    0.50
  -4  -7   5   12.39    0.55
  -5   7  -5   65.70    2.11
  -5  -7   5   66.01    2.13
  -5  -7  -5   61.90    2.07
  -5   7   5   65.72    2.25
   5   7  -5   65.11    2.01
  -5   7  -5   67.28    2.30
  -5  -7  -5   65.37    1.96
  -5  -7   5   67.59    1.98
   5  -7  -5   64.43    2.03
   5  -7   5   66.75    2.08
   6   7  -5    9.66    0.70
  -6  -7   5   10.46    0.67
  -6  -7  -5    9.36    0.77
  -6  -7   5    6.94    0.79
  -6   7  -5    9.56    0.93
  -6   7   5   10.80    0.97
  -7   7  -5    6.56    0.97
   7   7  -5    5.14    0.71
  -7  -7  -5    5.58    0.84
  -7  -7   5    5.19    0.86
  -7   7   5    5.36    0.92
  -8  -7  -5    1.28    0.88
  -8  -7   5    1.29    0.80
  -8   7   5    0.76    1.07
  -8   7  -5    1.29    1.10
  -9   7  -5   -0.33    1.22
  -9   7   5    0.31    1.21
  -9  -7  -5    1.34    1.03
  -9  -7   5    0.82    0.94
 -10   7  -5    3.26    1.45
 -10  -7  -5    0.97    1.13
 -10   7   5    3.20    1.28
 -10  -7   5    1.19    1.06
   0   8  -5  269.89    7.47
   0   8   5  280.91    7.43
  -1  -8  -5    1.72    0.29
   1   8  -5    1.78    0.34
  -1   8   5    1.37    0.30
  -1   8  -5    0.59    0.35
  -1   8  -5    2.03    0.37
   1   8   5    1.94    0.30
  -2  -8  -5  124.33    3.56
  -2  -8   5  127.89    3.63
   2   8   5  128.46    3.46
  -2   8  -5  127.14    3.70
   2   8  -5  129.33    3.55
  -2   8  -5  127.75    3.60
  -2   8   5  124.94    3.63
  -3  -8  -5   21.36    0.88
  -3   8   5   21.84    1.00
   3   8   5   21.44    0.72
   3  -8   5   21.51    0.77
  -3  -8   5   22.17    0.93
   3   8  -5   21.31    0.91
  -3   8  -5   21.49    1.10
   3  -8  -5   22.23    0.73
  -3   8  -5   23.22    0.95
   4   8  -5    7.68    0.56
  -4  -8  -5    7.10    0.54
   4  -8   5    8.06    0.56
  -4   8  -5    7.57    0.69
   4  -8  -5    7.06    0.50
  -4   8  -5    8.27    0.77
  -4   8   5    7.85    0.70
  -4  -8   5    6.47    0.57
  -4  -8  -5    7.13    0.38
   5   8  -5   16.99    0.83
  -5   8  -5   15.61    1.02
  -5  -8   5   14.89    1.00
  -5   8   5   15.95    1.05
   5  -8   5   17.71    0.83
  -5  -8   5   16.79    0.71
   5  -8  -5   15.25    0.78
  -5   8  -5   15.64    0.98
  -5  -8  -5   15.59    0.91
  -6  -8   5   -0.29    0.60
   6   8  -5    0.76    0.56
  -6   8  -5    0.02    0.76
  -6   8   5   -0.41    0.81
  -6  -8  -5    0.06    0.63
  -7  -8  -5    2.14    0.76
  -7   8  -5    1.55    1.02
  -7  -8   5    2.56    0.73
  -7   8   5    1.06    0.98
  -8  -8  -5    0.72    0.78
  -8   8   5    0.93    0.97
  -8   8  -5    2.89    1.16
  -8  -8   5    1.96    0.91
  -9  -8  -5    2.74    1.06
  -9  -8   5    3.40    1.10
  -9   8   5    2.91    1.26
  -9   8  -5    3.25    1.18
   0   9   5    0.25    0.35
   0   9  -5    0.04    0.37
   1   9  -5    6.55    0.53
   1   9   5    8.13    0.46
  -1  -9  -5    7.69    0.46
  -1   9  -5    8.25    0.58
  -2  -9  -5   21.22    0.79
  -2   9  -5   19.69    0.91
   2   9   5   21.04    0.75
  -2   9   5   21.02    0.91
   2   9  -5   19.59    0.87
  -2  -9   5   20.43    0.84
  -2   9  -5   20.81    1.01
  -3  -9  -5   20.12    0.85
  -3   9  -5   21.84    1.03
  -3   9   5   20.24    0.99
  -3   9  -5   19.88    1.11
  -3  -9   5   21.56    0.90
   3   9  -5   22.17    0.89
   3  -9  -5   20.66    0.67
   3   9   5   20.95    0.73
   4  -9   5   37.85    1.23
   4  -9  -5   37.27    1.19
  -4   9   5   34.96    1.45
  -4   9  -5   37.09    1.48
  -4   9  -5   35.12    1.34
   4   9  -5   33.95    1.24
  -4  -9   5   35.03    1.31
  -4  -9  -5   34.70    1.27
  -4  -9  -5   34.30    1.06
   5  -9   5    0.39    0.46
  -5   9  -5    0.98    0.77
  -5  -9   5    0.26    0.61
  -5  -9  -5    0.73    0.52
  -5   9   5   -0.72    0.69
   5  -9  -5   -0.68    0.40
   5   9  -5   -0.85    0.51
  -5   9  -5    0.34    0.60
  -6   9  -5   14.29    1.15
   6   9  -5   12.97    0.80
  -6  -9  -5   13.23    0.88
  -6  -9   5   12.34    0.89
  -6   9   5   15.53    1.10
  -7   9   5   12.65    1.10
  -7  -9   5   12.14    1.03
  -7   9  -5   13.47    1.25
  -7  -9  -5   11.91    0.96
  -8   9   5    0.47    1.09
  -8  -9   5    0.09    0.91
  -8   9  -5   -0.32    1.14
  -8  -9  -5   -0.34    0.86
  -9  -9   5    5.33    1.02
  -9  -9  -5    6.01    1.08
  -9   9   5    6.87    1.23
  -9   9  -5    6.40    1.41
   0  10   5   23.00    0.91
   0  10  -5   22.92    1.00
   1  10   5   29.01    1.02
  -1  10  -5   28.39    1.15
  -1  10   5   28.64    1.11
   1  10  -5   28.42    1.10
  -2  10  -5   32.39    1.22
  -2 -10  -5   32.04    1.09
  -2  10   5   33.33    1.21
  -2 -10   5   31.06    1.18
  -2  10  -5   32.39    1.29
   2  10   5   30.64    1.05
   2  10  -5   30.28    1.15
   3  10   5    4.82    0.39
  -3  10  -5    5.06    0.67
   3  10  -5    5.15    0.54
  -3  10  -5    5.12    0.64
  -3 -10   5    5.45    0.59
  -3  10   5    5.62    0.64
  -3 -10  -5    5.15    0.48
  -4 -10  -5    5.96    0.56
  -4 -10   5    5.64    0.61
  -4  10  -5    5.54    0.68
  -4  10   5    5.99    0.70
   4 -10  -5    5.70    0.42
   4  10  -5    6.64    0.60
   4 -10   5    6.63    0.49
  -4  10  -5    5.55    0.82
  -5 -10   5    0.12    0.58
  -5  10  -5    1.48    0.83
  -5  10  -5    0.30    0.65
  -5  10   5    0.55    0.74
   5  10  -5    0.62    0.55
  -5 -10  -5    0.69    0.56
  -6 -10  -5   -0.22    0.65
  -6 -10   5   -0.52    0.75
  -6  10   5   -0.17    0.85
   6  10  -5   -0.72    0.58
  -6  10  -5    0.07    0.83
  -7 -10   5    0.03    0.73
  -7  10  -5   -0.34    1.04
  -7 -10  -5    0.54    0.77
  -7  10   5    0.35    0.99
  -8  10  -5   -1.15    1.03
  -8 -10   5    0.17    0.95
  -8 -10  -5    0.13    0.88
  -8  10   5   -0.36    1.14
  -9  10   5   -0.56    1.27
  -9  10  -5   -1.11    1.30
  -9 -10   5    1.67    0.95
  -9 -10  -5   -0.12    0.99
   0  11  -5   -0.10    0.50
   0  11   5   -0.12    0.42
   1  11   5    5.05    0.51
  -1  11  -5    5.47    0.58
   1  11  -5    5.18    0.57
  -1  11   5    6.23    0.61
  -2  11   5    3.27    0.50
  -2 -11   5    3.41    0.57
   2  11   5    2.49    0.42
  -2 -11  -5    3.05    0.45
  -2  11  -5    2.45    0.63
  -2  11  -5    3.60    0.63
   2  11  -5    2.13    0.50
   3  11   5   54.32    1.67
  -3  11  -5   57.70    1.93
  -3  11  -5   54.23    1.94
  -3 -11  -5   55.96    1.77
   3  11  -5   56.12    1.79
  -3 -11   5   55.98    1.86
  -3  11   5   58.83    1.89
   4 -11   5    2.01    0.41
  -4 -11   5    2.68    0.58
   4 -11  -5    1.38    0.35
  -4 -11  -5    2.66    0.54
  -4  11  -5    1.86    0.71
  -4  11  -5    3.27    0.73
   4  11  -5    1.84    0.57
  -4  11   5    1.09    0.67
  -5  11  -5   21.76    1.28
   5  11  -5   20.52    1.04
  -5 -11   5   20.65    1.11
  -5 -11  -5   19.63    1.12
  -5  11  -5   21.54    1.33
  -5  11   5   21.34    1.30
  -6  11   5    9.48    1.07
  -6 -11  -5   11.40    0.85
  -6 -11   5   10.88    0.94
  -6  11  -5    8.23    1.03
  -7  11   5   -1.25    0.99
  -7  11  -5   -1.61    1.07
  -7 -11   5    0.99    0.78
  -7 -11  -5    0.37    0.73
  -8  11   5    1.53    1.14
  -8 -11  -5    1.98    0.94
  -8  11  -5    2.96    1.24
  -8 -11   5    1.09    0.99
  -9 -11   5    1.94    1.14
  -9  11  -5    0.51    1.19
  -9  11   5    0.44    1.28
  -9 -11  -5    0.29    1.00
   0  12   5    2.42    0.52
   0  12  -5    1.50    0.53
   1  12  -5   84.08    2.58
  -1  12  -5   84.19    2.63
   1  12   5   87.17    2.50
  -1  12   5   86.85    2.59
  -2 -12   5   -0.38    0.50
  -2  12   5    1.18    0.54
  -2  12  -5    0.86    0.63
  -2 -12  -5    1.14    0.46
   2  12  -5    1.29    0.53
  -2  12  -5    0.72    0.65
   2  12   5    1.05    0.42
  -3 -12   5   14.90    0.89
  -3  12   5   16.09    1.00
  -3  12  -5   13.87    0.90
   3  12  -5   15.41    0.88
  -3  12  -5   14.90    0.94
  -3 -12  -5   15.59    0.86
  -4  12  -5    0.05    0.72
   4 -12   5   -0.17    0.38
  -4  12   5   -0.41    0.67
  -4 -12   5    0.10    0.59
   4 -12  -5   -0.04    0.34
   4  12  -5    0.65    0.58
  -4 -12  -5   -0.73    0.51
  -4  12  -5    0.42    0.66
  -5  12  -5    7.93    0.97
   5  12  -5    7.09    0.72
  -5  12  -5    8.00    0.96
  -5 -12   5    6.42    0.84
  -5  12   5    7.89    0.91
  -5 -12  -5    8.05    0.75
  -6 -12  -5   -0.30    0.67
  -6  12   5    0.09    0.89
  -6  12  -5    0.56    0.91
  -6 -12   5   -0.06    0.80
  -7 -12  -5    3.78    0.83
  -7  12   5    2.84    1.07
  -7 -12   5    2.10    0.95
  -7  12  -5    0.89    1.16
  -8  12  -5   -0.60    1.09
  -8  12   5   -1.14    1.16
  -8 -12  -5    0.33    0.92
  -8 -12   5   -0.41    1.00
  -9 -12  -5   -0.34    1.05
  -9  12  -5    0.33    1.42
  -9 -12   5    0.28    1.01
  -9  12   5   -0.91    1.30
   0  13  -5   -0.71    0.60
   0  13   5    1.03    0.52
  -1  13  -5   -0.44    0.64
   1  13   5    0.20    0.48
  -1  13   5    0.89    0.59
   1  13  -5    0.66    0.57
  -2 -13   5    7.03    0.68
   2  13  -5    6.90    0.69
  -2  13  -5    9.47    0.79
  -2 -13  -5    8.77    0.60
   2  13   5    9.15    0.61
  -3 -13   5    0.28    0.58
  -3  13   5    1.23    0.68
  -3  13  -5   -0.20    0.76
   3  13  -5    0.19    0.59
  -3  13  -5    0.95    0.75
  -3 -13  -5    0.57    0.55
   4 -13   5    0.93    0.39
  -4 -13  -5    1.15    0.62
  -4  13   5    1.26    0.72
  -4  13  -5    0.24    0.79
  -4  13  -5    1.21    0.78
  -4 -13   5    0.74    0.70
   4 -13  -5    0.35    0.34
   4  13  -5    0.63    0.62
  -5 -13   5    1.49    0.79
  -5  13  -5   -0.11    0.88
  -5 -13  -5    1.20    0.67
  -5  13   5    0.69    0.83
   5  13  -5    0.44    0.59
  -5  13  -5    2.21    0.97
  -6  13  -5    1.17    0.99
  -6 -13   5    2.41    0.88
  -6 -13  -5    1.70    0.80
  -6  13   5    1.06    0.90
  -7  13   5   -0.10    1.03
  -7 -13  -5    1.31    0.89
  -7  13  -5    0.18    1.06
  -7 -13   5   -1.65    0.92
  -8  13  -5   -0.80    1.33
  -8 -13  -5    0.32    0.91
  -8  13   5   -1.11    1.11
  -8 -13   5   -0.31    0.92
   0  14  -5    6.90    0.78
   0  14   5    9.03    0.73
   1  14  -5   18.02    1.05
   1  14   5   18.94    0.95
  -1  14  -5   18.23    1.09
  -1  14   5   20.26    1.09
  -2 -14   5    3.63    0.72
  -2 -14  -5    5.00    0.57
   2  14  -5    4.06    0.68
   2  14   5    4.01    0.61
  -2  14  -5    4.44    0.84
   3  14  -5    1.84    0.67
  -3 -14   5    1.74    0.71
  -3  14   5    0.64    0.65
  -3  14  -5    2.58    0.86
  -3 -14  -5    0.84    0.53
  -3  14  -5    1.10    0.73
  -4  14   5    1.10    0.78
  -4 -14  -5    0.26    0.60
  -4 -14   5   -0.29    0.73
  -4  14  -5   -0.25    0.92
   4  14  -5   -0.50    0.64
  -4  14  -5    1.16    0.86
  -5 -14  -5   14.76    0.97
  -5 -14   5   13.08    0.97
  -5  14  -5   16.54    1.32
  -5  14  -5   14.90    1.19
  -5  14   5   14.16    1.12
  -6 -14   5    1.24    0.89
  -6  14  -5   -0.49    1.11
  -6 -14  -5   -0.03    0.76
  -6  14   5    0.99    1.05
  -7  14   5    2.19    1.12
  -7 -14   5    3.10    1.05
  -7 -14  -5    3.57    0.90
  -7  14  -5    4.00    1.33
  -8 -14   5    0.45    0.97
  -8  14  -5   -1.37    1.22
  -8  14   5   -1.09    1.19
  -8 -14  -5   -0.86    0.96
   0  15  -5    0.57    0.72
   0  15   5    0.32    0.63
  -1  15  -5   -0.28    0.76
   1  15  -5    1.67    0.69
  -1 -15  -5   -0.41    0.52
   1  15   5    0.28    0.62
  -1  15   5    0.42    0.69
  -2 -15   5    0.86    0.72
   2  15   5    1.78    0.59
   2  15  -5    0.95    0.66
  -2 -15  -5    1.09    0.56
  -2  15  -5    0.73    0.75
  -3  15  -5    2.04    0.81
  -3 -15  -5    2.71    0.64
   3  15  -5    2.78    0.70
  -3 -15   5    3.65    0.72
  -3  15   5    1.89    0.73
  -4 -15   5   -0.55    0.79
   4  15  -5    0.17    0.70
  -4  15   5    0.14    0.82
  -4  15  -5    0.88    0.99
  -4 -15  -5    0.39    0.70
  -4  15  -5    0.94    0.83
  -5  15  -5   -1.58    0.88
  -5 -15  -5    1.14    0.78
  -5  15   5    2.20    0.95
  -5  15  -5    0.66    0.96
  -5 -15   5    2.44    0.86
  -6  15   5   -0.62    0.99
  -6 -15   5    0.53    0.94
  -6  15  -5    0.63    1.06
  -6 -15  -5   -0.24    0.80
  -7 -15   5   -1.39    1.01
  -7  15  -5   -0.36    1.13
  -7 -15  -5    0.88    0.89
  -7  15   5    1.05    1.14
   0  16  -5    1.86    0.80
   0  16   5    2.45    0.71
  -1  16  -5    5.43    0.92
   1  16   5    4.39    0.75
   1  16  -5    5.36    0.82
  -1 -16  -5    4.34    0.67
  -1  16   5    4.76    0.81
  -2 -16  -5    0.14    0.58
  -2  16  -5   -1.49    0.86
   2  16  -5   -0.62    0.69
   2  16   5    0.02    0.62
  -2 -16   5    0.26    0.77
   3  16  -5    0.29    0.69
  -3  16  -5    0.16    0.83
  -3 -16   5   -0.16    0.70
  -3 -16  -5    0.60    0.62
  -4  16   5    0.70    0.83
   4  16  -5   -0.29    0.75
  -4  16  -5   -1.40    1.00
  -4  16  -5    1.04    1.00
  -4 -16   5   -0.31    0.73
  -4 -16  -5    0.27    0.68
  -5 -16  -5    1.98    0.78
  -5 -16   5    1.56    0.81
  -5  16   5    1.81    0.95
  -5  16  -5    1.55    0.96
  -5  16  -5    0.97    1.17
  -6 -16  -5    0.85    0.84
  -6  16  -5    2.65    1.30
  -6  16   5   -0.69    1.05
  -6 -16   5    1.24    0.97
  -7 -16   5    0.45    1.10
  -7  16   5   -1.85    1.13
  -7  16  -5    1.34    1.38
  -7 -16  -5    1.03    0.90
   0  17  -5    0.05    0.84
   0  17   5    0.53    0.73
   1  17  -5    1.06    0.77
  -1  17  -5   -0.35    0.89
   1  17   5    0.34    0.73
  -1 -17  -5   -0.17    0.60
  -2 -17  -5    2.81    0.65
  -2 -17   5    2.96    0.86
  -2  17  -5    3.93    1.00
   2  17  -5    3.33    0.79
  -3 -17   5    2.00    0.88
  -3  17  -5    1.39    0.90
   3  17  -5    2.89    0.78
  -3 -17  -5    1.92    0.72
  -4  17   5    3.05    1.02
   4  17  -5    3.90    0.84
  -4  17  -5    5.04    1.03
  -4 -17   5    5.41    0.95
  -4  17  -5    3.62    1.14
  -4 -17  -5    3.58    0.84
  -5  17  -5   -0.63    1.19
  -5 -17   5   -0.08    0.95
  -5  17   5   -0.11    1.00
  -5 -17  -5    0.95    0.79
  -5  17  -5   -0.93    1.02
  -6 -17  -5    0.24    0.87
  -6 -17   5    0.98    1.04
  -6  17   5   -1.00    1.11
  -6  17  -5    0.85    1.33
   0  18  -5    2.46    0.92
   0  18   5    2.22    0.89
  -1 -18  -5    3.27    0.69
  -1  18  -5    1.33    0.86
   1  18  -5    2.55    0.88
   1  18   5    2.70    0.82
  -2 -18  -5    1.29    0.73
  -2 -18   5    0.54    0.76
   2  18  -5    0.32    0.80
  -2  18  -5   -0.90    0.90
  -3 -18   5    0.91    0.88
   3  18  -5   -0.67    0.83
  -3 -18  -5    0.51    0.69
  -3  18  -5    1.15    1.05
  -4 -18  -5   -0.33    0.76
  -4  18  -5   -0.06    1.13
  -4 -18   5    0.41    0.93
  -5 -18   5   -1.33    0.96
  -5  18   5    0.97    1.05
  -5  18  -5   -1.37    1.19
  -5  18  -5   -1.08    1.24
  -5 -18  -5    0.33    0.83
  -6 -18  -5    1.09    0.92
  -6  18  -5   -2.66    1.32
  -6 -18   5    1.46    1.08
  -6  18   5   -0.77    1.14
   0  19   5   -1.33    0.82
   0  19  -5   -0.12    0.93
  -1 -19  -5    3.67    0.72
   1  19  -5    4.82    0.97
   1  19   5    4.16    0.91
  -1  19  -5    2.26    1.05
  -2  19  -5    0.14    1.07
  -2 -19   5    1.10    0.93
   2  19  -5    0.49    0.88
  -2 -19  -5   -0.57    0.75
  -3 -19  -5    4.12    0.78
  -3  19  -5    4.73    1.21
   3  19  -5    5.21    0.94
  -3 -19   5    4.46    0.91
  -4 -19  -5    0.70    0.80
  -4 -19   5   -0.86    0.97
  -4  19  -5    1.72    1.24
  -5  19  -5    5.70    1.37
  -5  19   5    5.90    1.18
  -5 -19   5    6.17    1.10
   0  20  -5    1.34    1.03
  -1  20  -5    4.88    1.13
   1  20  -5    3.63    1.02
  -1 -20  -5    2.77    0.76
   2  20  -5   -1.25    0.93
  -2  20  -5    0.47    1.16
  -2 -20   5    2.59    0.97
  -3 -20   5    1.21    0.89
  -3  20  -5    1.97    1.23
  -4 -20   5    0.47    1.02
  -4  20  -5   -0.14    1.29
   0  21  -5    0.46    1.09
  -1 -21   5   -0.20    0.95
  -1  21  -5   -0.19    1.15
   1  21  -5   -0.19    1.00
  -2  21  -5    1.68    1.21
  -2 -21   5    0.55    1.01
   2  21  -5    1.64    1.08
  -3  21  -5   -0.01    1.29
  -3 -21   5    0.72    1.04
   0  22  -5    2.22    1.15
  -1  22  -5   -1.12    1.16
   1  22  -5   -0.01    1.19
  -1 -22   5   -0.96    1.04
   2  22  -5   -0.57    1.06
  -2  22  -5    0.52    1.12
  -2 -22   5    1.97    1.08
   0   0  -6  821.99   20.04
   0   0   6  685.31   20.94
  -1   0  -6  841.93   22.24
  -1   0   6  876.41   23.31
  -1   0  -6  844.69   22.84
   1   0  -6  966.85   22.21
  -1   0   6  704.72   22.75
  -1   0  -6  826.77   23.19
   1   0   6  788.44   23.15
   2   0  -6  270.46    7.42
  -2   0  -6  261.38    7.45
  -2   0   6  266.38    7.32
  -2   0  -6  254.90    7.11
   2   0   6  264.81    7.44
  -2   0  -6  266.56    7.35
  -2   0   6  262.11    7.42
   2   0  -6  283.34    7.16
  -3   0   6    6.84    0.37
  -3   0  -6    7.01    0.37
   3   0  -6    6.61    0.37
   3   0   6    6.57    0.39
  -3   0  -6    6.53    0.41
  -3   0   6    5.96    0.42
  -3   0  -6    7.08    0.44
  -4   0   6   12.11    0.54
  -4   0  -6   11.48    0.78
  -4   0  -6   10.49    0.57
   4   0  -6   11.05    0.53
   4   0   6   11.77    0.55
  -4   0   6   10.29    0.62
  -5   0  -6   34.47    1.22
  -5   0   6   35.44    1.19
   5   0   6   34.16    1.20
  -5   0   6   33.75    1.37
  -5   0  -6   34.60    1.39
   5   0  -6   37.04    1.18
   6   0  -6    3.81    0.45
  -6   0   6    2.32    0.63
   6   0   6    3.52    0.47
  -6   0  -6    3.47    0.74
  -7   0  -6   46.62    1.87
  -7   0   6   48.06    1.87
   7   0  -6   51.48    1.68
  -8   0   6    1.65    0.98
  -8   0  -6    2.93    0.88
   8   0  -6    1.98    0.76
  -9   0  -6    0.04    1.07
  -9   0   6   -0.01    0.97
   9   0  -6    1.66    0.85
 -10   0   6    1.16    1.31
 -10   0  -6    0.01    1.09
   0  -1  -6    0.09    0.13
   0   1   6    0.01    0.12
   0   1  -6    0.13    0.16
   0   1   6    0.03    0.10
   0  -1  -6    0.04    0.14
  -1   1  -6   59.51    1.69
   1  -1   6   55.55    1.71
  -1   1   6   60.75    1.68
   1  -1  -6   61.20    1.69
  -1   1   6   60.20    1.66
   1   1  -6   58.96    1.65
  -1  -1   6   48.96    1.66
   1   1   6   57.90    1.69
  -1  -1  -6   61.38    1.71
  -1   1  -6   61.52    1.64
  -1  -1  -6   59.53    1.67
   2   1   6   41.63    1.28
   2  -1  -6   44.24    1.28
  -2  -1  -6   41.81    1.29
   2  -1   6   42.18    1.31
  -2  -1  -6   44.60    1.32
  -2   1  -6   44.18    1.32
  -2  -1   6   43.33    1.28
  -2   1   6   45.11    1.28
   2   1  -6   44.02    1.27
  -2   1  -6   43.94    1.24
  -2   1  -6   43.74    1.34
  -2   1   6   41.72    1.29
  -2  -1   6   43.71    1.30
  -3   1  -6   89.79    2.58
  -3   1  -6   86.98    2.45
  -3   1  -6   89.19    2.60
   3   1   6   89.62    2.54
  -3  -1  -6   86.15    2.56
   3  -1  -6   87.31    2.54
  -3  -1   6   88.76    2.54
  -3   1   6   86.37    2.56
   3   1  -6   87.75    2.49
  -3  -1  -6   90.42    2.57
   3   1  -6   91.28    2.53
  -3  -1   6   85.00    2.55
   3  -1   6   87.03    2.57
  -3   1   6   89.03    2.54
  -4  -1   6   74.87    2.35
   4   1   6   81.01    2.32
   4  -1   6   81.26    2.35
  -4   1   6   80.04    2.32
  -4   1  -6   79.36    2.42
  -4  -1  -6   78.09    2.34
  -4   1  -6   80.82    2.36
  -4   1   6   74.53    2.38
   4  -1  -6   78.29    2.32
  -4  -1   6   82.27    2.32
   4   1  -6   77.94    2.30
  -4  -1  -6   79.10    2.39
   4   1  -6   77.17    2.29
  -5  -1   6   18.86    0.76
   5  -1  -6   17.37    0.74
  -5   1  -6   17.57    0.96
  -5   1   6   17.65    0.76
   5  -1   6   18.34    0.78
  -5  -1  -6   16.33    0.91
   5   1  -6   17.48    0.71
  -5  -1   6   15.34    0.89
   5   1  -6   16.90    0.83
  -5   1   6   16.65    0.99
  -5  -1  -6   16.38    0.77
  -5   1  -6   17.28    0.80
   5   1   6   17.05    0.73
   6   1  -6   32.57    1.27
  -6   1  -6   30.76    1.41
  -6  -1  -6   31.06    1.37
   6   1  -6   35.21    1.18
   6  -1  -6   35.15    1.22
  -6  -1   6   33.42    1.38
  -6   1   6   32.74    1.49
   6   1   6   34.96    1.18
   6  -1   6   34.77    1.26
   7   1  -6    6.82    0.76
  -7  -1  -6    5.86    0.90
   7  -1   6    6.08    0.64
   7  -1  -6    6.79    0.62
  -7   1  -6    5.77    0.94
  -7   1   6    6.65    0.92
  -7  -1   6    5.08    0.87
  -8   1  -6    5.77    1.05
  -8   1   6    8.88    1.01
  -8  -1   6    7.34    1.08
   8   1  -6    7.59    0.89
  -8  -1  -6    9.01    1.09
  -9   1  -6   -0.10    0.98
   9  -1  -6    0.26    0.94
  -9  -1  -6    0.48    1.07
   9   1  -6    0.57    0.89
  -9  -1   6   -0.94    1.08
  -9   1   6    0.37    1.13
 -10   1  -6    1.11    1.29
 -10   1   6    1.73    1.33
 -10  -1   6   -0.86    1.24
 -10  -1  -6    0.19    1.23
   0   2  -6  261.65    6.91
   0  -2  -6  247.08    7.19
   0  -2  -6  265.80    7.18
  -1   2  -6  168.11    4.56
   1  -2   6  164.89    4.75
  -1   2   6  173.73    4.66
   1   2   6  169.43    4.75
  -1   2   6  168.82    4.72
  -1   2  -6  171.11    4.68
   1   2  -6  173.68    4.57
  -1  -2   6  171.45    4.66
  -1  -2  -6  162.24    4.73
  -1   2   6  160.08    4.73
  -1  -2  -6  172.76    4.66
   1  -2  -6  173.34    4.72
  -2   2  -6  133.35    3.80
  -2   2   6  133.54    3.77
  -2  -2  -6  137.22    3.75
   2   2   6  134.08    3.76
  -2  -2  -6  132.71    3.79
  -2  -2   6  134.05    3.75
   2  -2   6  128.57    3.82
  -2  -2   6  134.24    3.78
  -2   2  -6  134.35    3.81
   2  -2  -6  137.93    3.79
   2   2  -6  136.61    3.68
  -2   2  -6  136.44    3.66
   3   2  -6   11.20    0.54
  -3   2   6   11.25    0.63
  -3  -2   6   11.65    0.58
  -3  -2   6   11.53    0.48
   3  -2   6   11.78    0.55
   3  -2  -6   11.56    0.49
  -3   2   6   11.97    0.48
  -3  -2  -6   11.30    0.49
   3   2   6   11.88    0.45
  -3   2  -6   12.20    0.56
  -3   2  -6   12.11    0.53
  -3   2  -6   11.94    0.71
  -3  -2  -6   11.50    0.61
  -4  -2   6   45.99    1.42
   4  -2  -6   45.44    1.44
  -4   2   6   45.71    1.42
  -4  -2  -6   46.04    1.44
  -4   2   6   44.33    1.56
   4   2  -6   47.47    1.45
  -4   2  -6   47.95    1.47
   4   2   6   45.15    1.39
  -4  -2   6   45.55    1.52
   4  -2   6   48.01    1.49
  -4   2  -6   45.89    1.43
  -4   2  -6   47.35    1.60
  -4  -2  -6   47.26    1.54
  -5  -2  -6   82.95    2.62
  -5   2  -6   89.71    2.58
   5   2  -6   85.28    2.50
  -5  -2   6   86.33    2.52
  -5  -2   6   83.97    2.60
   5  -2   6   89.25    2.58
  -5  -2  -6   84.87    2.55
  -5   2   6   84.02    2.52
   5  -2  -6   87.68    2.55
  -5   2   6   81.80    2.65
  -5   2  -6   83.93    2.65
   5   2   6   83.57    2.49
   5   2  -6   82.22    2.49
   6   2  -6    1.00    0.52
   6   2  -6    0.17    0.34
  -6   2   6    2.33    0.65
   6  -2   6    0.26    0.44
  -6  -2  -6    0.76    0.66
   6   2   6    0.14    0.36
  -6  -2   6    1.64    0.66
   6  -2  -6    0.60    0.40
  -6   2  -6    0.51    0.72
   7   2  -6   11.92    0.82
  -7  -2  -6   10.68    0.90
  -7  -2   6   12.14    0.98
   7  -2  -6   12.77    0.84
  -7   2   6   11.15    1.04
  -7   2  -6   12.44    0.98
   7  -2   6   11.41    0.76
   8   2  -6    3.21    0.76
  -8  -2   6    2.52    0.86
  -8   2   6    2.63    1.04
  -8  -2  -6    1.07    0.91
  -8   2  -6    1.81    1.02
  -9   2  -6   -1.01    0.96
  -9  -2  -6   -0.60    1.04
  -9   2   6   -0.76    1.14
   9   2  -6    0.31    0.87
  -9  -2   6   -1.08    1.09
 -10  -2  -6    1.82    1.10
 -10  -2   6    2.80    1.14
  10  -2  -6   -0.38    1.02
 -10   2  -6    3.79    1.34
 -10   2   6    1.71    1.36
   0   3  -6   -0.14    0.19
   1  -3  -6   77.72    2.17
  -1  -3   6   74.79    2.18
  -1  -3  -6   76.93    2.17
  -1   3   6   76.33    2.17
   1   3  -6   76.07    2.15
  -1  -3  -6   78.56    2.14
  -1   3  -6   77.98    2.15
  -1   3  -6   78.17    2.21
  -2   3  -6   97.10    2.68
  -2   3  -6   95.82    2.79
  -2   3   6   96.15    2.72
   2   3  -6   98.51    2.69
   2  -3  -6   97.13    2.74
   2  -3   6   92.99    2.77
  -2  -3  -6   98.83    2.73
  -2  -3   6   94.95    2.73
  -2  -3  -6   96.98    2.71
  -3   3  -6   45.42    1.36
  -3  -3   6   43.45    1.39
  -3   3  -6   44.47    1.35
  -3   3   6   43.52    1.31
   3   3   6   44.53    1.26
  -3  -3  -6   44.20    1.33
   3  -3   6   43.64    1.39
  -3  -3  -6   44.93    1.38
  -3   3   6   44.89    1.43
  -3   3  -6   45.38    1.49
   3  -3  -6   42.33    1.34
  -3  -3   6   42.52    1.32
   3   3  -6   45.31    1.36
  -4  -3   6   72.62    2.23
  -4  -3  -6   73.71    2.24
  -4  -3  -6   73.79    2.19
   4  -3  -6   73.37    2.21
   4   3   6   74.39    2.13
  -4   3   6   73.56    2.17
  -4   3   6   75.62    2.30
  -4   3  -6   73.69    2.16
  -4   3  -6   75.26    2.34
  -4   3  -6   76.31    2.23
   4   3  -6   74.15    2.17
  -4  -3   6   76.32    2.19
   4  -3   6   74.33    2.25
  -5   3  -6    9.04    0.78
   5  -3   6    9.53    0.63
   5   3  -6    8.99    0.61
  -5  -3   6    9.29    0.63
  -5   3   6    9.58    0.69
  -5   3  -6    9.38    0.63
   5   3   6    8.64    0.43
  -5   3   6    9.31    0.55
   5  -3  -6    8.65    0.58
  -5  -3   6    7.69    0.54
  -5  -3  -6    8.57    0.56
   5   3   6    8.58    0.46
  -5  -3  -6    8.57    0.68
  -6   3  -6   11.03    0.87
   6  -3   6   11.05    0.75
   6  -3  -6   12.74    0.73
  -6  -3  -6   11.33    0.84
  -6  -3   6   12.65    0.85
  -6   3   6   10.20    0.91
   6   3  -6   11.53    0.72
  -7   3  -6    0.32    0.87
   7   3  -6    0.97    0.61
   7  -3  -6    0.35    0.50
  -7  -3   6    1.22    0.80
  -7  -3  -6   -0.41    0.75
  -7   3   6    0.28    0.76
   7  -3   6    1.12    0.54
  -8  -3   6    1.67    0.96
  -8   3  -6    5.69    1.09
  -8  -3  -6    3.29    0.96
  -8   3   6    7.23    1.02
   8   3  -6    2.37    0.78
  -9   3  -6    5.78    1.26
  -9  -3  -6    6.09    1.02
  -9  -3   6    6.65    1.15
  -9   3   6    4.64    1.25
 -10   3  -6    1.39    1.18
 -10  -3   6    1.51    1.25
 -10   3   6    0.43    1.18
 -10  -3  -6   -0.35    1.19
   0   4  -6  136.34    3.72
  -1   4  -6   83.59    2.41
  -1   4   6   83.95    2.36
   1   4  -6   83.38    2.34
  -1   4  -6   84.02    2.34
  -1  -4  -6   84.04    2.33
  -2   4  -6   53.58    1.72
  -2  -4  -6   57.84    1.65
  -2  -4  -6   57.45    1.62
   2   4  -6   56.08    1.66
  -2  -4   6   56.83    1.68
   2  -4   6   57.20    1.68
  -2   4  -6   57.00    1.67
   2  -4  -6   58.77    1.65
  -3  -4   6    0.93    0.31
  -3   4  -6    0.79    0.33
  -3   4  -6    0.37    0.38
  -3   4   6    0.07    0.37
  -3  -4  -6    0.52    0.19
  -3  -4   6    0.14    0.20
   3  -4  -6    0.44    0.23
  -3  -4  -6    0.29    0.30
   3   4  -6    0.52    0.32
   3  -4   6    0.78    0.27
  -4   4  -6   11.84    0.72
  -4  -4   6   12.70    0.56
  -4   4   6   11.78    0.71
   4   4  -6   12.17    0.66
   4  -4   6   11.77    0.63
  -4   4   6   12.13    0.50
  -4  -4   6   12.49    0.77
  -4  -4  -6   10.85    0.71
  -4   4  -6   12.60    0.60
  -4  -4  -6   12.73    0.56
   4  -4  -6   12.21    0.57
  -4   4  -6   13.32    0.83
   5  -4   6    5.60    0.50
  -5   4   6    5.76    0.71
  -5  -4  -6    5.20    0.42
  -5  -4   6    5.23    0.61
   5   4  -6    5.18    0.52
  -5  -4  -6    5.51    0.55
  -5   4  -6    5.90    0.45
   5  -4  -6    4.58    0.45
  -5   4   6    5.30    0.38
  -5   4  -6    4.26    0.66
  -5  -4   6    5.17    0.41
  -5   4  -6    7.02    0.58
   6   4  -6    0.35    0.55
   6  -4   6    0.85    0.49
  -6  -4  -6   -0.15    0.62
  -6  -4  -6    0.27    0.40
  -6   4  -6    1.10    0.78
  -6   4   6    1.03    0.76
   6  -4  -6   -0.20    0.42
  -6  -4   6    0.86    0.58
  -7  -4  -6    6.08    0.78
  -7  -4   6    6.25    0.78
   7  -4   6    6.38    0.68
  -7   4  -6    6.94    0.91
  -7   4   6    5.27    0.97
   7   4  -6    6.85    0.75
  -8   4   6    2.07    1.04
   8   4  -6    1.48    0.70
  -8   4  -6    0.49    1.04
  -8  -4  -6    1.38    0.91
  -8  -4   6    1.10    0.91
  -9   4  -6    1.52    1.17
  -9  -4   6   -0.03    0.92
  -9   4   6    0.58    1.17
  -9  -4  -6   -0.16    1.04
 -10   4   6    1.85    1.38
 -10  -4   6   -1.52    1.20
 -10   4  -6    0.05    1.31
 -10  -4  -6   -1.21    1.16
   0   5  -6   -0.06    0.23
  -1   5  -6   81.56    2.37
  -1  -5  -6   83.52    2.29
  -1   5   6   82.83    2.32
   1   5  -6   79.55    2.30
  -1   5  -6   82.03    2.32
  -2   5   6    8.56    0.50
   2  -5  -6    9.74    0.38
  -2  -5  -6   10.45    0.47
   2   5  -6    9.95    0.54
  -2   5  -6   10.02    0.59
  -2  -5   6   10.98    0.54
  -2   5  -6   10.03    0.57
  -3  -5   6  170.24    4.86
  -3   5  -6  174.98    4.94
  -3   5  -6  174.35    4.77
   3  -5  -6  172.93    4.88
  -3  -5  -6  167.82    4.84
  -3  -5  -6  177.59    4.83
   3   5  -6  173.60    4.74
   3  -5   6  169.69    4.92
  -3   5   6  177.28    4.91
  -4   5   6   31.73    1.29
  -4   5  -6   32.56    1.30
  -4  -5   6   33.94    1.07
  -4  -5  -6   33.06    1.06
   4  -5   6   34.35    1.16
  -4   5  -6   33.01    1.19
   4   5  -6   31.85    1.16
  -4  -5  -6   33.05    1.17
   4  -5  -6   33.63    1.10
  -4  -5   6   32.39    1.17
  -5   5  -6   40.59    1.43
  -5  -5   6   40.84    1.45
   5   5  -6   41.40    1.40
  -5  -5  -6   40.42    1.32
  -5   5   6   42.83    1.60
  -5   5  -6   40.80    1.59
  -5  -5  -6   41.07    1.46
   5  -5   6   42.46    1.44
  -5  -5   6   40.09    1.31
   5  -5  -6   38.52    1.37
  -6  -5   6   13.56    0.96
  -6   5  -6   16.02    1.09
  -6  -5  -6   15.93    0.78
  -6   5   6   17.82    1.07
  -6  -5  -6   14.87    1.04
   6  -5  -6   15.86    0.87
   6   5  -6   14.33    0.88
  -6   5   6   16.40    0.67
   6  -5   6   17.64    0.89
  -7  -5   6    3.45    0.82
   7   5  -6    4.62    0.67
  -7  -5  -6    5.49    0.83
  -7   5   6    4.22    0.96
  -7   5  -6    4.30    0.99
  -8  -5  -6    0.79    0.90
   8   5  -6    0.69    0.74
  -8  -5   6    0.20    0.90
  -8   5   6    1.34    1.07
  -8   5  -6   -0.35    1.05
  -9   5  -6    6.58    1.18
  -9  -5   6    3.51    1.11
  -9  -5  -6    3.38    1.07
  -9   5   6    8.00    1.31
 -10  -5   6    1.10    1.20
 -10   5  -6    0.04    1.35
 -10   5   6    0.33    1.33
 -10  -5  -6   -0.46    1.16
   0   6  -6    5.91    0.38
  -1  -6  -6   48.33    1.39
  -1   6  -6   48.83    1.47
   1   6  -6   46.71    1.46
  -1   6   6   48.62    1.43
  -1   6  -6   48.59    1.51
  -2   6  -6    0.77    0.36
  -2   6  -6    0.80    0.35
  -2  -6  -6    1.00    0.25
   2  -6  -6    1.15    0.12
  -2  -6   6    0.17    0.29
  -2   6   6    1.31    0.31
   2   6  -6    1.13    0.33
  -3   6  -6    3.93    0.49
  -3   6   6    3.68    0.47
  -3   6  -6    2.79    0.46
  -3  -6   6    3.01    0.39
   3  -6   6    3.00    0.33
  -3  -6  -6    3.48    0.21
   3   6  -6    3.57    0.42
  -3  -6  -6    3.41    0.38
   3  -6  -6    3.34    0.29
  -4  -6   6    8.54    0.47
  -4   6  -6    7.03    0.66
  -4   6   6    8.29    0.66
   4   6  -6    8.85    0.54
  -4   6  -6    7.92    0.60
   4  -6   6    8.37    0.57
  -4  -6   6    8.44    0.56
  -4  -6  -6    8.49    0.54
  -4  -6  -6    8.73    0.44
   4  -6  -6    7.36    0.52
  -5   6   6    0.97    0.57
  -5  -6   6    0.96    0.52
  -5   6  -6    1.61    0.65
  -5  -6  -6    1.07    0.52
  -5  -6  -6    1.00    0.32
   5   6  -6    1.60    0.48
  -5   6  -6    0.46    0.54
  -5  -6   6    0.89    0.35
   5  -6  -6    0.57    0.40
   5  -6   6    1.68    0.44
  -6   6  -6    0.25    0.81
  -6  -6  -6   -0.19    0.40
  -6  -6   6    0.15    0.66
   6  -6   6   -0.08    0.50
  -6  -6   6   -0.56    0.40
  -6   6   6   -0.49    0.74
  -6  -6  -6    0.99    0.63
   6   6  -6   -1.40    0.54
  -7   6   6    5.45    0.88
  -7  -6   6    4.42    0.84
   7   6  -6    4.01    0.70
  -7   6  -6    3.35    0.91
  -7  -6  -6    3.00    0.79
  -8   6  -6    0.11    0.95
  -8  -6   6    1.11    0.81
  -8  -6  -6   -0.44    0.89
  -8   6   6   -0.22    1.04
  -9  -6  -6    1.73    1.01
  -9   6  -6   -0.90    1.22
  -9   6   6    0.95    1.22
  -9  -6   6   -1.11    1.03
 -10   6  -6   -0.29    1.38
 -10  -6  -6    0.20    1.11
 -10   6   6   -0.86    1.34
 -10  -6   6    0.37    1.21
   0   7  -6   -0.03    0.30
  -1   7  -6   15.09    0.69
   1   7  -6   15.78    0.68
  -1  -7  -6   16.50    0.58
  -1   7   6   16.37    0.63
  -1   7  -6   16.49    0.76
   2   7  -6    3.97    0.38
  -2  -7  -6    3.76    0.32
  -2   7   6    2.36    0.29
  -2   7  -6    3.45    0.42
  -2  -7   6    3.79    0.38
  -2   7  -6    3.71    0.44
  -3  -7   6   95.67    2.75
   3  -7   6   91.56    2.72
   3   7  -6   93.12    2.68
  -3   7  -6   93.78    2.83
  -3   7   6   98.67    2.81
  -3  -7  -6   94.00    2.69
   3  -7  -6   92.35    2.69
  -3  -7  -6   92.49    2.62
  -3   7  -6   91.73    2.72
  -4  -7  -6   -0.85    0.40
  -4  -7  -6    0.06    0.23
  -4   7  -6    0.07    0.51
  -4   7  -6   -0.20    0.53
   4  -7   6   -0.53    0.33
   4  -7  -6   -0.10    0.31
   4   7  -6   -0.29    0.40
  -4   7   6    0.70    0.55
  -4  -7   6   -0.45    0.47
  -4  -7   6    0.58    0.27
  -5   7  -6    3.60    0.69
  -5  -7   6    3.87    0.38
   5  -7  -6    4.15    0.46
  -5   7   6    3.31    0.64
  -5   7  -6    3.85    0.65
  -5  -7  -6    4.52    0.56
  -5  -7  -6    3.96    0.38
   5  -7   6    3.38    0.49
   5   7  -6    3.50    0.52
  -5  -7   6    3.89    0.56
   6   7  -6    3.62    0.63
  -6  -7   6    5.47    0.75
  -6  -7  -6    5.43    0.70
  -6   7  -6    3.30    0.90
  -6   7   6    4.41    0.85
  -6  -7   6    4.28    0.48
  -7  -7  -6    3.35    0.79
  -7  -7   6    1.41    0.73
  -7   7  -6    0.76    1.01
   7   7  -6    1.85    0.67
  -7   7   6    2.99    0.95
  -8  -7   6   -0.40    0.89
  -8  -7  -6   -0.52    0.85
  -8   7   6    0.44    1.05
  -8   7  -6    1.58    1.01
  -9  -7  -6    3.00    1.02
  -9  -7   6    1.36    1.07
  -9   7   6    0.18    1.20
  -9   7  -6    1.50    1.29
 -10   7   6   -1.69    1.18
 -10   7  -6    0.56    1.46
 -10  -7  -6    1.37    1.18
 -10  -7   6   -1.37    1.04
   0   8  -6   12.32    0.64
  -1   8   6   37.06    1.15
  -1  -8  -6   36.80    1.12
   1   8  -6   35.88    1.20
  -1   8  -6   35.26    1.24
   2   8  -6    1.64    0.41
  -2   8  -6    1.52    0.46
   2   8   6    1.18    0.25
  -2   8  -6    0.76    0.47
  -2  -8   6    1.32    0.37
  -2  -8  -6    1.76    0.31
  -3   8  -6    6.85    0.62
  -3   8   6    8.32    0.61
   3   8  -6    8.34    0.55
  -3  -8   6    7.45    0.57
   3  -8   6    7.35    0.47
   3  -8  -6    8.11    0.41
  -3   8  -6    7.81    0.64
  -3  -8  -6    7.51    0.49
   3   8   6    7.82    0.38
   4   8  -6   -0.32    0.43
  -4  -8  -6    0.47    0.43
  -4   8  -6    0.36    0.49
  -4  -8  -6    0.38    0.22
  -4  -8   6   -0.72    0.50
   4  -8   6   -0.28    0.35
  -4   8   6    0.80    0.58
   4  -8  -6    0.14    0.33
  -4   8  -6   -0.55    0.61
  -5   8  -6   16.20    1.07
  -5   8   6   16.91    1.02
  -5  -8   6   15.93    0.94
  -5  -8   6   17.49    0.73
   5   8  -6   17.08    0.88
  -5  -8  -6   17.83    0.93
   5  -8   6   16.68    0.85
   5  -8  -6   15.89    0.81
  -5   8  -6   15.86    0.95
  -6   8   6    1.04    0.83
   6   8  -6    0.69    0.60
  -6   8  -6    1.06    0.86
  -6  -8   6    1.45    0.72
  -6  -8  -6   -0.86    0.66
  -7   8  -6    7.53    1.13
  -7  -8  -6    6.36    0.83
  -7  -8   6    7.70    0.91
  -7   8   6    8.86    1.10
   7   8  -6    7.92    0.79
  -8   8  -6   -0.65    1.12
  -8  -8  -6    0.54    0.84
  -8   8   6   -1.03    0.93
  -8  -8   6   -0.64    0.80
  -9  -8  -6    1.56    1.03
  -9  -8   6    1.56    0.93
  -9   8  -6    3.00    1.19
  -9   8   6    2.07    1.12
   0   9  -6   -0.16    0.38
  -1  -9  -6    9.74    0.52
   1   9   6    9.93    0.55
  -1   9  -6    9.81    0.63
   1   9  -6    9.55    0.62
  -2   9  -6    0.72    0.44
  -2  -9   6    0.88    0.45
  -2   9  -6    0.71    0.51
  -2  -9  -6    0.41    0.33
   2   9   6    0.60    0.30
   2   9  -6    1.05    0.43
  -2   9   6    0.34    0.11
  -3   9  -6    1.34    0.56
  -3  -9   6    1.18    0.46
  -3  -9  -6    0.88    0.37
  -3   9  -6    1.57    0.53
  -3   9   6    1.66    0.51
   3   9  -6    0.99    0.44
   3  -9  -6    0.53    0.21
   3   9   6    0.66    0.26
  -4  -9   6    6.72    0.60
   4  -9  -6    6.57    0.46
  -4   9   6    8.23    0.73
   4  -9   6    7.22    0.50
   4   9  -6    7.42    0.59
  -4   9  -6    8.79    0.76
  -4  -9  -6    6.53    0.59
  -4   9  -6    8.20    0.74
  -5   9  -6    0.19    0.60
  -5   9  -6   -0.57    0.69
   5  -9  -6    0.18    0.42
   5   9  -6    0.04    0.51
  -5  -9  -6    1.50    0.54
  -5   9   6    0.71    0.71
  -5  -9   6    0.35    0.55
  -6   9  -6   10.02    1.06
   6   9  -6    9.14    0.76
  -6  -9  -6   10.15    0.79
  -6   9   6    8.78    0.99
  -6  -9   6    9.66    0.90
  -7   9  -6   -0.10    1.01
  -7   9   6    0.35    0.93
  -7  -9   6   -0.39    0.72
  -7  -9  -6    1.10    0.77
  -8  -9  -6   -1.12    0.93
  -8   9   6   -0.33    1.06
  -8  -9   6   -0.18    0.94
  -8   9  -6    0.41    1.14
  -9   9   6    0.43    1.23
  -9  -9   6   -0.59    0.94
  -9  -9  -6   -0.46    0.99
  -9   9  -6    1.82    1.31
   0  10  -6   12.21    0.80
   1  10  -6   24.19    1.01
  -1 -10  -6   24.82    0.87
  -1  10  -6   22.26    1.05
   1  10   6   25.01    0.91
  -2  10   6    0.59    0.16
  -2  10  -6    1.07    0.56
  -2 -10  -6    1.52    0.38
   2  10  -6    2.16    0.48
  -2 -10   6    1.33    0.46
  -2  10  -6    1.46    0.51
   2  10   6    1.41    0.34
  -3 -10   6   -0.46    0.52
  -3  10  -6    0.41    0.56
   3  10   6    0.29    0.30
  -3  10   6    0.54    0.50
  -3 -10  -6   -0.20    0.42
   3  10  -6    0.27    0.46
  -3  10  -6   -0.34    0.52
  -4 -10   6    0.90    0.60
  -4 -10  -6    1.49    0.48
   4 -10   6    1.90    0.40
  -4  10   6    1.73    0.62
   4  10  -6    0.79    0.51
  -4  10  -6    0.69    0.58
   4 -10  -6    0.93    0.36
  -4  10  -6    1.05    0.74
   5  10  -6   14.72    0.97
  -5  10  -6   20.26    1.39
  -5 -10   6   17.88    1.12
  -5 -10  -6   19.12    1.03
  -5  10   6   16.54    1.07
  -5  10  -6   20.04    1.17
   6  10  -6    1.89    0.64
  -6  10  -6    0.23    0.72
  -6 -10  -6    1.72    0.68
  -6 -10   6    2.19    0.70
  -6  10  -6    1.46    0.85
  -6  10   6    1.29    0.87
  -7 -10  -6    3.97    0.81
  -7  10  -6    3.46    1.10
  -7  10   6    2.33    1.03
  -7 -10   6    3.13    0.89
  -8  10   6    1.31    1.14
  -8 -10  -6   -0.20    0.90
  -8  10  -6    0.75    1.17
  -8 -10   6    1.44    0.98
  -9  10  -6   -1.41    1.31
  -9  10   6   -0.45    1.27
  -9 -10  -6    2.24    1.05
  -9 -10   6   -0.15    0.96
   0  11   6    0.31    0.46
   0  11  -6    0.04    0.46
   1  11   6    1.33    0.42
  -1  11  -6    0.63    0.55
  -1 -11  -6    1.05    0.36
   1  11  -6    0.39    0.51
  -2 -11   6   12.34    0.76
   2  11   6   11.56    0.64
   2  11  -6   10.44    0.70
  -2  11  -6   10.65    0.75
  -2  11  -6   11.31    0.75
  -2 -11  -6   11.94    0.66
  -3  11  -6   18.43    1.07
  -3 -11  -6   18.13    0.84
   3  11  -6   17.83    0.92
  -3  11   6   17.35    0.97
  -3 -11   6   16.31    0.98
  -3  11  -6   17.75    1.07
   4  11  -6   10.09    0.69
  -4 -11   6    8.66    0.72
  -4  11   6    9.57    0.84
  -4  11  -6    8.06    0.84
  -4  11  -6   10.08    0.86
  -4 -11  -6    8.70    0.63
   4 -11   6    8.43    0.56
   4 -11  -6    8.81    0.58
  -5  11  -6   -0.37    0.68
  -5 -11   6    0.00    0.62
   5  11  -6   -0.26    0.59
  -5  11  -6   -0.65    0.86
  -5  11   6   -0.52    0.72
  -5 -11  -6   -0.14    0.58
  -6 -11  -6   10.73    0.85
   6  11  -6   14.47    0.87
  -6  11   6   11.54    1.10
  -6  11  -6   11.12    1.09
  -6  11  -6   10.77    1.04
  -6 -11   6   12.64    0.91
  -7 -11   6   -0.47    0.86
  -7 -11  -6   -1.52    0.82
  -7  11  -6    0.16    1.09
  -7  11   6    1.23    1.02
  -8 -11   6    0.70    1.01
  -8 -11  -6    1.39    0.92
  -8  11   6   -2.00    1.10
  -8  11  -6    2.81    1.25
  -9 -11   6    0.47    1.13
  -9 -11  -6    1.50    1.06
  -9  11   6    0.95    1.30
  -9  11  -6   -0.61    1.33
   0  12   6   47.64    1.56
   0  12  -6   44.23    1.62
  -1  12  -6   37.91    1.41
   1  12   6   36.61    1.29
  -1 -12  -6   37.35    1.25
   1  12  -6   37.60    1.40
  -2 -12   6   22.31    1.09
   2  12   6   23.59    0.93
  -2  12   6   21.34    0.97
  -2  12  -6   24.15    1.18
   2  12  -6   23.82    1.06
  -2 -12  -6   21.88    0.89
   3  12  -6    1.32    0.56
  -3 -12   6    0.98    0.57
  -3  12  -6    0.48    0.75
  -3  12   6    1.92    0.60
  -3 -12  -6    1.80    0.51
  -3  12  -6    0.85    0.63
   4 -12  -6    1.28    0.36
  -4  12  -6    2.12    0.85
   4  12  -6    1.42    0.62
   4 -12   6    1.98    0.43
  -4 -12  -6    2.05    0.55
  -4  12   6    2.76    0.70
  -4  12  -6    1.62    0.76
  -4 -12   6    1.86    0.61
  -5 -12   6    3.63    0.81
  -5  12  -6    3.55    0.79
  -5  12   6    3.86    0.83
   5  12  -6    4.77    0.70
  -5 -12  -6    3.37    0.71
  -5  12  -6    4.76    0.99
  -6  12  -6   -0.25    1.01
  -6  12  -6    0.48    0.91
  -6 -12   6   -0.12    0.83
  -6  12   6   -1.08    0.86
  -6 -12  -6   -0.26    0.68
  -7  12  -6    5.44    1.10
  -7 -12  -6    5.52    0.85
  -7 -12   6    3.57    0.98
  -7  12   6    3.51    1.10
  -8  12  -6   -1.09    1.23
  -8 -12   6    0.92    0.92
  -8 -12  -6    1.26    0.93
  -8  12   6    0.71    1.14
   0  13  -6    0.92    0.64
   0  13   6    0.19    0.52
   1  13  -6    5.36    0.69
   1  13   6    4.86    0.55
  -1 -13  -6    5.56    0.54
  -1  13  -6    5.89    0.75
   2  13  -6   18.59    1.01
  -2  13  -6   17.97    1.14
   2  13   6   19.56    0.86
  -2 -13  -6   18.96    0.88
  -2 -13   6   17.84    1.05
  -3 -13  -6   34.07    1.27
  -3  13  -6   33.84    1.44
   3  13  -6   34.42    1.33
  -3  13   6   34.82    1.46
  -3 -13   6   32.83    1.36
  -3  13  -6   33.38    1.60
  -4 -13  -6   15.43    0.95
  -4  13  -6   14.77    1.15
   4 -13  -6   16.75    0.72
  -4 -13   6   16.59    1.11
  -4  13  -6   15.74    1.08
   4  13  -6   13.70    0.95
  -4  13   6   16.67    1.14
  -5 -13   6   23.64    1.35
  -5  13  -6   22.39    1.43
  -5  13   6   21.89    1.39
   5  13  -6   19.61    1.15
  -5  13  -6   25.49    1.63
  -5 -13  -6   21.67    1.15
  -6  13  -6    2.84    1.02
  -6  13   6    2.60    0.98
  -6 -13   6    1.76    0.89
  -6 -13  -6    3.53    0.82
  -6  13  -6    3.90    1.15
  -7 -13  -6    0.81    0.89
  -7  13  -6    1.52    1.23
  -7  13   6    0.00    1.06
  -7 -13   6   -0.17    0.86
  -8 -13  -6    2.01    0.94
  -8  13  -6    1.13    1.19
  -8  13   6   -0.08    1.17
  -8 -13   6    0.62    1.06
   0  14  -6   34.31    1.44
   0  14   6   34.11    1.37
  -1 -14  -6    4.96    0.58
   1  14   6    5.11    0.64
   1  14  -6    5.45    0.72
  -1  14  -6    5.51    0.81
   2  14   6   32.64    1.22
  -2 -14   6   33.21    1.35
   2  14  -6   35.37    1.38
  -2 -14  -6   31.79    1.24
  -2  14  -6   33.80    1.44
   3  14  -6    3.03    0.65
  -3  14  -6    1.41    0.85
  -3  14  -6    2.97    0.84
  -3  14   6    2.99    0.73
  -3 -14  -6    1.68    0.56
  -3 -14   6    2.72    0.76
  -4  14  -6   -0.71    0.93
   4  14  -6    0.35    0.68
  -4  14  -6    1.00    0.87
  -4 -14   6    0.65    0.77
  -4 -14  -6    0.83    0.65
  -4  14   6    0.64    0.77
  -5 -14   6    0.97    0.74
   5  14  -6   -0.28    0.70
  -5  14   6    1.12    0.84
  -5  14  -6    0.35    0.93
  -5 -14  -6    1.06    0.74
  -5  14  -6    0.56    0.85
  -6  14   6    0.79    0.98
  -6  14  -6   -0.49    1.01
  -6  14  -6    0.34    1.01
  -6 -14  -6   -0.80    0.74
  -6 -14   6    0.58    0.91
  -7 -14   6    0.30    1.00
  -7  14   6   -0.92    1.04
  -7  14  -6   -0.09    1.11
  -7 -14  -6    1.06    0.85
  -8 -14  -6    0.77    0.96
  -8  14   6   -0.71    1.18
  -8  14  -6    1.23    1.43
  -8 -14   6    0.37    1.08
   0  15   6   -0.65    0.61
   0  15  -6    0.23    0.65
   1  15  -6    3.44    0.72
  -1  15  -6    3.33    0.84
  -1 -15  -6    2.11    0.58
   1  15   6    3.92    0.66
   2  15  -6    1.63    0.70
   2  15   6    1.64    0.61
  -2  15  -6    0.61    0.84
  -2 -15   6    2.05    0.76
  -2 -15  -6    1.23    0.54
   3  15  -6    5.47    0.76
  -3 -15  -6    6.29    0.71
  -3  15  -6    7.04    0.97
  -3 -15   6    5.63    0.85
  -3  15   6    4.80    0.77
  -4 -15  -6    5.75    0.76
  -4 -15   6    7.44    0.92
  -4  15  -6    6.97    0.93
  -4  15   6    5.63    0.89
   4  15  -6    5.21    0.81
  -4  15  -6    6.51    0.99
  -5 -15   6    2.26    0.88
  -5 -15  -6    1.02    0.77
  -5  15  -6    1.45    0.93
  -5  15  -6    0.10    1.09
  -5  15   6    0.74    0.90
  -6  15   6    3.67    1.07
  -6  15  -6    5.90    1.16
  -6 -15  -6    5.34    0.83
  -6 -15   6    1.53    0.97
  -6  15  -6    3.03    1.27
  -7 -15  -6    0.68    0.88
  -7  15   6    2.51    1.15
  -7  15  -6    0.85    1.32
  -7 -15   6    2.02    1.07
   0  16   6   15.96    1.04
   0  16  -6   14.87    1.06
   1  16  -6    1.42    0.75
  -1 -16  -6    0.79    0.59
  -1  16  -6   -0.04    0.75
   1  16   6   -1.34    0.59
  -2  16  -6   10.78    1.08
  -2 -16   6   12.45    0.99
   2  16  -6   11.96    0.92
  -2 -16  -6   12.06    0.83
   3  16  -6    0.65    0.77
  -3 -16   6    0.83    0.83
  -3 -16  -6    0.58    0.62
  -3  16  -6    0.41    0.93
  -4  16  -6    1.25    0.95
  -4  16   6    1.70    0.92
  -4 -16   6    2.33    0.79
  -4  16  -6    2.63    1.01
  -4 -16  -6    2.18    0.68
   4  16  -6    1.01    0.80
  -5  16  -6    2.03    1.00
  -5 -16   6    2.88    0.85
  -5  16  -6    1.60    1.19
  -5 -16  -6    2.40    0.76
  -5  16   6    1.12    0.93
  -6 -16  -6    0.34    0.81
  -6  16  -6   -0.63    1.25
  -6  16  -6    0.84    1.16
  -6  16   6   -0.31    1.12
  -6 -16   6    0.38    0.88
  -7 -16   6    3.20    1.13
  -7 -16  -6    0.07    0.90
  -7  16   6   -0.24    1.14
  -7  16  -6    2.40    1.43
   0  17  -6    0.52    0.84
   1  17  -6    2.43    0.85
  -1  17  -6    4.81    0.98
   1  17   6    4.50    0.79
  -1 -17  -6    2.73    0.67
  -2 -17  -6    4.14    0.70
  -2  17  -6    4.66    0.93
  -2 -17   6    3.06    0.88
   2  17  -6    3.58    0.83
   3  17  -6    7.87    0.96
  -3 -17   6   10.93    1.00
  -3 -17  -6    9.74    0.81
  -3  17  -6    7.32    1.04
   4  17  -6    3.63    0.82
  -4 -17   6    3.76    0.87
  -4 -17  -6    4.53    0.76
  -4  17   6    4.95    0.95
  -4  17  -6    3.37    1.00
  -5 -17  -6    0.70    0.84
  -5  17  -6    1.35    1.14
  -5  17   6    2.14    1.02
  -5  17  -6    2.12    1.25
  -5 -17   6    0.29    0.97
  -6  17  -6    5.41    1.42
  -6 -17  -6    3.74    0.96
  -6  17   6    4.16    1.17
  -6  17  -6    3.60    1.31
  -6 -17   6    2.88    1.09
   0  18  -6    4.52    0.89
  -1  18  -6   11.66    1.16
   1  18  -6   11.42    1.05
   1  18   6   10.54    0.95
  -1 -18  -6   11.74    0.82
  -2 -18   6    3.14    0.94
  -2  18  -6    3.94    0.97
   2  18  -6    4.18    0.90
  -2 -18  -6    4.67    0.71
  -3  18  -6    0.11    1.05
  -3 -18   6    0.47    0.93
  -3 -18  -6    0.69    0.72
   3  18  -6    0.60    0.84
  -4 -18   6    1.44    0.97
  -4 -18  -6    2.43    0.84
  -4  18  -6    2.96    1.05
  -5 -18   6    1.62    1.02
  -5  18   6    1.38    1.04
  -5  18  -6    0.56    1.30
  -5  18  -6    3.14    1.26
  -6 -18   6    0.20    1.08
  -6  18  -6   -2.89    1.36
  -6  18   6   -0.24    1.12
   0  19  -6   -0.32    0.93
  -1 -19  -6    0.51    0.66
  -1  19  -6    0.20    0.91
   1  19  -6    0.46    0.94
   2  19  -6   -0.29    0.89
  -2  19  -6   -0.36    1.10
  -2 -19   6    0.69    0.84
   3  19  -6   -0.07    0.94
  -3  19  -6    1.59    1.15
  -3 -19   6   -2.68    0.94
  -4 -19   6    0.61    1.02
  -4  19  -6   -1.03    1.19
  -5 -19   6    1.48    1.06
  -5  19   6   -0.49    1.07
  -5  19  -6    0.58    1.27
   0  20  -6    0.88    1.03
  -1  20  -6    2.91    1.13
   1  20  -6    1.26    1.01
  -2 -20   6   -0.23    1.00
  -2  20  -6    0.62    1.17
   2  20  -6    0.04    1.02
  -3 -20   6    1.15    1.04
   3  20  -6    0.31    0.93
  -3  20  -6    0.32    1.08
  -4  20  -6    0.56    1.28
  -4 -20   6    0.30    1.05
   0  21  -6    0.34    1.10
   1  21  -6   -0.87    1.03
  -1  21  -6   -0.82    1.13
  -1 -21   6   -1.07    1.00
  -2 -21   6   -0.18    1.03
  -2  21  -6   -0.29    1.21
   2  21  -6   -0.06    1.01
  -3  21  -6    0.12    1.31
  -3 -21   6    1.48    1.11
   0  22  -6   -0.22    1.14
  -1  22  -6   -1.19    1.06
  -1 -22   6    1.09    1.07
   1  22  -6    1.73    1.12
   0   0  -7    0.28    0.17
   1   0   7   -0.10    0.16
  -1   0   7    0.01    0.15
  -1   0   7   -0.03    0.13
  -1   0  -7    0.10    0.17
  -1   0  -7    0.12    0.15
  -1   0  -7   -0.01    0.17
   1   0  -7    0.34    0.20
   2   0   7    0.15    0.19
  -2   0   7   -0.07    0.16
  -2   0   7   -0.23    0.22
   2   0  -7   -0.16    0.16
  -2   0  -7    0.11    0.20
  -2   0  -7    0.07    0.17
  -2   0  -7   -0.60    0.24
   2   0  -7   -0.03    0.21
  -3   0  -7    0.63    0.23
  -3   0  -7   -0.49    0.32
   3   0  -7    0.13    0.20
  -3   0   7   -0.32    0.30
  -3   0   7    0.58    0.21
   3   0   7    0.07    0.23
  -3   0  -7    0.11    0.24
   4   0   7   -0.05    0.28
  -4   0  -7   -0.11    0.30
   4   0  -7    0.04    0.25
  -4   0  -7    0.09    0.44
  -4   0   7   -0.31    0.37
  -4   0   7   -0.08    0.26
   5   0  -7   -0.31    0.31
   5   0   7   -0.77    0.35
  -5   0  -7    0.28    0.37
  -5   0   7   -0.52    0.32
  -5   0  -7    0.09    0.56
  -5   0   7    0.14    0.54
   6   0   7   -0.04    0.40
   6   0  -7   -0.72    0.38
  -6   0   7   -0.91    0.66
  -6   0  -7    0.20    0.67
  -7   0   7   -0.42    0.81
  -7   0  -7   -0.61    0.70
   7   0  -7   -0.02    0.48
   7   0  -7   -0.70    0.62
  -8   0   7   -0.17    0.96
  -8   0  -7    0.07    0.84
   8   0  -7    0.52    0.74
   9   0  -7   -1.12    0.84
  -9   0   7    0.44    1.00
  -9   0  -7   -0.93    1.09
 -10   0   7    0.59    1.30
 -10   0  -7   -0.21    1.25
   0   1  -7   -0.05    0.16
   0  -1  -7    0.17    0.15
   0   1   7    0.10    0.13
   0   1   7    0.02    0.10
  -1   1   7   13.18    0.45
   1   1   7   13.11    0.46
   1  -1  -7   13.28    0.44
  -1  -1  -7   13.22    0.48
  -1   1   7   12.56    0.44
   1   1  -7   12.95    0.50
   1  -1   7   13.01    0.49
  -1  -1  -7   12.52    0.47
  -1   1  -7   13.11    0.48
  -1  -1  -7   12.83    0.43
   1  -1  -7   13.36    0.50
  -1   1  -7   12.87    0.46
   2   1  -7   12.76    0.56
  -2  -1  -7   12.48    0.52
   2   1   7   13.43    0.48
  -2  -1  -7   13.91    0.58
   2  -1   7   12.88    0.54
  -2   1   7   13.32    0.48
   2  -1  -7   13.75    0.48
  -2  -1   7   13.55    0.55
  -2   1  -7   13.59    0.61
  -2  -1   7   13.18    0.48
  -2   1  -7   13.57    0.50
  -2   1  -7   12.86    0.54
   3  -1  -7  103.81    3.00
  -3   1   7  107.38    3.00
  -3  -1  -7  101.90    2.85
   3  -1   7  106.33    3.05
  -3  -1  -7  104.51    3.02
   3   1   7  106.93    3.01
  -3  -1   7  104.77    3.00
  -3  -1  -7  104.87    3.03
  -3   1  -7  101.70    3.05
  -3  -1   7  103.99    2.99
   3   1  -7  104.92    3.00
  -3   1  -7  106.44    2.90
  -3   1   7  104.73    3.01
   3   1  -7  106.47    2.94
  -3   1  -7  106.07    3.04
  -4   1  -7   23.52    0.83
  -4   1  -7   23.76    0.99
   4   1  -7   23.86    0.92
  -4  -1   7   23.91    0.98
  -4   1  -7   24.25    0.91
  -4   1   7   24.63    0.84
   4  -1  -7   23.22    0.83
  -4   1   7   21.77    0.98
   4   1  -7   23.33    0.81
  -4  -1  -7   22.25    0.86
  -4  -1  -7   21.05    0.98
   4  -1   7   22.31    0.88
   4   1   7   22.81    0.82
  -4  -1   7   24.64    0.83
   5   1  -7   17.26    0.71
   5  -1   7   16.60    0.76
  -5  -1   7   15.84    0.90
  -5   1  -7   17.73    0.84
   5   1  -7   15.51    0.83
  -5  -1  -7   17.30    0.77
  -5   1   7   15.71    0.72
  -5   1   7   15.42    0.98
   5   1   7   16.18    0.73
   5  -1  -7   16.77    0.73
  -5  -1   7   17.62    0.74
  -5   1  -7   17.37    1.04
  -5  -1  -7   15.14    0.98
  -6  -1   7   -0.15    0.66
   6   1  -7    0.25    0.52
   6   1   7    0.14    0.38
   6  -1   7   -0.28    0.43
  -6   1  -7   -0.22    0.68
   6  -1  -7    0.14    0.41
  -6  -1  -7    0.00    0.66
   6   1  -7    0.37    0.38
  -6   1   7   -1.29    0.67
   7   1  -7    1.87    0.66
   7  -1  -7    1.49    0.51
  -7  -1  -7    2.60    0.84
  -7   1   7    1.45    0.86
   7  -1   7    1.52    0.56
  -7  -1   7    2.11    0.82
  -7   1  -7    0.80    0.85
  -8  -1  -7   -0.42    0.93
  -8   1   7   -1.05    0.96
  -8   1  -7   -1.14    0.96
  -8  -1   7   -0.86    0.93
   8   1  -7    0.62    0.80
  -9   1   7    3.09    1.20
  -9   1  -7    2.91    1.18
   9  -1  -7    6.28    0.99
  -9  -1  -7    3.90    1.15
  -9  -1   7    3.49    1.18
   9   1  -7    4.48    0.92
  10  -1  -7    0.51    1.03
 -10   1  -7    0.21    1.25
 -10   1   7   -2.46    1.27
 -10  -1   7   -0.57    1.27
 -10  -1  -7    0.95    1.22
   0  -2  -7    0.33    0.14
   0   2  -7    0.10    0.19
   0   2   7    0.30    0.09
   0  -2  -7    0.18    0.10
  -1  -2  -7   24.02    0.72
   1  -2  -7   23.70    0.72
   1   2   7   23.56    0.70
  -1   2   7   24.60    0.72
   1   2   7   19.80    0.68
  -1   2   7   23.58    0.70
  -1  -2   7   23.84    0.75
  -1   2  -7   24.54    0.75
  -1  -2  -7   22.99    0.73
   1   2  -7   23.30    0.75
  -1   2  -7   24.60    0.77
  -1  -2  -7   25.17    0.69
   1  -2   7   22.71    0.76
  -1   2   7   23.61    0.72
   2  -2  -7   51.36    1.54
   2   2   7   52.92    1.52
  -2  -2  -7   54.49    1.57
  -2   2   7   53.52    1.53
   2   2  -7   54.20    1.55
  -2   2  -7   52.95    1.59
  -2   2  -7   52.28    1.52
  -2  -2   7   51.84    1.56
  -2  -2  -7   54.03    1.56
  -2   2  -7   50.87    1.61
  -2  -2   7   53.05    1.54
   2  -2   7   53.45    1.59
  -3   2  -7    3.46    0.31
  -3  -2  -7    2.86    0.28
   3   2  -7    3.93    0.38
   3   2   7    3.35    0.24
  -3   2  -7    3.77    0.34
   3  -2   7    2.76    0.31
  -3   2  -7    4.44    0.46
  -3  -2   7    3.36    0.38
  -3  -2  -7    2.95    0.36
   3  -2  -7    3.73    0.28
  -3  -2   7    2.85    0.26
  -3   2   7    3.15    0.26
  -3   2   7    3.25    0.38
   4  -2  -7   -0.39    0.27
   4  -2   7   -0.30    0.31
  -4   2   7   -0.40    0.26
  -4   2  -7   -0.33    0.34
  -4   2  -7    0.58    0.44
   4   2   7   -0.15    0.23
  -4   2   7   -0.21    0.43
  -4  -2  -7   -0.48    0.40
  -4  -2   7    0.86    0.43
  -4  -2   7   -0.49    0.26
  -4   2  -7    0.15    0.31
  -4  -2  -7   -0.05    0.28
   4   2  -7   -0.17    0.34
  -5   2  -7   28.14    1.24
  -5   2   7   29.64    1.28
  -5  -2  -7   28.89    1.06
   5   2  -7   28.13    1.11
  -5  -2   7   28.96    1.04
  -5  -2  -7   27.95    1.22
   5   2  -7   31.24    1.00
   5  -2   7   28.98    1.09
   5  -2  -7   29.70    1.05
   5   2   7   30.06    1.00
  -5  -2   7   28.47    1.22
  -5   2   7   27.50    1.04
   6  -2   7    1.83    0.47
  -6  -2   7    1.64    0.61
  -6  -2  -7    2.39    0.69
   6   2  -7    1.71    0.54
  -6   2   7    2.98    0.74
  -6   2  -7    2.77    0.68
   6   2  -7    2.28    0.41
   6  -2  -7    2.02    0.45
   7  -2   7    0.96    0.55
  -7  -2   7    0.05    0.79
   7  -2  -7    1.43    0.52
  -7  -2  -7    2.11    0.81
  -7   2  -7   -0.13    0.75
  -7   2   7    1.67    0.78
   7   2  -7    1.17    0.64
  -8   2  -7   -0.35    0.99
   8   2  -7    0.11    0.74
  -8  -2  -7   -0.01    0.90
  -8   2   7    0.86    0.89
  -8  -2   7   -0.07    0.93
  -9   2  -7   -0.66    1.14
  -9   2   7    0.49    1.17
  -9  -2  -7    0.41    1.09
   9   2  -7   -0.02    0.83
  -9  -2   7    0.45    1.12
 -10   2   7    0.21    1.33
 -10  -2   7    2.43    1.27
  10  -2  -7    1.21    1.06
 -10   2  -7   -0.51    1.31
 -10  -2  -7    2.10    1.25
   0  -3  -7   -0.05    0.09
   0  -3  -7    0.05    0.11
   0   3  -7    0.27    0.21
  -1  -3  -7  118.33    3.44
  -1   3  -7  122.97    3.44
   1  -3  -7  124.53    3.44
  -1  -3   7  121.78    3.42
  -1  -3  -7  125.42    3.30
  -1  -3  -7  125.35    3.39
  -1   3   7  120.20    3.40
   1   3  -7  122.27    3.36
  -1   3  -7  123.03    3.36
  -2  -3   7    4.58    0.31
  -2  -3  -7    5.07    0.30
   2  -3  -7    4.75    0.29
  -2   3  -7    4.43    0.38
   2  -3   7    3.97    0.30
   2   3  -7    3.83    0.34
  -2   3  -7    4.82    0.33
  -2  -3  -7    4.46    0.28
  -2   3   7    4.27    0.23
  -2   3   7    4.63    0.34
   3  -3   7  171.80    4.88
   3   3  -7  171.45    4.69
  -3  -3   7  172.16    4.80
  -3  -3  -7  169.90    4.78
  -3   3  -7  179.62    4.86
  -3   3  -7  173.96    4.87
  -3  -3   7  167.92    4.82
  -3   3  -7  174.72    4.68
  -3   3   7  172.69    4.81
  -3   3   7  172.02    4.82
   3  -3  -7  167.71    4.83
   3   3   7  169.90    4.78
  -3  -3  -7  162.59    4.83
  -4  -3  -7   -0.17    0.40
  -4   3  -7    0.63    0.35
  -4   3   7    0.23    0.26
  -4   3   7    1.02    0.46
  -4  -3  -7    0.66    0.28
  -4  -3   7    0.23    0.39
   4   3  -7    1.16    0.36
   4  -3  -7    0.36    0.29
  -4   3  -7    0.67    0.30
  -4  -3   7    0.94    0.28
   4   3   7    0.56    0.19
  -4   3  -7    1.82    0.54
   4  -3   7    0.92    0.34
   5   3  -7   36.76    1.30
  -5  -3   7   37.12    1.24
  -5  -3   7   37.47    1.41
   5  -3  -7   36.62    1.26
  -5   3  -7   36.71    1.27
  -5   3   7   36.24    1.40
   5  -3   7   38.39    1.32
  -5  -3  -7   38.93    1.41
  -5   3  -7   39.05    1.53
  -5  -3  -7   36.52    1.27
  -5   3   7   37.99    1.24
   5   3   7   36.40    1.16
  -6   3  -7   -0.63    0.74
  -6  -3   7   -0.06    0.58
   6   3  -7    0.24    0.53
  -6  -3  -7   -0.65    0.62
   6  -3   7   -0.46    0.44
  -6   3   7    0.53    0.64
   6  -3  -7   -0.17    0.43
   7  -3  -7    1.49    0.53
  -7  -3  -7    0.15    0.77
   7   3  -7    1.99    0.68
  -7  -3   7    1.32    0.72
   7  -3   7    1.28    0.56
  -7   3   7    2.42    0.90
  -7   3  -7    0.83    0.89
  -8   3   7    0.36    1.02
  -8  -3   7    0.16    0.81
  -8   3  -7   -0.09    0.89
   8   3  -7    0.69    0.77
  -8  -3  -7    0.03    0.91
  -9   3  -7    0.34    1.15
  -9  -3  -7    1.14    1.04
  -9  -3   7    0.15    1.07
  -9   3   7   -0.22    1.16
 -10  -3  -7    0.18    1.21
 -10   3   7    1.98    1.33
 -10   3  -7   -2.26    1.30
 -10  -3   7   -1.41    1.23
   0   4  -7    0.47    0.25
  -1   4  -7  846.70   23.91
   1   4  -7  875.10   23.31
  -1   4   7  856.97   23.90
  -1   4  -7  836.61   23.30
   1  -4  -7  901.92   24.40
   1  -4  -7  872.72   24.44
  -1  -4  -7  944.27   23.92
  -2   4  -7    0.15    0.28
   2   4  -7   -0.65    0.25
  -2  -4   7   -0.12    0.28
  -2  -4  -7    0.57    0.22
  -2   4  -7    0.10    0.32
   2  -4  -7    0.29    0.17
   2  -4   7    0.44    0.22
  -2  -4  -7    0.05    0.14
  -2   4   7    0.18    0.28
  -3   4  -7   51.95    1.70
  -3  -4  -7   52.96    1.54
  -3  -4   7   52.02    1.54
  -3  -4  -7   53.06    1.59
   3  -4   7   49.54    1.60
   3   4  -7   52.38    1.58
  -3   4   7   51.17    1.48
  -3   4  -7   51.75    1.58
  -3   4   7   52.39    1.65
  -3  -4   7   50.94    1.62
   3  -4  -7   53.03    1.56
  -4  -4   7    3.51    0.32
  -4   4   7    2.94    0.26
  -4  -4   7    2.86    0.48
  -4  -4  -7    3.12    0.31
  -4  -4  -7    3.22    0.46
   4   4  -7    3.55    0.43
   4  -4  -7    3.02    0.35
  -4   4  -7    4.05    0.46
  -4   4  -7    3.74    0.55
   4  -4   7    3.28    0.40
  -4   4   7    3.35    0.52
  -5  -4  -7   28.86    1.18
  -5   4  -7   28.53    1.14
   5   4   7   27.19    0.84
  -5   4   7   28.98    0.97
  -5  -4   7   28.99    1.01
  -5  -4   7   28.91    1.15
   5  -4  -7   26.89    1.03
   5  -4   7   29.96    1.11
   5   4  -7   28.26    1.10
  -5   4  -7   29.05    1.37
  -5  -4  -7   28.55    1.02
  -5   4   7   27.56    1.30
   6   4  -7    2.64    0.62
  -6   4  -7    2.03    0.81
  -6  -4  -7    2.02    0.67
   6  -4  -7    2.60    0.48
  -6  -4  -7    2.39    0.47
  -6   4   7    1.95    0.77
   6  -4   7    2.86    0.54
  -6  -4   7    2.71    0.69
   7   4  -7   21.24    1.18
  -7  -4  -7   21.98    1.33
  -7   4  -7   24.72    1.40
   7  -4   7   24.26    1.13
  -7   4   7   22.48    1.33
  -7  -4   7   22.24    1.36
  -8  -4  -7   -0.01    0.88
  -8   4  -7    0.49    0.92
  -8   4   7    1.69    1.04
  -8  -4   7    1.03    0.83
   8   4  -7    0.12    0.71
  -9  -4   7    3.20    1.08
  -9   4   7    2.15    1.20
  -9  -4  -7    3.86    1.09
  -9   4  -7    3.39    1.11
 -10  -4  -7    1.43    1.21
 -10   4   7   -0.93    1.34
 -10  -4   7    0.12    1.08
 -10   4  -7    0.60    1.19
   0   5  -7    0.40    0.25
   1   5  -7   10.86    0.54
  -1  -5  -7    9.57    0.39
  -1   5   7    9.76    0.45
  -1   5  -7    9.68    0.50
  -1   5  -7    9.84    0.52
  -2   5   7   -0.37    0.29
  -2  -5   7    0.03    0.31
   2   5  -7   -0.13    0.31
  -2   5  -7    0.49    0.32
  -2  -5  -7    0.11    0.11
  -2  -5  -7    0.17    0.22
   2  -5  -7    0.14    0.16
  -2   5  -7    0.44    0.32
  -3   5   7   80.16    2.39
  -3  -5  -7   82.65    2.31
  -3  -5  -7   78.55    2.27
  -3   5  -7   79.94    2.43
  -3   5  -7   79.32    2.32
   3   5  -7   79.32    2.29
   3  -5   7   77.25    2.35
  -3  -5   7   77.36    2.33
   3  -5  -7   78.94    2.30
  -4   5  -7   -0.72    0.55
   4   5  -7   -0.45    0.39
  -4   5  -7   -0.22    0.42
   4  -5  -7    0.09    0.28
  -4  -5   7   -0.35    0.27
  -4   5   7   -0.46    0.47
  -4  -5  -7   -0.04    0.39
  -4  -5  -7   -0.13    0.26
  -4  -5   7   -0.07    0.45
   4  -5   7   -0.35    0.34
  -5  -5   7   46.13    1.48
  -5  -5  -7   45.64    1.60
  -5  -5   7   47.60    1.65
   5  -5  -7   46.02    1.53
  -5  -5  -7   46.04    1.48
   5   5  -7   47.75    1.54
   5  -5   7   45.86    1.57
  -5   5   7   47.63    1.73
  -5   5  -7   45.56    1.56
  -5   5   7   46.34    1.37
  -5   5  -7   45.89    1.80
   6  -5   7    4.89    0.58
  -6   5   7    4.92    0.82
   6   5  -7    5.39    0.65
  -6   5   7    4.73    0.37
  -6   5  -7    3.77    0.87
  -6  -5  -7    4.16    0.70
  -6  -5   7    4.29    0.73
  -6  -5  -7    4.61    0.51
   6  -5  -7    3.93    0.52
  -7  -5  -7   17.02    1.08
   7   5  -7   16.51    1.10
  -7   5   7   17.42    1.12
  -7  -5   7   15.39    0.99
  -7   5  -7   16.98    1.25
  -8   5  -7    0.16    1.06
  -8  -5   7    0.03    0.80
   8   5  -7    0.83    0.77
  -8  -5  -7    1.13    0.91
  -8   5   7    0.06    1.04
  -9  -5   7    2.05    1.09
  -9   5   7    0.66    1.20
  -9   5  -7    1.36    1.23
  -9  -5  -7    1.36    1.01
 -10   5   7   -0.02    1.31
 -10  -5  -7   -0.82    1.15
 -10   5  -7    0.95    1.39
 -10  -5   7   -0.12    1.05
   0   6  -7   47.34    1.44
  -1   6  -7    2.90    0.34
  -1   6  -7    2.27    0.34
  -1  -6  -7    2.55    0.23
   1   6  -7    2.99    0.33
  -1   6   7    2.74    0.26
  -2   6   7    5.80    0.42
  -2  -6  -7    5.57    0.34
  -2   6  -7    4.93    0.48
   2  -6  -7    5.50    0.28
   2   6  -7    5.92    0.44
  -2   6  -7    4.83    0.46
  -2  -6   7    6.18    0.40
   3  -6  -7   47.97    1.47
   3  -6   7   50.25    1.53
  -3   6   7   48.84    1.61
  -3   6  -7   48.93    1.54
  -3  -6  -7   50.51    1.51
  -3  -6  -7   48.17    1.42
  -3   6  -7   49.86    1.67
  -3  -6   7   46.41    1.54
   3   6  -7   48.47    1.51
  -4  -6   7    4.88    0.36
  -4  -6  -7    5.12    0.33
   4   6  -7    5.20    0.51
  -4   6  -7    5.47    0.68
   4  -6  -7    5.00    0.40
  -4   6   7    5.16    0.60
  -4  -6   7    4.11    0.54
  -4   6  -7    4.71    0.56
   4  -6   7    5.12    0.46
  -4  -6  -7    5.00    0.47
   5   6  -7   52.76    1.70
   5  -6   7   54.97    1.77
  -5   6   7   53.55    1.90
  -5   6  -7   48.90    1.89
   5  -6  -7   53.06    1.68
  -5  -6   7   52.83    1.64
  -5  -6  -7   51.34    1.74
  -5  -6   7   51.31    1.81
  -5  -6  -7   52.94    1.63
  -5   6  -7   52.10    1.75
  -6   6   7    4.91    0.85
   6  -6   7    4.45    0.62
  -6   6  -7    4.97    0.92
  -6  -6   7    5.08    0.73
  -6  -6  -7    5.08    0.71
  -6  -6  -7    4.38    0.47
   6   6  -7    4.56    0.66
  -7  -6   7    7.46    0.82
  -7   6   7    7.23    1.00
  -7   6  -7    6.67    1.09
  -7  -6  -7    8.65    0.88
   7   6  -7    7.58    0.79
  -8   6   7   -1.51    1.02
  -8  -6   7    0.40    0.91
  -8   6  -7    1.04    1.11
  -8  -6  -7   -0.50    0.88
  -9  -6  -7    0.54    1.02
  -9   6   7    2.27    1.23
  -9   6  -7    0.83    1.26
  -9  -6   7    0.32    1.06
 -10  -6  -7   -1.62    1.16
 -10   6  -7    0.15    1.41
 -10  -6   7   -1.02    1.19
 -10   6   7   -1.19    1.34
   0   7  -7   -0.10    0.31
  -1   7  -7    4.20    0.43
  -1  -7  -7    3.74    0.27
  -1   7   7    3.64    0.31
   1   7  -7    3.31    0.38
  -1   7  -7    3.78    0.43
  -2  -7  -7    2.20    0.28
  -2   7  -7    1.16    0.42
  -2   7  -7    2.58    0.43
   2   7  -7    1.31    0.34
  -2  -7   7    1.12    0.35
  -2   7   7    1.93    0.37
  -3   7   7   -0.50    0.44
   3   7  -7    0.41    0.40
  -3  -7  -7    0.47    0.34
  -3  -7  -7    0.44    0.15
   3  -7   7    0.08    0.29
   3  -7  -7    0.10    0.25
  -3   7  -7    0.37    0.46
  -3   7  -7   -0.33    0.45
  -3  -7   7    0.31    0.42
  -4   7  -7    0.14    0.51
  -4  -7   7   -0.06    0.27
  -4  -7   7    0.42    0.46
   4  -7  -7    0.44    0.32
  -4   7   7   -0.91    0.56
   4   7  -7   -0.23    0.43
  -4  -7  -7   -0.79    0.43
  -4   7  -7   -0.27    0.55
  -4  -7  -7   -0.04    0.23
   4  -7   7    0.14    0.35
   5  -7  -7   28.37    1.07
   5  -7   7   28.61    1.13
  -5  -7   7   29.34    1.01
  -5   7  -7   28.34    1.36
  -5  -7  -7   27.73    0.99
  -5   7   7   27.95    1.35
  -5  -7  -7   28.92    1.16
  -5   7  -7   27.90    1.21
   5   7  -7   28.60    1.14
  -5  -7   7   27.45    1.24
  -6  -7   7    2.56    0.44
  -6   7  -7    3.59    0.80
  -6  -7  -7    3.48    0.68
  -6   7   7    2.86    0.83
  -6  -7   7    2.61    0.72
   6   7  -7    2.38    0.65
  -7   7  -7   13.94    1.25
   7   7  -7   12.59    0.87
  -7  -7  -7   14.21    0.98
  -7   7   7   16.04    1.20
  -7  -7   7   13.81    1.04
  -8   7  -7    1.07    1.00
  -8   7   7   -0.74    1.05
  -8  -7   7   -0.16    0.91
  -8  -7  -7    1.08    0.88
  -9   7   7    4.44    1.27
  -9  -7   7    6.34    1.16
  -9   7  -7    6.97    1.38
  -9  -7  -7    6.34    1.12
 -10  -7  -7   -0.23    1.11
 -10   7  -7   -0.92    1.44
 -10  -7   7    0.07    1.20
 -10   7   7    0.83    1.37
   0   8  -7   15.61    0.72
   1   8  -7  139.80    3.96
  -1  -8  -7  143.03    3.95
  -1   8  -7  141.53    3.98
  -1   8   7  144.19    3.98
  -2  -8   7    7.05    0.50
  -2   8  -7    7.27    0.56
  -2   8  -7    8.75    0.60
  -2  -8  -7    7.46    0.50
   2   8  -7    5.98    0.52
  -2   8   7    7.79    0.50
  -3   8  -7   30.41    1.21
   3  -8  -7   30.60    0.94
  -3  -8  -7   26.89    1.03
   3   8  -7   29.11    1.08
  -3   8  -7   28.06    1.12
   3  -8   7   28.93    0.99
  -3   8   7   29.18    1.12
  -3  -8   7   29.05    1.11
  -4   8   7    3.34    0.61
   4   8  -7    2.88    0.51
  -4  -8  -7    3.13    0.27
   4  -8   7    2.85    0.41
  -4  -8  -7    3.01    0.46
   4  -8  -7    2.42    0.36
  -4  -8   7    2.88    0.57
  -4   8  -7    2.88    0.62
  -4   8  -7    2.38    0.60
   5  -8   7    1.43    0.48
  -5  -8   7    1.96    0.57
  -5  -8   7    1.01    0.36
  -5   8  -7    1.85    0.69
  -5   8  -7    0.81    0.63
  -5   8   7    1.36    0.71
   5   8  -7    0.63    0.57
  -5  -8  -7    1.43    0.53
   5  -8  -7    0.78    0.43
  -6  -8   7    0.24    0.64
  -6   8  -7    0.27    0.72
  -6  -8  -7    0.31    0.62
   6   8  -7   -0.36    0.62
  -6   8  -7    0.08    0.87
  -6   8   7    0.84    0.81
  -7  -8  -7   21.13    1.26
  -7  -8   7   19.28    1.35
   7   8  -7   19.81    1.19
  -7   8   7   23.09    1.56
  -7   8  -7   23.41    1.61
  -8  -8   7   -0.61    0.90
  -8   8   7    0.14    1.05
  -8  -8  -7   -0.86    0.82
  -8   8  -7    0.51    1.14
  -9  -8   7    0.44    0.94
  -9  -8  -7    1.12    1.02
  -9   8   7    0.11    1.19
  -9   8  -7    0.12    1.15
   0   9  -7   -0.32    0.43
  -1  -9  -7  102.95    2.79
  -1   9  -7   97.01    2.85
   1   9  -7   94.60    2.83
  -2   9  -7    0.46    0.44
  -2   9  -7    0.32    0.51
  -2  -9   7    0.74    0.42
   2   9  -7   -0.18    0.44
  -2   9   7    0.24    0.39
  -2  -9  -7   -0.16    0.33
   3   9  -7  185.30    5.10
  -3  -9  -7  179.98    5.14
  -3   9  -7  185.99    5.30
   3  -9  -7  190.21    5.17
  -3  -9   7  182.60    5.21
  -3   9   7  186.81    5.23
  -3   9  -7  177.02    5.14
  -4   9  -7    1.82    0.64
  -4  -9  -7    1.53    0.49
  -4  -9   7    1.64    0.57
   4  -9  -7    1.44    0.36
  -4   9   7    1.94    0.61
   4  -9   7    1.43    0.40
  -4   9  -7    0.78    0.70
   4   9  -7    0.72    0.54
  -5   9   7  108.37    3.30
  -5  -9  -7  103.43    3.12
   5   9  -7  103.09    3.06
  -5  -9   7  100.09    3.15
  -5   9  -7  110.29    3.37
  -5   9  -7  105.03    3.14
  -6  -9  -7   -0.03    0.62
  -6  -9   7    0.97    0.75
  -6   9  -7    0.11    0.74
  -6   9   7    0.82    0.82
   6   9  -7    0.68    0.64
  -6   9  -7    0.36    0.80
  -7  -9  -7    2.27    0.76
  -7   9  -7    0.28    1.03
  -7   9   7    1.60    0.87
   7   9  -7    3.44    0.75
  -7  -9   7    0.99    0.75
  -8   9  -7   -0.06    1.16
  -8   9   7   -1.06    0.94
  -8  -9  -7    0.56    0.95
  -8  -9   7   -0.03    0.94
  -9   9   7    1.00    1.26
  -9  -9  -7    2.03    1.06
  -9   9  -7    2.20    1.19
  -9  -9   7   -0.21    1.06
   0  10  -7    3.12    0.54
   1  10  -7  106.53    3.13
  -1 -10  -7  114.18    3.09
  -1  10  -7  105.71    3.15
  -2  10  -7    1.39    0.51
   2  10  -7    1.72    0.45
  -2  10   7    2.24    0.45
  -2 -10   7    1.40    0.52
  -2  10  -7    1.07    0.51
  -2 -10  -7    2.06    0.38
  -3  10  -7   14.88    0.99
  -3  10   7   15.56    0.93
  -3  10  -7   15.46    0.99
   3  10  -7   16.51    0.88
  -3 -10   7   15.33    0.92
  -3 -10  -7   16.89    0.80
  -4 -10  -7    0.36    0.47
  -4  10  -7   -0.79    0.64
  -4  10   7    0.27    0.60
   4 -10  -7    0.17    0.34
  -4  10  -7    0.70    0.59
   4 -10   7    0.00    0.38
   4  10  -7   -0.02    0.56
  -4 -10   7   -1.25    0.58
  -5  10  -7    3.84    0.79
  -5 -10  -7    2.27    0.63
   5  10  -7    3.76    0.62
  -5  10  -7    4.37    0.91
  -5 -10   7    4.88    0.74
  -5  10   7    4.84    0.79
  -6 -10   7    1.77    0.70
  -6  10  -7    1.28    0.81
  -6  10   7    1.04    0.83
   6  10  -7    0.30    0.66
  -6  10  -7   -0.25    0.82
  -6 -10  -7    0.63    0.65
  -7  10   7    3.10    1.05
  -7  10  -7    4.68    1.12
  -7 -10   7    2.02    0.89
  -7 -10  -7    2.87    0.78
  -8  10   7   -0.20    1.09
  -8 -10  -7   -0.05    0.91
  -8  10  -7    0.05    1.17
  -8 -10   7   -0.21    0.84
  -9  10  -7    0.37    1.33
  -9 -10   7    2.03    1.11
  -9  10   7    0.89    1.27
  -9 -10  -7    2.02    1.03
   0  11  -7    0.44    0.54
  -1 -11  -7   -0.22    0.35
  -1  11  -7    0.52    0.56
   1  11  -7   -0.51    0.51
  -2 -11  -7   10.65    0.62
  -2  11  -7   11.27    0.75
   2  11  -7   10.08    0.71
  -2 -11   7   11.73    0.74
  -2  11  -7   10.35    0.79
  -2  11   7    9.25    0.65
  -3 -11   7    6.28    0.68
  -3  11  -7    5.30    0.76
  -3 -11  -7    6.78    0.55
  -3  11  -7    6.99    0.73
  -3  11   7    6.87    0.67
   3  11  -7    7.34    0.65
   4 -11  -7   -0.11    0.36
   4  11  -7    1.22    0.56
  -4 -11  -7   -0.26    0.48
  -4 -11   7    0.79    0.58
  -4  11  -7    0.14    0.67
  -4  11   7    0.19    0.62
  -4  11  -7    0.69    0.73
   4 -11   7   -0.30    0.39
   5  11  -7    0.04    0.65
  -5  11  -7   -0.57    0.77
  -5 -11  -7   -0.49    0.56
  -5 -11   7    0.43    0.64
  -5  11  -7   -0.66    0.87
  -5  11   7   -0.55    0.73
  -6  11  -7   -1.02    0.86
  -6  11   7    0.15    0.85
  -6  11  -7    1.20    0.78
  -6 -11  -7    0.38    0.66
  -6 -11   7    0.75    0.72
   6  11  -7    0.91    0.71
  -7  11   7    8.75    1.14
  -7  11  -7    9.53    1.13
  -7 -11   7    7.44    1.02
  -7 -11  -7    7.88    0.90
  -8 -11  -7    0.08    0.89
  -8  11   7   -0.36    1.12
  -8 -11   7    2.28    1.04
  -8  11  -7    0.47    1.09
  -9  11  -7    5.98    1.47
  -9 -11   7    3.01    1.03
  -9  11   7    2.86    1.28
  -9 -11  -7    5.28    1.09
   0  12  -7    1.87    0.54
   1  12  -7    9.94    0.70
  -1  12  -7    9.87    0.73
  -1 -12  -7   10.45    0.63
  -2 -12  -7    3.38    0.47
  -2  12  -7    2.55    0.69
  -2 -12   7    3.50    0.65
   2  12  -7    3.88    0.55
   2  12   7    4.91    0.45
  -3  12  -7    6.76    0.81
  -3  12  -7    6.62    0.78
  -3  12   7    6.62    0.68
  -3 -12   7    6.67    0.74
   3  12  -7    6.08    0.67
  -3 -12  -7    6.51    0.58
   4 -12  -7    0.25    0.36
  -4 -12   7   -0.05    0.59
  -4  12  -7    0.35    0.84
  -4  12   7   -0.60    0.71
  -4 -12  -7    0.59    0.52
   4  12  -7   -0.41    0.57
  -4  12  -7    0.65    0.77
  -5 -12   7   10.67    0.95
  -5 -12  -7   10.41    0.77
  -5  12  -7   11.65    1.12
  -5  12   7   10.84    0.96
  -5  12  -7   10.38    0.93
   5  12  -7   10.53    0.85
  -6  12  -7   -0.85    0.89
  -6 -12   7   -0.02    0.84
  -6  12   7   -0.90    0.88
  -6  12  -7    0.77    1.06
  -6 -12  -7    0.53    0.69
   6  12  -7   -1.82    0.69
  -7  12  -7    6.62    1.26
  -7 -12   7    8.02    1.04
  -7 -12  -7    5.87    0.95
  -7  12   7    3.71    1.17
  -8  12   7    0.04    1.16
  -8  12  -7    0.18    1.28
  -8 -12  -7    2.26    1.01
  -8 -12   7    0.81    1.02
   0  13  -7    1.04    0.65
   1  13  -7    1.62    0.64
  -1 -13  -7    2.82    0.45
  -1  13  -7    2.03    0.64
  -2 -13   7    1.62    0.67
   2  13  -7    1.31    0.62
  -2  13  -7    1.90    0.75
  -2 -13  -7    1.05    0.44
   2  13   7    1.65    0.48
   3  13  -7   11.62    0.82
  -3  13   7   11.93    0.81
  -3 -13  -7   11.58    0.79
  -3  13  -7   12.66    0.94
  -3  13  -7   12.74    0.97
  -3 -13   7   11.66    0.89
  -4  13  -7    1.75    0.74
  -4 -13   7    0.73    0.73
  -4 -13  -7    0.45    0.60
  -4  13   7    0.46    0.73
  -4  13  -7    0.44    0.79
   4  13  -7    0.24    0.67
   4 -13  -7    0.27    0.37
  -5 -13  -7    2.04    0.65
  -5  13  -7    0.35    0.90
   5  13  -7    1.73    0.72
  -5 -13   7    1.53    0.82
  -5  13  -7    1.83    0.92
  -5  13   7    0.81    0.82
  -6  13  -7    0.49    0.96
  -6 -13  -7   -1.12    0.69
  -6 -13   7    0.79    0.89
  -6  13  -7   -0.85    0.94
  -6  13   7    0.15    0.88
  -7  13  -7    1.61    1.11
  -7 -13  -7    0.36    0.88
  -7  13   7    0.29    1.00
  -7 -13   7   -0.85    0.85
  -8  13   7   -0.57    1.23
  -8 -13   7    2.55    1.09
  -8 -13  -7   -0.59    0.92
  -8  13  -7   -2.11    1.29
   0  14  -7    3.77    0.68
   1  14  -7   27.01    1.25
  -1 -14  -7   25.61    1.05
  -1  14  -7   26.69    1.34
  -2  14  -7    1.90    0.80
  -2 -14   7    1.15    0.72
   2  14  -7    3.02    0.68
   2  14   7    2.48    0.52
  -2 -14  -7    1.56    0.54
  -3  14   7    3.72    0.68
  -3 -14  -7    3.57    0.61
   3  14  -7    4.59    0.72
  -3  14  -7    3.02    0.81
  -3  14  -7    3.41    0.86
  -3 -14   7    3.12    0.70
   4 -14  -7   -0.10    0.37
   4  14  -7   -0.60    0.66
  -4 -14   7    0.57    0.78
  -4 -14  -7    0.17    0.58
  -4  14  -7    0.14    0.84
  -4  14  -7   -0.81    0.85
  -4  14   7    1.14    0.76
  -5  14   7    1.70    0.92
  -5 -14  -7    2.80    0.71
  -5  14  -7    1.87    1.08
  -5  14  -7    2.68    0.88
  -5 -14   7    0.88    0.76
   5  14  -7    1.64    0.76
  -6  14  -7   -0.31    1.16
  -6 -14  -7    1.15    0.74
  -6  14  -7    1.27    0.94
  -6 -14   7    0.27    0.92
  -6  14   7   -0.10    0.94
  -7 -14   7    0.83    1.03
  -7 -14  -7    1.97    0.86
  -7  14  -7    1.06    1.29
  -7  14   7    1.36    1.16
  -8 -14   7    1.06    1.10
  -8  14   7   -0.38    1.20
  -8  14  -7   -0.23    1.38
  -8 -14  -7    1.28    1.01
   0  15  -7   -0.31    0.75
  -1  15  -7   -0.10    0.78
   1  15  -7    0.68    0.72
  -1 -15  -7   -0.32    0.53
  -2  15  -7    1.58    0.85
  -2 -15  -7    2.30    0.54
  -2 -15   7    2.43    0.71
   2  15  -7    1.45    0.72
  -3 -15  -7   -0.81    0.55
  -3  15   7    0.09    0.72
  -3 -15   7   -0.51    0.76
   3  15  -7    0.49    0.70
  -3  15  -7    0.10    0.87
   4  15  -7    0.36    0.70
  -4  15  -7   -0.68    0.87
  -4  15  -7   -0.68    0.90
  -4 -15  -7    0.12    0.62
  -4 -15   7   -0.81    0.80
  -4  15   7   -0.12    0.78
  -5  15   7    0.19    0.96
  -5  15  -7    0.74    0.91
  -5 -15   7    0.16    0.79
  -5 -15  -7    0.46    0.70
  -5  15  -7    1.07    1.13
   5  15  -7    1.26    0.74
  -6  15  -7    0.73    1.11
  -6  15   7    1.32    0.99
  -6 -15  -7   -0.56    0.76
  -6 -15   7    0.48    0.97
  -6  15  -7   -0.01    1.22
  -7  15  -7   -0.67    1.34
  -7  15   7   -0.10    1.12
  -7 -15  -7    0.04    0.86
  -7 -15   7   -0.13    1.07
   0  16  -7   -0.40    0.79
   1  16  -7   16.75    1.06
  -1  16  -7   15.50    1.14
  -1 -16  -7   14.80    0.90
  -2  16  -7    0.88    0.82
   2  16  -7    1.09    0.77
  -2 -16  -7    1.12    0.56
  -2 -16   7    1.38    0.74
   3  16  -7    0.09    0.76
  -3  16  -7    0.55    0.93
  -3 -16   7    1.16    0.76
  -3 -16  -7    0.62    0.60
  -4  16  -7    1.40    0.98
  -4  16   7    1.36    0.82
  -4  16  -7   -0.24    0.99
   4  16  -7   -0.15    0.75
  -4 -16  -7    0.02    0.71
  -4 -16   7    0.08    0.89
  -5 -16  -7    5.74    0.80
  -5  16  -7    4.26    1.13
  -5  16  -7    4.61    1.25
  -5 -16   7    5.92    1.00
  -5  16   7    3.78    1.05
  -6  16  -7    0.28    1.13
  -6 -16   7   -0.22    1.01
  -6  16  -7   -0.29    1.13
  -6 -16  -7    0.74    0.80
  -6  16   7    0.80    1.12
  -7  16  -7    1.18    1.43
  -7  16   7   -0.73    1.11
  -7 -16   7    2.78    1.15
   0  17  -7    1.01    0.78
  -1 -17  -7    2.00    0.64
   1  17  -7    1.57    0.75
  -1  17  -7    1.26    0.92
  -2 -17   7   -0.14    0.76
  -2  17  -7    0.49    0.87
   2  17  -7    0.04    0.78
  -2 -17  -7    1.43    0.64
  -3  17  -7   14.33    1.19
  -3 -17   7   14.78    1.14
   3  17  -7   14.31    1.05
  -3 -17  -7   14.94    0.93
  -4 -17   7    0.82    0.95
   4  17  -7   -0.08    0.86
  -4  17  -7    0.39    1.04
  -4 -17  -7    1.08    0.75
  -4  17   7   -1.27    0.82
  -5  17   7    2.84    1.02
  -5  17  -7    2.91    1.19
  -5  17  -7    2.97    1.29
  -5 -17   7    3.71    1.02
  -6  17  -7   -0.16    1.09
  -6 -17   7    0.68    1.07
  -6  17  -7   -1.01    1.32
  -6  17   7    1.09    1.10
   0  18  -7   -0.14    0.82
  -1  18  -7    0.35    1.00
   1  18  -7    1.08    0.89
   2  18  -7    0.31    0.90
  -2 -18   7    0.51    0.91
  -2  18  -7   -0.25    0.91
   3  18  -7    0.60    0.84
  -3 -18   7    2.43    0.87
  -3  18  -7    2.04    1.13
  -4 -18   7   -0.14    0.99
  -4  18  -7    1.72    1.12
   4  18  -7   -0.80    0.82
  -5  18  -7    0.45    1.09
  -5  18   7    1.74    1.10
  -5 -18   7    0.70    1.03
  -5  18  -7    0.00    1.31
  -6 -18   7   -0.39    1.08
  -6  18   7    1.15    1.24
  -6  18  -7   -1.96    1.39
  -6  18  -7   -0.17    1.28
   0  19  -7   -0.37    0.96
  -1  19  -7   -0.69    1.02
   1  19  -7    0.79    0.94
  -2 -19   7   -0.95    0.96
  -2  19  -7   -1.14    1.08
   2  19  -7   -0.08    0.98
  -3  19  -7    1.16    1.04
   3  19  -7    0.37    0.89
  -3 -19   7   -0.32    0.97
  -4  19  -7    1.26    1.21
  -4 -19   7    1.16    1.03
  -5  19  -7   -1.47    1.28
  -5 -19   7   -1.70    1.05
   0  20  -7   -0.84    1.03
  -1  20  -7    0.41    1.13
   1  20  -7    0.46    1.03
  -2 -20   7    0.62    1.01
  -2  20  -7   -0.72    1.17
   2  20  -7    0.06    0.96
  -3 -20   7   -0.18    1.01
   3  20  -7   -0.40    1.02
  -3  20  -7   -1.10    1.21
  -4  20  -7   -0.30    1.30
  -4 -20   7    0.01    1.10
   0  21  -7    2.77    1.15
  -1  21  -7    0.98    1.05
  -1 -21   7    0.55    1.06
   1  21  -7    0.26    1.06
  -2 -21   7    0.73    1.05
   2  21  -7    0.62    1.07
  -2  21  -7   -0.70    1.23
  -3 -21   7    3.99    1.14
  -3  21  -7    4.93    1.24
   3  21  -7    3.34    1.14
   0  22  -7    2.48    1.22
  -1 -22   7    4.96    1.07
   1  22  -7    5.71    1.30
  -1  22  -7    6.73    1.34
   0   0   8  864.39   25.86
   0   0  -8 1000.00   24.76
  -1   0  -8  614.32   16.24
  -1   0  -8  603.51   16.67
  -1   0   8  629.12   16.66
   1   0   8  585.84   16.95
   1   0  -8  649.36   16.27
  -1   0   8  597.32   16.93
  -1   0  -8  595.83   16.96
   2   0  -8  365.41    9.14
   2   0   8  335.71    9.50
  -2   0  -8  347.82    9.08
  -2   0   8  354.24    9.48
   2   0  -8  354.24    9.48
  -2   0   8  287.44    9.32
  -2   0  -8  339.21    9.51
  -2   0  -8  338.32    9.36
  -3   0  -8    6.55    0.47
  -3   0   8    5.71    0.37
  -3   0  -8    6.60    0.44
  -3   0  -8    6.27    0.38
   3   0  -8    5.78    0.43
   3   0  -8    5.89    0.37
   3   0   8    4.96    0.35
  -3   0   8    5.72    0.43
  -4   0   8    1.62    0.28
   4   0  -8    0.92    0.42
   4   0  -8    1.20    0.28
  -4   0   8    2.16    0.45
  -4   0  -8    0.89    0.46
  -4   0  -8    1.39    0.30
  -4   0  -8    1.58    0.34
   4   0   8    0.99    0.32
   5   0  -8   14.51    0.79
  -5   0   8   14.27    0.96
   5   0   8   16.82    0.76
  -5   0  -8   15.50    0.99
  -5   0  -8   16.16    0.80
   5   0  -8   16.01    0.70
  -6   0  -8   36.17    1.48
   6   0  -8   36.94    1.40
  -6   0   8   35.68    1.53
   6   0   8   36.56    1.32
   6   0  -8   37.65    1.29
   7   0  -8   16.95    1.09
   7   0  -8   18.68    0.93
  -7   0   8   18.55    1.14
  -7   0  -8   15.95    1.14
  -8   0   8    2.73    0.90
  -8   0  -8    3.90    0.99
   8   0  -8    3.76    0.83
  -9   0   8    2.10    1.14
  -9   0  -8    0.74    0.99
   9   0  -8    1.11    0.91
 -10   0   8   -0.79    1.29
  10   0  -8    0.88    1.02
 -10   0  -8    2.62    1.29
   0   1  -8    0.21    0.19
   0  -1  -8   -0.08    0.17
   0   1   8    0.14    0.12
   0   1   8    0.20    0.16
   1  -1   8   10.88    0.46
  -1   1   8   10.36    0.39
  -1  -1  -8   10.54    0.41
   1  -1  -8   10.53    0.39
   1   1  -8   11.66    0.49
  -1  -1  -8   10.37    0.39
  -1   1  -8   11.39    0.43
  -1   1  -8   11.09    0.45
  -1   1   8   10.84    0.41
  -1  -1  -8   10.73    0.45
   1   1   8   10.01    0.42
   1  -1  -8   11.14    0.48
  -2   1   8  110.00    3.06
  -2   1  -8  109.39    2.95
  -2  -1   8  109.34    3.04
  -2  -1   8  108.59    3.07
   2  -1  -8  107.57    3.07
   2   1  -8  110.84    3.00
  -2  -1  -8  108.74    2.92
   2  -1   8  102.82    3.11
  -2   1  -8  105.57    3.11
  -2  -1  -8  109.47    3.06
  -2  -1  -8  106.01    3.10
  -2   1  -8  107.31    3.08
   2   1   8  108.75    3.08
  -3  -1   8   71.30    2.15
  -3   1   8   73.97    2.15
   3  -1   8   76.15    2.20
  -3   1  -8   73.43    2.08
  -3   1  -8   76.87    2.20
  -3  -1  -8   73.16    2.19
  -3   1   8   71.26    2.17
  -3  -1   8   72.29    2.17
   3   1  -8   74.50    2.14
  -3  -1  -8   73.84    2.03
  -3  -1  -8   74.42    2.19
   3   1   8   75.02    2.16
  -3   1  -8   74.58    2.23
   3  -1  -8   71.99    2.15
   4  -1  -8   79.55    2.34
  -4   1  -8   81.73    2.39
  -4  -1   8   76.87    2.38
  -4   1   8   80.36    2.33
   4  -1   8   80.17    2.38
   4   1   8   78.93    2.33
  -4   1   8   76.10    2.39
   4   1  -8   82.38    2.33
  -4  -1  -8   79.51    2.41
  -4  -1  -8   76.34    2.37
   4   1  -8   78.92    2.33
  -4  -1   8   80.52    2.33
  -4   1  -8   78.21    2.44
  -4   1  -8   79.18    2.25
  -5   1  -8   41.78    1.56
   5   1   8   40.50    1.35
  -5  -1  -8   40.18    1.39
  -5  -1  -8   40.57    1.54
   5   1  -8   39.39    1.38
  -5  -1   8   41.26    1.51
  -5  -1   8   41.24    1.35
   5  -1   8   41.31    1.40
   5   1  -8   42.84    1.33
   5  -1  -8   41.90    1.37
  -5   1   8   40.34    1.52
   6   1  -8   22.10    1.05
  -6  -1  -8   20.74    1.22
  -6   1  -8   20.51    1.25
   6   1  -8   21.33    0.87
   6  -1   8   21.03    0.94
  -6   1   8   19.33    1.12
   6   1   8   20.57    0.89
   6  -1  -8   22.29    0.92
  -6  -1   8   19.41    1.10
   7  -1  -8    7.96    0.62
  -7   1   8    6.46    0.95
  -7  -1   8    8.03    0.94
   7   1  -8    6.06    0.76
  -7  -1  -8    5.72    0.90
  -7   1  -8    6.31    0.93
  -8   1   8   -1.37    0.97
  -8   1  -8   -0.62    0.98
   8   1  -8    2.12    0.83
  -8  -1  -8   -1.56    0.92
  -8  -1   8    0.39    0.84
   8  -1  -8    0.68    0.79
   9  -1  -8    0.38    0.93
   9   1  -8    0.67    0.88
  -9   1   8    1.20    1.16
  -9   1  -8    0.40    1.00
  -9  -1  -8    0.20    0.94
  -9  -1   8   -0.24    1.12
 -10  -1   8    1.23    1.31
 -10   1   8    0.13    1.31
 -10  -1  -8    0.46    1.25
 -10   1  -8   -0.66    1.27
  10  -1  -8   -0.66    1.03
   0   2   8   24.78    0.77
   0   2   8   26.37    0.76
   0  -2  -8   25.86    0.82
   0  -2  -8   26.70    0.79
   0   2  -8   26.41    0.83
  -1   2   8    0.34    0.16
   1   2   8    0.13    0.11
   1   2  -8    0.50    0.24
  -1  -2  -8    0.11    0.17
  -1  -2  -8    0.25    0.15
   1  -2   8    0.25    0.18
  -1   2   8    0.22    0.12
   1  -2  -8    0.10    0.14
  -1   2   8    0.27    0.14
  -1  -2  -8    0.23    0.16
  -1   2  -8   -0.02    0.20
   1   2   8    0.20    0.11
  -1   2  -8    0.50    0.21
  -1  -2   8    0.14    0.20
  -2   2   8   12.36    0.53
  -2   2  -8   10.60    0.57
   2  -2   8   10.30    0.50
  -2   2  -8   10.76    0.48
  -2  -2  -8   12.16    0.51
   2  -2  -8   10.65    0.43
  -2  -2   8   10.74    0.44
   2   2   8   10.72    0.41
  -2  -2  -8   10.72    0.47
  -2  -2   8   11.23    0.53
   2   2  -8   10.41    0.54
  -2   2   8   10.95    0.43
  -3  -2  -8    1.30    0.26
   3  -2   8    0.69    0.29
   3   2  -8    1.01    0.32
   3   2   8    1.65    0.22
  -3  -2   8    0.88    0.23
  -3   2  -8    1.35    0.31
  -3   2  -8    1.06    0.27
  -3   2   8    0.58    0.34
   3  -2  -8    1.09    0.24
  -3   2  -8    1.00    0.41
  -3  -2   8    0.85    0.30
  -3  -2  -8    1.01    0.34
  -3   2   8    1.41    0.23
  -4   2  -8   47.42    1.46
   4  -2   8   49.03    1.54
  -4   2  -8   48.32    1.61
  -4  -2   8   46.16    1.56
  -4   2  -8   48.53    1.52
  -4   2   8   46.74    1.58
   4   2   8   48.42    1.44
  -4  -2   8   47.82    1.47
   4  -2  -8   46.38    1.48
  -4  -2  -8   46.27    1.50
  -4  -2  -8   48.40    1.57
  -4   2   8   47.25    1.47
   4   2  -8   47.02    1.52
  -5   2   8   42.68    1.55
  -5   2  -8   39.79    1.58
   5   2   8   40.55    1.31
   5  -2  -8   40.44    1.36
  -5  -2  -8   41.57    1.51
   5  -2   8   44.22    1.42
   5   2  -8   40.34    1.42
  -5  -2   8   42.32    1.35
  -5  -2  -8   39.37    1.38
  -5  -2   8   38.99    1.50
   6  -2   8    9.41    0.63
  -6  -2   8    8.92    0.82
   6   2  -8    8.57    0.71
  -6  -2  -8   10.20    0.84
  -6   2   8   10.31    0.87
  -6   2  -8    7.94    0.88
   6  -2  -8    7.84    0.60
  -7   2  -8    4.33    0.93
  -7  -2  -8    3.87    0.75
   7  -2   8    3.88    0.61
  -7  -2   8    2.69    0.76
  -7   2   8    2.50    0.88
   7   2  -8    3.93    0.73
   7  -2  -8    3.67    0.57
  -8  -2  -8    0.54    0.90
  -8   2   8   -0.03    0.88
   8   2  -8   -0.51    0.79
  -8  -2   8   -0.20    0.94
  -8   2  -8    0.17    0.87
  -9  -2  -8    1.52    1.09
   9  -2  -8    0.16    0.92
  -9  -2   8   -0.49    1.10
   9   2  -8    0.07    0.92
  -9   2   8    0.31    1.15
  -9   2  -8   -0.64    1.00
 -10   2   8    1.94    1.36
 -10  -2  -8    0.47    1.17
 -10   2  -8    0.58    1.30
  10  -2  -8    2.14    1.09
 -10  -2   8    0.52    1.26
   0   3  -8   -0.20    0.21
   0  -3  -8    0.02    0.11
   0  -3  -8   -0.16    0.14
  -1  -3  -8    5.18    0.27
  -1  -3  -8    4.78    0.28
   1   3  -8    4.51    0.32
  -1   3   8    4.52    0.32
  -1   3  -8    5.18    0.33
  -1  -3   8    5.10    0.35
  -1   3  -8    4.91    0.33
   1  -3  -8    4.52    0.25
  -1  -3  -8    4.61    0.27
  -2  -3  -8    1.87    0.21
  -2   3  -8    1.69    0.28
  -2  -3  -8    1.69    0.26
  -2   3   8    1.59    0.16
  -2  -3   8    1.73    0.29
  -2   3   8    1.40    0.15
   2   3  -8    1.93    0.29
  -2   3  -8    1.18    0.32
   2  -3  -8    1.50    0.20
  -2   3   8    1.33    0.28
   2  -3   8    1.62    0.26
  -3  -3  -8   30.45    0.99
   3  -3  -8   28.70    0.98
  -3  -3   8   31.69    0.97
  -3   3  -8   29.94    1.16
  -3  -3   8   30.09    1.07
  -3   3  -8   29.84    1.01
   3   3  -8   30.50    1.06
  -3  -3  -8   31.26    1.06
   3  -3   8   31.28    1.05
   3   3   8   30.81    0.90
  -3   3   8   30.28    0.95
  -3   3   8   29.84    1.09
  -4  -3  -8    1.41    0.44
  -4   3  -8    0.79    0.53
  -4   3   8    1.23    0.47
  -4   3  -8    1.24    0.38
   4  -3   8    0.88    0.36
  -4  -3   8    0.91    0.29
   4   3  -8    0.59    0.41
  -4  -3  -8    0.30    0.29
   4  -3  -8    0.44    0.30
   4   3   8    0.90    0.20
  -4   3  -8    1.48    0.33
  -4   3   8    0.89    0.26
  -4  -3   8    0.58    0.40
  -5   3  -8   -0.80    0.62
   5   3   8    0.04    0.25
  -5   3   8    0.07    0.51
  -5  -3   8   -0.01    0.55
  -5  -3   8    0.07    0.33
   5  -3   8   -0.20    0.39
  -5  -3  -8    0.24    0.35
  -5   3   8   -0.28    0.32
  -5  -3  -8   -0.66    0.51
  -5   3  -8   -0.35    0.42
   5  -3  -8    0.23    0.35
   5   3  -8   -0.22    0.47
   6  -3  -8   19.38    0.89
  -6   3   8   19.92    1.25
   6  -3   8   20.29    0.99
  -6  -3   8   18.67    1.16
   6   3  -8   17.76    0.99
  -6  -3  -8   19.02    1.14
  -6   3  -8   21.88    1.29
  -7   3  -8    5.43    0.98
   7   3  -8    5.04    0.73
  -7  -3  -8    5.90    0.85
   7  -3   8    4.65    0.65
   7  -3  -8    5.53    0.61
  -7   3   8    4.49    0.94
  -7  -3   8    4.06    0.85
  -8   3  -8    7.45    1.14
  -8   3   8    9.37    1.18
  -8  -3  -8   10.80    1.07
   8   3  -8    9.22    0.91
  -8  -3   8    8.21    0.99
   9   3  -8    6.19    1.01
  -9   3   8    6.25    1.26
  -9  -3   8    6.67    1.19
  -9   3  -8    6.09    1.25
  -9  -3  -8    6.36    1.17
 -10  -3   8    1.14    1.29
 -10   3   8   -0.35    1.17
 -10  -3  -8    1.63    1.20
 -10   3  -8   -0.86    1.32
  10  -3  -8    1.24    1.08
   0   4  -8  171.64    4.72
   0  -4  -8  177.27    4.85
   0  -4  -8  171.37    4.85
  -1  -4  -8   58.08    1.60
  -1  -4  -8   55.53    1.61
  -1   4  -8   56.80    1.70
  -1   4   8   57.96    1.63
   1  -4  -8   56.90    1.64
   1   4  -8   56.32    1.65
   1  -4  -8   57.00    1.62
  -1  -4  -8   56.49    1.61
  -1   4  -8   55.75    1.65
   2   4  -8   44.59    1.38
  -2   4  -8   43.62    1.44
  -2  -4   8   45.12    1.39
  -2  -4  -8   44.90    1.32
   2  -4   8   44.99    1.38
  -2   4   8   45.70    1.40
   2  -4  -8   43.10    1.33
  -2   4  -8   45.90    1.36
  -2  -4  -8   46.92    1.34
  -3   4  -8    8.39    0.56
   3   4  -8    7.95    0.52
  -3  -4  -8    7.38    0.41
  -3  -4   8    7.43    0.40
  -3   4  -8    7.50    0.57
  -3   4   8    5.37    0.41
  -3  -4  -8    7.66    0.44
  -3  -4   8    7.79    0.46
  -3   4   8    7.49    0.29
   3  -4   8    7.46    0.49
   3  -4  -8    8.67    0.42
  -4  -4   8    3.06    0.45
   4  -4  -8    3.46    0.35
  -4   4   8    3.63    0.53
  -4  -4  -8    3.00    0.48
  -4   4   8    3.69    0.27
   4  -4   8    3.04    0.41
  -4   4  -8    2.84    0.55
   4   4  -8    3.61    0.43
  -4   4  -8    4.30    0.46
  -4  -4  -8    3.34    0.35
  -4  -4   8    3.28    0.34
  -5   4   8    0.71    0.60
   5  -4   8    0.77    0.43
  -5  -4   8   -0.55    0.54
  -5  -4   8   -0.15    0.34
  -5  -4  -8    0.29    0.35
  -5   4   8   -0.12    0.28
   5   4  -8    0.08    0.48
   5  -4  -8   -0.28    0.36
  -5  -4  -8   -0.29    0.52
  -5   4  -8    0.05    0.57
  -5   4  -8    0.28    0.50
   6  -4   8    0.22    0.49
  -6   4   8    1.35    0.75
  -6  -4  -8   -0.82    0.64
  -6  -4   8    0.14    0.59
   6  -4  -8   -0.17    0.44
   6   4  -8   -0.36    0.55
  -6   4  -8    0.85    0.72
   7   4  -8    5.15    0.77
  -7   4   8    7.69    0.90
   7  -4   8    4.29    0.68
  -7  -4  -8    4.31    0.82
  -7   4  -8    4.83    0.98
  -7  -4   8    3.65    0.76
  -8   4   8    3.09    1.07
  -8  -4  -8    1.32    0.92
   8   4  -8    2.16    0.78
  -8   4  -8    1.97    1.08
  -8  -4   8    2.20    0.95
  -9  -4  -8    0.32    0.90
  -9  -4   8   -0.96    1.05
  -9   4  -8    0.99    1.21
  -9   4   8   -1.79    1.14
 -10   4  -8    0.72    1.21
 -10  -4  -8    0.24    1.17
 -10  -4   8   -0.64    1.08
 -10   4   8   -0.89    1.33
   0   5  -8    0.27    0.29
   1  -5  -8   66.40    1.92
  -1   5   8   70.24    1.93
  -1   5  -8   64.62    2.00
   1   5  -8   65.13    1.96
  -1   5  -8   68.90    1.97
  -1  -5  -8   70.62    1.90
   2  -5  -8   21.90    0.69
  -2  -5   8   21.29    0.79
   2   5  -8   20.12    0.83
  -2  -5  -8   22.74    0.74
  -2  -5  -8   21.02    0.66
  -2   5  -8   20.60    0.85
   2  -5   8   21.53    0.75
  -2   5  -8   20.84    0.83
  -2   5   8   22.26    0.81
   3   5  -8  137.16    3.89
  -3   5  -8  139.97    3.90
   3  -5   8  136.60    4.02
   3  -5  -8  140.53    3.98
  -3  -5  -8  143.96    3.94
  -3  -5   8  137.02    3.98
  -3   5  -8  140.76    4.05
  -3  -5  -8  143.24    3.95
   4   5  -8   64.46    1.96
  -4  -5   8   67.38    1.93
  -4  -5  -8   66.75    1.98
  -4   5  -8   63.73    1.97
   4  -5  -8   65.02    1.95
  -4  -5   8   59.82    1.99
  -4   5   8   65.54    2.07
   4  -5   8   65.37    2.02
  -4   5  -8   62.73    2.09
  -4  -5  -8   63.31    1.92
   5  -5  -8   40.22    1.40
  -5  -5  -8   42.80    1.38
  -5  -5   8   41.38    1.50
  -5   5   8   42.69    1.26
  -5  -5   8   42.54    1.39
   5   5  -8   42.17    1.49
  -5   5  -8   42.51    1.47
  -5  -5  -8   42.36    1.50
  -5   5   8   42.16    1.63
  -5   5  -8   42.18    1.70
   5  -5   8   44.08    1.49
  -6  -5  -8   18.33    1.09
  -6   5  -8   18.64    1.17
  -6  -5   8   16.15    1.12
   6  -5  -8   17.53    0.88
   6   5  -8   15.77    0.96
  -6   5   8   18.33    0.69
   6  -5   8   17.94    0.95
  -6  -5  -8   17.11    0.85
  -6   5   8   16.21    1.08
  -7  -5   8    0.32    0.78
  -7  -5  -8    0.66    0.77
  -7   5  -8    0.02    0.84
   7   5  -8    0.48    0.65
  -7   5   8    0.47    0.86
   8   5  -8    2.43    0.77
  -8   5   8    0.36    1.04
  -8   5  -8    2.31    0.98
  -8  -5   8    1.77    0.85
  -8  -5  -8    2.31    0.93
  -9  -5   8    1.74    1.09
  -9   5  -8    0.20    1.25
  -9  -5  -8    2.33    1.04
  -9   5   8    2.08    1.22
 -10   5   8    0.95    1.20
 -10  -5  -8    0.42    1.15
 -10   5  -8   -1.13    1.33
 -10  -5   8    1.41    1.08
   0   6  -8    2.36    0.33
  -1   6  -8   89.09    2.52
   1   6  -8   86.51    2.52
  -1   6   8   89.93    2.49
  -1   6  -8   86.87    2.57
  -1  -6  -8   88.92    2.46
  -2   6  -8   43.18    1.43
  -2   6   8   42.16    1.35
  -2  -6  -8   43.57    1.27
   2   6  -8   41.89    1.35
   2  -6  -8   40.90    1.24
  -2  -6   8   40.43    1.35
  -2   6  -8   43.22    1.35
   3   6  -8   21.00    0.88
  -3   6  -8   21.31    0.97
   3  -6  -8   20.12    0.75
  -3  -6  -8   21.97    0.81
   3  -6   8   20.89    0.80
  -3   6  -8   21.62    0.91
  -3  -6   8   21.14    0.88
  -3  -6  -8   20.79    0.69
  -4  -6   8    2.78    0.48
  -4   6  -8    2.99    0.53
  -4   6   8    2.95    0.57
   4   6  -8    3.26    0.50
   4  -6  -8    2.38    0.36
   4  -6   8    2.86    0.43
  -4  -6   8    3.06    0.34
  -4   6  -8    3.15    0.63
  -4  -6  -8    3.28    0.33
  -4  -6  -8    3.10    0.44
   5  -6  -8    2.45    0.42
  -5  -6  -8    1.85    0.35
  -5   6  -8    2.11    0.58
  -5   6   8    2.36    0.65
  -5  -6   8    1.95    0.38
   5  -6   8    2.07    0.49
  -5  -6  -8    1.84    0.58
  -5   6  -8    1.45    0.66
  -5  -6   8    2.18    0.54
   5   6  -8    2.22    0.54
  -6  -6  -8   -0.46    0.41
  -6   6  -8   -0.22    0.84
   6   6  -8    0.02    0.56
  -6   6   8    0.90    0.78
  -6  -6   8    0.26    0.60
  -6  -6  -8   -0.26    0.62
  -6   6  -8   -0.29    0.62
  -7  -6  -8    4.59    0.81
  -7   6   8    4.11    0.96
  -7   6  -8    3.86    0.93
  -7  -6   8    3.82    0.78
   7   6  -8    4.88    0.74
  -8  -6   8   -0.88    0.91
  -8   6  -8    0.93    1.10
  -8  -6  -8    1.37    0.89
   8   6  -8   -0.45    0.73
  -8   6   8   -0.04    1.04
  -9   6   8    0.24    1.18
  -9  -6  -8   -1.22    1.01
  -9   6  -8    0.05    1.25
  -9  -6   8    0.25    1.07
 -10  -6   8    1.01    1.24
 -10  -6  -8    1.29    1.17
 -10   6   8    1.68    1.35
 -10   6  -8    0.01    1.43
   0   7  -8    0.00    0.32
  -1   7   8   30.25    0.97
  -1  -7  -8   30.30    0.93
   1   7  -8   30.81    1.08
  -1   7  -8   31.72    1.10
  -2  -7   8    2.71    0.39
   2  -7  -8    2.98    0.19
  -2  -7  -8    3.43    0.32
  -2   7   8    3.00    0.38
  -2   7  -8    3.05    0.45
   2   7  -8    3.98    0.45
   2  -7  -8    2.88    0.19
  -2   7  -8    3.24    0.47
  -3  -7  -8   41.74    1.20
  -3  -7  -8   41.33    1.30
  -3  -7   8   39.72    1.38
   3  -7  -8   40.44    1.25
   3   7  -8   40.50    1.36
   3  -7   8   40.92    1.32
  -3   7  -8   40.10    1.41
  -3   7  -8   39.55    1.46
  -4   7  -8    0.03    0.56
  -4  -7   8   -0.23    0.29
  -4  -7   8   -0.17    0.45
   4  -7   8    0.07    0.38
  -4  -7  -8    0.35    0.40
  -4   7  -8    0.32    0.46
   4  -7  -8    0.32    0.33
  -4  -7  -8    0.20    0.26
  -4   7   8    0.40    0.54
   4   7  -8   -0.30    0.46
  -5  -7   8    7.30    0.65
   5  -7  -8    6.18    0.50
  -5   7  -8    6.28    0.62
  -5   7   8    7.27    0.78
   5  -7   8    7.13    0.59
  -5  -7   8    6.27    0.46
  -5  -7  -8    6.59    0.65
  -5  -7  -8    6.32    0.45
  -5   7  -8    7.57    0.79
   5   7  -8    6.50    0.67
  -6  -7  -8    1.94    0.65
  -6   7  -8    0.86    0.77
  -6  -7   8    0.83    0.63
  -6   7   8    0.70    0.78
   6   7  -8    0.65    0.60
  -6   7  -8    1.41    0.68
  -7  -7  -8    2.44    0.77
  -7   7  -8    3.56    1.04
  -7  -7   8    1.67    0.83
   7   7  -8    2.03    0.69
  -7   7   8    3.06    0.96
  -8  -7   8   -0.13    0.93
  -8   7  -8    0.64    1.14
  -8  -7  -8   -0.08    0.89
  -8   7   8    0.59    1.06
  -9   7   8    4.30    1.12
  -9  -7   8    2.07    1.10
  -9   7  -8    3.55    1.31
  -9  -7  -8    2.54    1.06
   0   8  -8   20.17    0.84
  -1   8   8  114.18    3.11
  -1  -8  -8  110.04    3.09
   1   8  -8  107.30    3.14
  -1   8  -8  110.98    3.17
  -2   8  -8    1.34    0.47
  -2   8   8    1.51    0.37
   2   8  -8    0.84    0.44
  -2  -8   8    1.12    0.40
  -2  -8  -8    1.27    0.29
  -2   8  -8    1.55    0.51
   3  -8  -8    0.19    0.26
   3   8  -8    0.78    0.46
  -3   8  -8    0.51    0.56
  -3   8  -8   -0.08    0.51
  -3  -8  -8    0.41    0.14
  -3  -8   8   -0.16    0.47
   3  -8   8    0.47    0.31
  -3  -8  -8    0.34    0.37
   4  -8  -8    0.15    0.32
  -4   8  -8   -0.07    0.66
  -4  -8  -8    0.28    0.25
   4   8  -8   -0.39    0.47
  -4   8   8    0.12    0.60
  -4  -8   8   -0.27    0.53
   4  -8   8   -0.51    0.36
  -4   8  -8   -0.17    0.50
  -4  -8  -8   -0.66    0.44
  -5   8  -8   27.49    1.48
   5   8  -8   27.11    1.18
  -5  -8  -8   28.20    1.16
   5  -8   8   28.16    1.15
  -5   8  -8   29.60    1.26
  -5   8   8   27.54    1.38
  -5  -8   8   29.82    1.30
  -5  -8   8   29.53    1.04
   5  -8  -8   27.48    1.08
   6   8  -8    1.18    0.66
  -6  -8  -8    1.70    0.64
  -6  -8   8    2.25    0.68
  -6   8   8    0.53    0.79
  -6   8  -8    1.76    0.81
  -6   8  -8    0.08    0.70
  -7  -8   8    7.10    0.95
   7   8  -8    7.62    0.84
  -7   8  -8    7.30    1.03
  -7  -8  -8    5.93    0.84
  -7   8   8    7.76    1.06
  -8   8   8    3.27    1.12
  -8   8  -8    2.51    1.16
  -8  -8  -8    3.14    0.91
  -8  -8   8    3.42    0.98
  -9   8   8    0.02    1.21
  -9   8  -8    0.72    1.15
  -9  -8   8    1.22    0.97
  -9  -8  -8    0.79    1.02
   0   9  -8   -0.18    0.45
   1   9  -8    6.15    0.53
  -1   9  -8    7.60    0.60
  -1  -9  -8    6.34    0.38
  -2  -9  -8    0.54    0.31
  -2   9   8    0.49    0.38
   2   9  -8    0.76    0.48
  -2   9  -8    0.27    0.46
  -2  -9   8    0.47    0.42
  -2   9  -8    1.28    0.46
  -3  -9   8    3.14    0.55
   3  -9  -8    2.96    0.30
   3   9  -8    3.52    0.54
  -3  -9  -8    3.42    0.42
  -3   9  -8    2.60    0.56
  -3   9  -8    4.07    0.66
  -4   9  -8   13.31    0.86
  -4   9  -8   11.85    0.87
  -4  -9   8   12.85    0.88
  -4   9   8   11.11    0.80
  -4  -9  -8   11.03    0.78
   4  -9  -8   11.48    0.63
   4  -9   8   12.33    0.71
   4   9  -8   12.23    0.76
  -5  -9  -8    1.76    0.56
  -5   9  -8    0.84    0.72
  -5   9   8    0.79    0.77
  -5  -9   8    1.06    0.60
  -5   9  -8    1.15    0.68
   5   9  -8    2.08    0.58
  -6  -9   8    4.33    0.75
  -6   9  -8    5.94    0.84
  -6  -9  -8    5.03    0.70
  -6   9  -8    6.01    1.01
   6   9  -8    5.89    0.76
  -6   9   8    4.11    0.88
  -7  -9  -8    1.54    0.79
  -7   9   8    0.08    0.95
  -7   9  -8    2.27    0.96
  -7  -9   8    1.56    0.85
   7   9  -8    0.88    0.75
  -8  -9  -8    2.67    0.91
  -8   9  -8    0.70    1.19
  -8   9   8    1.33    1.11
  -8  -9   8    1.08    0.97
  -9  -9   8    0.85    1.08
  -9   9   8   -0.36    1.21
  -9   9  -8    1.61    1.20
  -9  -9  -8   -0.86    1.03
   0  10  -8    0.34    0.50
  -1 -10  -8   16.66    0.67
   1  10  -8   17.31    0.92
  -1  10  -8   16.82    0.86
  -2  10  -8    5.17    0.61
  -2 -10  -8    7.09    0.44
  -2 -10   8    6.00    0.62
  -2  10  -8    6.90    0.68
  -2  10   8    6.74    0.53
   2  10  -8    6.33    0.62
  -3  10  -8    5.73    0.70
   3  10  -8    6.43    0.62
   3 -10  -8    6.09    0.38
  -3  10  -8    7.50    0.77
  -3 -10   8    5.72    0.59
  -3 -10  -8    6.77    0.50
   4  10  -8    0.88    0.57
   4 -10   8    0.61    0.41
  -4  10   8    0.79    0.60
   4 -10  -8    1.07    0.38
  -4  10  -8    0.41    0.59
  -4  10  -8    0.50    0.66
  -4 -10   8    0.46    0.56
  -4 -10  -8    1.14    0.51
  -5  10  -8    7.41    0.77
   5  10  -8    7.96    0.74
  -5 -10   8    9.34    0.83
  -5  10   8    8.28    0.86
  -5 -10  -8    7.76    0.67
  -5  10  -8    8.67    0.91
  -6 -10   8    1.46    0.70
   6  10  -8   -1.04    0.63
  -6 -10  -8    0.43    0.70
  -6  10   8    0.15    0.85
  -6  10  -8    0.11    0.80
  -6  10  -8   -0.41    0.83
  -7  10  -8    5.85    1.19
  -7  10   8    5.76    1.07
  -7 -10  -8    7.17    0.87
  -7 -10   8    4.98    0.96
  -8 -10  -8    0.90    0.91
  -8  10  -8   -0.88    1.18
  -8 -10   8    0.07    0.86
  -8  10   8    1.04    1.12
  -9 -10   8    0.46    1.09
  -9 -10  -8    1.09    1.11
  -9  10  -8    1.83    1.21
  -9  10   8    1.08    1.26
   0  11  -8    0.17    0.50
  -1  11  -8    3.04    0.61
   1  11  -8    3.12    0.58
  -1 -11  -8    3.02    0.38
  -2  11  -8    1.89    0.64
   2  11  -8    1.01    0.57
  -2 -11   8    0.88    0.57
  -2  11  -8    0.69    0.55
  -2  11   8    1.43    0.47
  -2 -11  -8    0.90    0.38
   3  11  -8    1.91    0.57
  -3  11  -8    0.67    0.66
  -3  11  -8    0.41    0.71
  -3 -11   8    1.42    0.61
  -3 -11  -8    1.51    0.45
   4 -11   8   12.07    0.72
  -4  11  -8   12.88    0.88
  -4 -11  -8   13.28    0.87
   4  11  -8   13.36    0.82
  -4  11   8   13.24    0.90
   4 -11  -8   12.15    0.66
  -4 -11   8   11.74    0.85
  -4  11  -8   13.62    0.96
  -5  11   8    0.85    0.80
   5  11  -8   -0.77    0.60
  -5 -11   8    0.13    0.67
  -5 -11  -8   -0.33    0.56
  -5  11  -8   -1.13    0.74
  -5  11  -8    0.66    0.90
  -6  11   8    0.64    0.88
  -6  11  -8    0.09    0.87
   6  11  -8   -1.00    0.72
  -6  11  -8    1.50    0.77
  -6 -11   8    1.23    0.75
  -6 -11  -8    1.40    0.73
  -7  11   8    0.55    1.00
  -7 -11  -8    0.49    0.79
  -7 -11   8    0.44    0.92
  -7  11  -8    0.30    0.99
  -8  11  -8    2.73    1.14
  -8 -11   8    0.25    1.03
  -8  11   8    0.85    1.14
  -8 -11  -8    1.43    0.92
  -9  11  -8   -1.81    1.18
  -9  11   8    1.63    1.31
  -9 -11   8    2.59    1.16
  -9 -11  -8    0.12    1.11
   0  12  -8   28.07    1.18
  -1 -12  -8   30.59    1.05
   1  12  -8   29.94    1.27
  -1  12  -8   29.71    1.31
  -2  12   8   20.51    0.97
  -2 -12   8   19.45    0.99
   2  12  -8   22.23    1.07
  -2  12  -8   20.13    1.06
  -2 -12  -8   19.61    0.84
  -3  12  -8    7.33    0.87
   3  12  -8    7.74    0.72
  -3  12  -8    8.77    0.86
  -3 -12  -8    8.69    0.61
  -3 -12   8    8.83    0.73
  -4  12  -8    1.03    0.84
  -4 -12  -8   -0.90    0.55
  -4  12   8    0.92    0.71
  -4  12  -8   -0.09    0.77
   4 -12  -8    0.20    0.38
   4  12  -8    0.60    0.68
  -4 -12   8    1.09    0.72
  -5 -12  -8    3.77    0.63
   5  12  -8    2.10    0.69
  -5  12  -8    2.12    0.86
  -5  12  -8    4.06    0.98
  -5  12   8    4.55    0.83
  -5 -12   8    3.48    0.81
  -6  12  -8    2.23    0.93
  -6 -12  -8    1.38    0.70
   6  12  -8    0.98    0.77
  -6 -12   8    2.75    0.89
  -6  12  -8    2.31    1.08
  -6  12   8    1.21    0.88
  -7  12  -8    8.71    1.31
  -7 -12  -8    9.67    0.93
  -7  12   8    9.01    1.18
  -7 -12   8    9.22    1.11
  -8  12  -8   -0.84    1.11
  -8  12   8    3.04    1.16
  -8 -12  -8    2.19    0.92
  -8 -12   8    0.65    0.94
   0  13  -8   -0.67    0.57
  -1 -13  -8   23.93    0.94
  -1  13  -8   24.73    1.23
   1  13  -8   23.29    1.19
  -2 -13  -8   32.40    1.16
  -2  13  -8   33.56    1.40
   2  13  -8   33.90    1.36
  -2 -13   8   32.26    1.32
  -3  13  -8   37.29    1.54
   3  13  -8   37.57    1.46
  -3 -13  -8   38.31    1.36
  -3 -13   8   36.74    1.46
  -3  13  -8   35.47    1.69
  -4 -13  -8   31.19    1.27
  -4  13  -8   26.81    1.65
  -4  13   8   30.38    1.46
   4  13  -8   29.19    1.37
  -4 -13   8   29.29    1.34
  -4  13  -8   31.25    1.53
   4 -13  -8   33.11    1.11
  -5 -13  -8   14.88    0.91
  -5  13  -8   16.01    1.28
  -5  13  -8   15.06    1.15
   5  13  -8   15.32    1.01
  -5  13   8   15.41    1.07
  -5 -13   8   14.80    1.00
  -6  13  -8    2.49    0.90
  -6  13   8    1.68    0.93
  -6 -13  -8    1.68    0.78
  -6 -13   8    2.55    0.93
  -6  13  -8    2.96    1.10
  -7  13   8   -1.15    1.01
  -7  13  -8    0.38    1.21
  -7 -13  -8    2.08    0.83
  -7 -13   8   -0.20    0.87
  -8  13  -8   -0.93    1.34
  -8 -13   8    0.11    1.06
  -8 -13  -8    1.19    0.94
  -8  13   8   -0.71    1.15
   0  14  -8   41.78    1.64
  -1  14  -8    5.34    0.84
   1  14  -8    5.26    0.77
  -1 -14  -8    5.50    0.55
   2  14  -8   10.58    0.86
  -2  14  -8   10.02    0.89
  -2 -14   8   11.91    0.91
  -2 -14  -8   11.02    0.74
   3  14  -8    0.07    0.67
  -3  14  -8    1.79    0.76
  -3  14   8    0.37    0.31
  -3 -14   8    1.77    0.77
  -3  14  -8   -0.14    0.86
  -3 -14  -8    0.15    0.56
  -4  14  -8    3.12    1.01
  -4 -14   8    3.22    0.76
   4 -14  -8    2.64    0.43
  -4  14   8    3.23    0.77
   4  14  -8    3.61    0.75
  -4  14  -8    4.00    0.94
  -4 -14  -8    1.94    0.60
  -5  14  -8    1.50    0.97
  -5 -14  -8    2.66    0.73
  -5 -14   8    1.80    0.88
  -5  14  -8    1.67    0.96
  -5  14   8    0.76    0.90
   5  14  -8    1.91    0.80
  -6 -14  -8   -0.17    0.78
  -6 -14   8    0.18    0.93
  -6  14   8   -0.22    1.00
  -6  14  -8    0.41    1.02
  -6  14  -8    0.60    1.05
  -7  14   8   -1.23    1.05
  -7 -14  -8    1.30    0.83
  -7  14  -8   -0.01    1.11
  -7 -14   8    1.13    1.06
  -8  14   8    0.19    1.16
  -8 -14   8    1.50    1.01
  -8  14  -8    0.28    1.42
  -8 -14  -8    1.85    1.03
   0  15  -8    0.04    0.75
  -1  15  -8    0.42    0.73
   1  15  -8    0.72    0.64
  -1 -15  -8   -0.15    0.51
  -2 -15  -8    0.23    0.54
   2  15  -8   -0.06    0.72
  -2 -15   8   -0.13    0.69
  -2  15  -8   -0.98    0.73
  -3 -15  -8    1.43    0.60
  -3  15  -8    3.35    0.93
   3  15  -8    1.93    0.72
  -3 -15   8    1.14    0.82
  -3  15   8    0.83    0.47
  -4 -15   8    1.47    0.86
  -4  15  -8    1.59    1.03
  -4  15  -8   -0.72    0.83
   4  15  -8    0.45    0.73
  -4  15   8    0.16    0.83
  -4 -15  -8    0.69    0.67
  -5  15   8   -1.31    0.85
   5  15  -8   -0.99    0.74
  -5 -15   8   -1.41    0.88
  -5  15  -8    0.42    1.02
  -5  15  -8   -1.94    0.96
  -5 -15  -8    0.15    0.74
  -6  15  -8    0.61    1.25
  -6  15   8    2.94    1.00
  -6 -15   8    4.22    1.05
  -6 -15  -8    4.03    0.86
  -6  15  -8    2.41    1.02
  -7 -15   8    2.74    1.10
  -7  15  -8    3.46    1.26
  -7  15   8    2.11    1.14
   0  16  -8   13.01    1.07
   1  16  -8    2.57    0.81
  -1  16  -8    2.28    0.91
  -1 -16  -8    2.28    0.58
  -2  16  -8    0.83    0.82
  -2 -16  -8    1.99    0.60
  -2 -16   8    1.33    0.84
   2  16  -8    0.86    0.77
  -3 -16   8   -0.21    0.86
  -3  16  -8    1.54    0.96
   3  16  -8   -0.82    0.76
  -3 -16  -8    1.10    0.64
  -4 -16  -8    2.86    0.68
  -4  16   8    2.90    0.89
  -4 -16   8    3.27    0.86
  -4  16  -8    3.70    1.06
  -4  16  -8    3.14    1.12
   4  16  -8    3.67    0.83
  -5  16  -8    1.27    1.11
  -5 -16   8    0.40    0.95
  -5  16   8    0.82    0.97
  -5  16  -8    2.53    1.07
  -6  16   8    0.11    1.10
  -6 -16   8    1.63    1.06
  -6  16  -8    0.52    1.29
  -6  16  -8   -1.42    1.14
  -7  16   8    1.68    1.12
  -7 -16   8    1.41    1.14
  -7  16  -8    0.97    1.29
   0  17  -8   -1.04    0.85
   1  17  -8    0.59    0.73
  -1  17  -8    0.21    0.95
  -2 -17   8    4.21    0.92
   2  17  -8    4.57    0.89
  -2  17  -8    3.71    0.94
  -3 -17   8    8.03    0.95
  -3  17  -8    9.63    1.17
   3  17  -8    7.83    0.96
  -4 -17   8    3.63    1.00
  -4  17   8    4.12    0.90
  -4  17  -8    2.61    1.11
   4  17  -8    2.85    0.93
  -5  17   8    0.83    1.05
  -5  17  -8    2.71    1.29
  -5 -17   8    1.53    0.89
  -5  17  -8    0.22    1.04
  -6  17  -8    2.33    1.24
  -6  17  -8    2.10    1.27
  -6  17   8    0.96    1.08
  -6 -17   8    2.52    1.10
   0  18  -8   16.37    1.16
   1  18  -8    9.67    1.07
  -1  18  -8    7.58    1.12
   2  18  -8    4.69    0.93
  -2 -18   8    6.09    0.92
  -2  18  -8    3.56    1.01
  -3  18  -8    2.36    1.13
  -3 -18   8    4.36    1.02
   3  18  -8    2.79    0.97
  -4  18  -8    2.66    1.17
  -4 -18   8    0.82    0.91
   4  18  -8   -0.23    0.93
  -5  18  -8    1.47    1.25
  -5  18  -8   -1.54    1.32
  -5 -18   8    1.12    1.03
  -6 -18   8   -0.79    1.12
  -6  18  -8   -0.48    1.25
  -6  18  -8   -0.65    1.28
   0  19  -8   -0.79    0.87
  -1  19  -8   -0.87    1.06
   1  19  -8    1.91    0.98
   2  19  -8    0.86    1.01
  -2 -19   8    1.33    1.00
  -2  19  -8   -0.40    0.99
  -3 -19   8   -0.32    1.02
  -3  19  -8    1.90    1.19
   3  19  -8    0.05    0.93
  -4 -19   8    4.36    1.12
  -4  19  -8    1.95    1.23
  -5  19  -8    1.37    1.33
  -5 -19   8    2.62    1.10
   0  20  -8    1.41    0.95
  -1  20  -8    0.90    1.13
   1  20  -8    0.72    1.05
  -2  20  -8   -1.41    1.15
   2  20  -8   -0.20    0.96
  -2 -20   8   -0.06    0.93
  -3  20  -8   -0.12    1.10
  -3 -20   8   -0.62    1.07
   3  20  -8   -0.01    1.06
  -4  20  -8    0.15    1.16
  -4 -20   8    1.98    1.02
   0  21  -8   -0.98    1.10
  -1  21  -8   -0.03    1.19
  -1 -21   8   -1.88    1.05
   1  21  -8   -0.63    1.04
   2  21  -8   -0.10    1.05
  -2  21  -8   -0.60    1.25
  -2 -21   8   -1.39    1.09
   3  21  -8    1.71    1.06
  -3  21  -8    1.70    1.34
  -3 -21   8    1.76    1.14
   0  22  -8    0.62    1.19
   0   0   9    0.24    0.17
   0   0  -9    0.75    0.20
  -1   0  -9    0.14    0.18
  -1   0   9   -0.06    0.15
   1   0   9   -0.08    0.18
  -1   0  -9   -0.12    0.20
   1   0  -9    0.19    0.24
  -1   0  -9    0.12    0.20
  -1   0   9   -0.16    0.18
  -2   0   9    0.13    0.08
  -2   0   9    0.31    0.18
  -2   0  -9   -0.11    0.23
  -2   0  -9   -0.23    0.27
   2   0   9   -0.44    0.21
  -2   0  -9   -0.13    0.21
   2   0  -9    0.39    0.25
  -3   0  -9   -0.47    0.36
  -3   0  -9    0.20    0.23
   3   0  -9    0.13    0.22
  -3   0  -9    0.74    0.28
   3   0  -9   -0.28    0.34
   3   0   9    0.03    0.25
  -3   0   9   -0.29    0.32
  -3   0   9    0.26    0.21
  -4   0  -9    0.22    0.30
  -4   0   9    0.13    0.43
  -4   0   9    0.23    0.27
  -4   0  -9   -0.21    0.45
   4   0  -9    0.05    0.38
  -4   0  -9   -0.25    0.32
   4   0   9    0.05    0.32
   4   0  -9    0.00    0.28
   5   0  -9    0.24    0.51
   5   0   9   -0.15    0.36
  -5   0   9   -0.70    0.54
   5   0  -9    0.25    0.33
  -5   0  -9   -1.19    0.54
  -6   0  -9   -1.00    0.59
   6   0  -9   -0.01    0.40
   6   0  -9   -0.12    0.61
   6   0   9   -0.12    0.45
  -6   0   9    0.46    0.69
   7   0  -9    0.17    0.49
  -7   0   9   -1.17    0.71
   7   0  -9   -0.58    0.65
  -7   0  -9   -0.12    0.73
  -8   0   9   -0.58    0.87
   8   0  -9   -0.65    0.78
  -8   0  -9   -0.93    0.83
  -9   0  -9   -0.57    1.09
   9   0  -9   -1.29    0.96
  -9   0   9   -0.38    1.10
  10   0  -9    0.00    1.06
 -10   0  -9   -0.87    1.24
 -10   0   9    1.46    1.33
   0   1   9    0.10    0.14
   0  -1  -9    0.43    0.20
   0   1  -9   -0.18    0.22
   0   1   9    0.50    0.18
  -1  -1  -9   57.30    1.59
  -1   1  -9   56.39    1.65
   1  -1   9   55.66    1.70
  -1  -1  -9   57.22    1.70
   1  -1  -9   58.12    1.65
  -1   1  -9   57.52    1.62
   1   1   9   55.43    1.68
  -1   1   9   56.31    1.65
   1   1  -9   58.08    1.65
  -1   1   9   59.92    1.62
  -1  -1  -9   56.70    1.62
  -2  -1  -9   13.95    0.49
  -2  -1  -9   14.05    0.60
   2  -1  -9   13.89    0.52
  -2  -1  -9   13.68    0.59
  -2   1   9   14.06    0.51
  -2  -1   9   13.97    0.53
  -2   1   9   14.30    0.58
   2   1  -9   15.03    0.60
  -2   1  -9   13.29    0.55
   2  -1   9   13.63    0.58
   2  -1  -9   14.91    0.60
   2   1   9   14.01    0.55
  -2   1  -9   13.82    0.60
  -2  -1   9   14.57    0.59
  -2   1  -9   14.78    0.62
  -3   1  -9  209.03    5.84
   3  -1  -9  200.04    5.79
  -3   1   9  205.87    5.74
   3   1   9  205.98    5.80
  -3  -1   9  204.18    5.74
   3  -1   9  210.03    5.84
   3   1  -9  206.30    5.62
  -3  -1  -9  206.52    5.76
  -3  -1  -9  203.44    5.52
  -3  -1  -9  210.42    5.84
  -3   1  -9  202.74    5.78
  -3  -1   9  205.54    5.79
  -3   1  -9  201.54    5.56
  -3   1   9  211.91    5.79
  -4  -1  -9    3.87    0.40
   4   1  -9    3.84    0.44
  -4  -1  -9    3.81    0.51
   4   1  -9    4.05    0.34
  -4   1   9    3.98    0.50
  -4  -1   9    4.47    0.35
   4  -1   9    4.63    0.41
  -4   1   9    4.17    0.34
  -4   1  -9    3.92    0.40
  -4   1  -9    3.87    0.56
   4  -1  -9    4.37    0.36
  -4  -1   9    3.09    0.49
  -4   1  -9    4.11    0.40
   4   1   9    3.78    0.36
  -4  -1  -9    4.32    0.33
  -5  -1   9    9.97    0.75
   5  -1  -9   11.95    0.66
  -5   1   9   11.90    0.78
   5   1  -9   10.98    0.74
   5  -1   9   10.73    0.67
  -5  -1  -9   13.59    0.73
   5   1   9   11.95    0.63
  -5   1  -9   11.60    0.81
  -5  -1  -9   12.02    0.79
   5   1  -9   11.31    0.60
  -6   1  -9    1.07    0.73
   6   1  -9    0.05    0.58
  -6  -1  -9   -0.33    0.66
  -6  -1   9    1.26    0.70
   6   1   9   -0.41    0.40
  -6   1   9    0.10    0.69
   6  -1   9    0.74    0.46
   6  -1  -9    0.54    0.43
   6   1  -9    1.14    0.42
  -7   1   9    2.20    0.79
  -7  -1  -9    3.18    0.85
  -7   1  -9    2.86    0.88
  -7  -1   9    4.22    0.79
   7   1  -9    2.66    0.76
   7  -1  -9    3.42    0.57
  -8  -1   9    1.90    0.88
  -8  -1  -9    1.59    0.96
   8  -1  -9    1.71    0.85
   8   1  -9    0.96    0.85
  -8   1   9    2.27    1.02
  -8   1  -9    2.74    1.03
   9  -1  -9    2.88    0.98
  -9   1   9    0.83    1.17
   9   1  -9    1.86    1.01
  -9   1  -9    2.76    1.16
  -9  -1   9    2.03    1.16
  -9  -1  -9    0.93    1.07
 -10   1  -9    1.30    1.31
 -10  -1   9    0.61    1.31
  10  -1  -9   -0.59    1.04
 -10  -1  -9    0.03    1.22
 -10   1   9   -0.93    1.31
   0   2  -9    2.09    0.25
   0   2   9    2.14    0.17
   0  -2  -9    1.98    0.23
   0  -2  -9    2.49    0.23
   0   2   9    2.40    0.15
   1   2   9  216.74    6.17
   1  -2   9  208.30    6.21
  -1  -2  -9  215.93    6.21
  -1   2  -9  219.96    6.11
  -1   2   9  231.06    6.08
  -1  -2  -9  216.06    6.08
   1  -2  -9  226.24    6.18
  -1   2   9  224.66    6.17
  -1   2   9  217.18    6.18
   1   2  -9  226.01    5.98
  -1  -2   9  219.91    6.09
  -1   2  -9  223.14    5.96
  -1  -2  -9  235.69    5.93
   1   2   9  217.33    6.16
  -2  -2   9    0.37    0.20
  -2  -2  -9    0.08    0.16
  -2  -2   9    0.07    0.26
  -2   2   9    0.30    0.18
  -2  -2  -9    0.13    0.26
   2  -2  -9    0.39    0.19
   2  -2   9   -0.32    0.23
  -2   2  -9    0.11    0.26
   2   2   9    0.12    0.16
  -2  -2  -9    0.10    0.21
   2   2  -9   -0.25    0.26
  -2   2  -9    0.19    0.29
  -2   2   9    0.08    0.25
  -3  -2   9   18.20    0.78
  -3   2  -9   16.97    0.85
   3  -2  -9   17.32    0.66
  -3   2  -9   18.83    0.75
  -3   2   9   17.98    0.66
   3   2  -9   18.77    0.79
   3   2   9   18.59    0.63
  -3  -2  -9   18.37    0.70
  -3   2   9   18.16    0.76
  -3  -2   9   18.23    0.67
  -3  -2  -9   16.73    0.79
  -3   2  -9   17.82    0.71
   3  -2   9   16.61    0.73
  -4   2  -9    8.64    0.67
  -4  -2   9    9.22    0.52
  -4   2   9    9.31    0.61
   4  -2   9    9.58    0.61
  -4   2  -9    9.54    0.59
  -4  -2   9    9.80    0.61
  -4  -2  -9    9.04    0.60
  -4   2   9    8.95    0.49
  -4   2  -9    8.75    0.59
   4  -2  -9    9.65    0.53
  -4  -2  -9   10.38    0.56
   4   2   9    8.07    0.47
   4   2  -9    8.03    0.55
   5  -2   9   18.71    0.83
  -5  -2  -9   15.29    0.97
   5  -2  -9   16.98    0.79
  -5   2  -9   17.63    0.81
  -5   2  -9   16.79    1.09
  -5  -2   9   15.26    0.91
  -5  -2  -9   17.76    0.80
  -5   2   9   16.46    1.01
   5   2  -9   15.87    0.84
  -5  -2   9   18.07    0.77
   5   2   9   18.00    0.72
  -6  -2  -9    8.08    0.80
  -6   2  -9    8.49    0.89
   6  -2   9    6.69    0.61
  -6  -2   9    7.39    0.73
   6   2  -9    7.90    0.73
   6  -2  -9    8.36    0.59
  -6   2   9    8.84    0.84
   7  -2  -9    0.83    0.52
  -7  -2   9    2.02    0.84
  -7   2  -9    0.75    0.88
  -7  -2  -9    1.50    0.82
   7  -2   9    1.47    0.58
  -7   2   9    2.80    0.89
   7   2  -9    0.35    0.68
  -8  -2  -9    2.04    0.95
   8   2  -9    1.89    0.80
  -8  -2   9    2.60    0.99
  -8   2   9    0.42    0.99
  -8   2  -9    0.96    0.90
  -9   2   9   -0.61    1.14
  -9  -2   9   -0.32    1.11
   9   2  -9    0.17    0.89
  -9   2  -9   -0.65    1.15
  -9  -2  -9   -0.17    1.06
   9  -2  -9    0.49    0.97
 -10  -2   9    0.22    1.26
 -10  -2  -9    1.17    1.24
 -10   2  -9   -0.07    1.33
 -10   2   9    1.46    1.35
  10  -2  -9    1.23    1.11
   0  -3  -9    0.43    0.17
   0   3  -9    0.17    0.25
   0  -3  -9    0.07    0.14
  -1   3  -9    9.63    0.50
  -1   3  -9    9.89    0.51
  -1  -3  -9   10.19    0.39
   1  -3  -9   10.60    0.39
  -1  -3  -9    9.98    0.38
  -1   3   9   10.02    0.41
  -1  -3   9    9.87    0.46
   1   3  -9    9.50    0.52
  -1  -3  -9   10.08    0.43
   2   3  -9   27.43    0.93
  -2  -3  -9   28.14    0.90
   2  -3  -9   27.82    0.86
   2  -3   9   26.51    0.93
  -2  -3   9   27.60    0.92
  -2   3   9   27.34    0.83
  -2   3  -9   27.01    0.98
  -2   3   9   27.03    0.84
  -2  -3  -9   27.90    0.89
  -2   3   9   27.63    0.92
  -2   3  -9   27.28    0.91
   3  -3   9    0.87    0.32
   3   3  -9    0.27    0.34
  -3   3  -9    1.31    0.33
   3   3   9    0.75    0.15
  -3  -3   9    0.54    0.24
  -3  -3   9    0.91    0.33
  -3   3   9    0.80    0.22
  -3  -3  -9    0.53    0.25
  -3  -3  -9    0.74    0.33
  -3   3  -9    0.31    0.42
   3  -3  -9    0.81    0.24
  -4  -3  -9   69.14    2.14
   4   3  -9   70.30    2.10
  -4  -3   9   69.08    2.15
  -4  -3   9   69.87    2.07
  -4   3   9   69.03    2.16
  -4   3  -9   71.09    2.06
   4  -3   9   70.83    2.14
   4   3   9   68.02    2.00
  -4   3   9   69.15    2.05
   4  -3  -9   67.56    2.07
  -4   3  -9   67.30    2.23
  -4  -3  -9   67.01    2.08
  -4   3  -9   72.02    2.12
  -5  -3  -9   -0.31    0.36
   5  -3  -9    0.52    0.36
  -5   3  -9   -0.80    0.45
  -5  -3  -9   -0.25    0.53
  -5   3   9    0.13    0.59
   5   3  -9   -0.18    0.50
  -5  -3   9   -0.84    0.54
   5   3   9   -0.49    0.25
  -5  -3   9    0.68    0.35
   5  -3   9    0.36    0.43
  -5   3  -9    0.28    0.65
  -6   3  -9   20.20    1.30
  -6  -3  -9   19.03    1.13
   6  -3   9   19.04    0.95
  -6   3   9   16.81    1.11
   6   3  -9   17.60    1.01
   6  -3  -9   18.79    0.88
  -6  -3   9   17.89    1.15
  -7   3   9    2.13    0.87
   7   3  -9    1.68    0.69
  -7   3  -9    0.95    0.90
  -7  -3   9    1.94    0.83
   7  -3   9    0.72    0.60
  -7  -3  -9   -0.25    0.78
  -8   3   9    1.45    1.03
   8   3  -9   -0.27    0.83
  -8  -3  -9   -1.01    0.88
  -8   3  -9   -0.42    1.03
  -8  -3   9   -1.26    0.81
  -9   3  -9    1.90    1.20
  -9  -3   9    1.02    1.13
  -9  -3  -9    3.83    1.12
  -9   3   9    2.64    1.22
   9   3  -9    2.50    0.98
 -10   3   9    0.66    1.33
 -10   3  -9    2.70    1.37
 -10  -3  -9    0.24    1.21
  10  -3  -9    1.61    1.21
 -10  -3   9    0.08    1.31
   0  -4  -9  589.56   15.67
   0   4  -9  553.21   15.08
   0  -4  -9  552.78   15.68
   1  -4  -9   16.93    0.56
  -1   4  -9   16.70    0.66
  -1   4  -9   16.60    0.69
   1   4  -9   16.65    0.70
  -1  -4  -9   17.64    0.55
  -1  -4  -9   16.36    0.56
   1  -4  -9   18.24    0.60
  -1   4   9   17.07    0.58
  -2   4   9   40.60    1.26
  -2   4  -9   38.81    1.33
   2   4  -9   39.46    1.26
  -2   4  -9   40.61    1.25
  -2  -4   9   38.60    1.26
   2  -4   9   39.81    1.26
   2  -4  -9   40.27    1.21
  -2  -4  -9   42.09    1.22
  -2  -4  -9   40.80    1.21
   3   4  -9   11.12    0.67
   3  -4  -9   12.16    0.52
  -3  -4   9   10.64    0.69
  -3   4   9   11.32    0.39
   3  -4   9   11.80    0.60
  -3   4  -9   10.27    0.65
  -3  -4  -9   10.70    0.62
  -3   4   9   11.53    0.39
  -3  -4   9   11.28    0.51
  -3   4  -9   10.36    0.62
  -3  -4  -9   10.84    0.51
  -4  -4   9    0.04    0.28
  -4  -4  -9   -0.02    0.42
  -4   4  -9    1.23    0.41
   4  -4  -9    0.49    0.31
  -4  -4   9   -0.50    0.45
  -4   4   9    0.36    0.47
  -4  -4  -9   -0.18    0.30
   4   4  -9   -0.53    0.38
   4  -4   9    0.27    0.37
  -4   4   9    0.20    0.22
  -4   4  -9    0.17    0.50
  -5   4   9   24.70    0.85
   5  -4  -9   22.27    0.93
  -5  -4  -9   23.97    0.93
   5  -4   9   22.62    1.00
  -5  -4   9   21.85    1.05
  -5   4  -9   23.55    0.99
  -5  -4   9   22.64    0.90
  -5  -4  -9   24.45    1.15
  -5   4  -9   23.82    1.19
   5   4  -9   23.20    1.04
  -5   4   9   26.27    1.20
   6  -4   9   31.35    1.19
   6  -4  -9   28.23    1.12
  -6  -4  -9   26.58    1.31
   6   4  -9   28.22    1.22
  -6   4   9   28.44    1.44
  -6   4  -9   28.15    1.40
  -6  -4   9   24.88    1.25
  -7  -4  -9    4.91    0.84
  -7   4   9    5.53    0.96
  -7   4  -9    4.55    1.00
   7  -4   9    5.95    0.68
   7   4  -9    4.46    0.74
  -7  -4   9    4.75    0.80
  -8  -4   9    8.09    1.08
  -8   4   9    8.80    1.17
  -8  -4  -9    7.02    1.00
   8   4  -9    7.16    0.90
  -8   4  -9    7.83    1.06
  -9  -4  -9    0.69    0.91
  -9   4   9    0.31    1.18
   9   4  -9    0.74    0.96
  -9  -4   9    0.82    1.10
  -9   4  -9   -1.15    1.18
 -10   4   9    0.61    1.33
 -10  -4  -9    1.21    1.22
 -10  -4   9    0.56    1.26
 -10   4  -9   -1.01    1.37
   0   5  -9   -0.20    0.27
   1  -5  -9    5.78    0.27
  -1  -5  -9    5.81    0.24
  -1   5   9    5.19    0.35
  -1   5  -9    5.71    0.42
   1  -5  -9    5.77    0.30
  -1   5  -9    5.51    0.43
   1   5  -9    5.54    0.39
  -1  -5  -9    5.14    0.29
  -1  -5  -9    5.67    0.23
  -2   5  -9   16.86    0.81
   2  -5  -9   17.54    0.61
  -2  -5   9   18.06    0.74
   2  -5   9   17.77    0.68
  -2   5  -9   17.96    0.76
   2   5  -9   17.27    0.77
  -2  -5  -9   17.42    0.59
  -2  -5  -9   17.82    0.66
  -2   5   9   18.75    0.74
   3  -5  -9    1.25    0.27
  -3   5  -9    1.00    0.39
  -3  -5   9    1.70    0.42
  -3  -5  -9    2.26    0.38
  -3   5   9    0.71    0.37
   3  -5   9    0.54    0.32
   3   5  -9    1.70    0.43
  -3  -5  -9    1.38    0.24
  -3   5  -9    1.05    0.47
  -4   5  -9   42.23    1.41
  -4  -5   9   41.19    1.42
  -4  -5  -9   39.43    1.31
  -4   5   9   43.10    1.54
  -4  -5   9   40.43    1.32
   4  -5  -9   41.19    1.35
   4   5  -9   42.10    1.42
   4  -5   9   42.26    1.43
  -4   5  -9   43.22    1.54
  -4  -5  -9   43.56    1.43
   5  -5   9   16.59    0.84
  -5  -5   9   14.75    0.75
  -5  -5  -9   13.95    0.96
  -5   5   9   15.79    0.55
  -5   5  -9   16.21    0.86
  -5   5   9   16.03    1.05
  -5  -5   9   14.22    1.01
   5  -5  -9   14.40    0.74
  -5   5  -9   15.01    0.93
   5   5  -9   15.56    0.89
  -5  -5  -9   14.43    0.72
   6  -5   9   41.50    1.47
  -6  -5   9   36.64    1.50
  -6  -5  -9   38.08    1.36
   6   5  -9   36.68    1.44
  -6  -5  -9   37.95    1.53
  -6   5   9   38.80    1.68
  -6   5  -9   38.98    1.48
  -6   5  -9   38.71    1.75
  -7   5  -9    4.05    0.92
  -7  -5   9    3.83    0.86
  -7   5   9    3.77    0.94
   7   5  -9    4.16    0.74
  -7  -5  -9    5.24    0.81
   8   5  -9    1.62    0.83
  -8   5  -9    0.62    1.08
  -8  -5   9    0.72    0.84
  -8   5   9    1.80    1.06
  -8  -5  -9    1.50    0.88
  -9  -5  -9   -0.58    1.01
  -9   5   9   -1.25    1.17
  -9  -5   9    0.78    1.10
  -9   5  -9    0.06    1.20
 -10   5   9    0.77    1.36
 -10  -5  -9    1.10    1.22
 -10  -5   9    1.25    1.26
 -10   5  -9   -0.40    1.23
   0   6  -9   82.33    2.37
  -1  -6  -9  155.54    4.14
  -1   6  -9  150.00    4.16
  -1   6   9  151.71    4.16
   1   6  -9  143.61    4.15
  -2  -6  -9    1.68    0.16
  -2   6   9    2.38    0.37
  -2   6  -9    2.12    0.41
  -2   6  -9    1.67    0.37
  -2  -6   9    2.08    0.40
  -2  -6  -9    2.26    0.28
   2   6  -9    2.29    0.42
   2  -6  -9    1.72    0.22
  -3  -6  -9   11.37    0.48
   3  -6   9   11.94    0.59
  -3   6   9   11.43    0.70
  -3  -6   9   10.40    0.69
   3   6  -9   11.06    0.66
  -3   6  -9   10.77    0.71
   3  -6  -9   10.84    0.51
  -3  -6  -9   10.62    0.61
  -3   6  -9   11.09    0.72
  -4   6   9   32.01    1.33
  -4  -6   9   32.67    1.09
   4   6  -9   32.00    1.21
   4  -6   9   32.75    1.18
  -4  -6  -9   31.47    1.06
  -4   6  -9   31.80    1.31
  -4  -6  -9   33.11    1.16
  -4   6  -9   31.66    1.21
  -4  -6   9   31.06    1.20
   4  -6  -9   32.35    1.09
  -5   6  -9    7.72    0.67
  -5  -6   9    8.63    0.58
   5   6  -9    8.57    0.68
  -5   6   9    7.98    0.78
  -5  -6  -9    8.60    0.55
  -5  -6  -9    8.38    0.66
  -5   6  -9    8.05    0.79
   5  -6  -9    7.06    0.53
   5  -6   9    7.96    0.62
  -5  -6   9    8.65    0.68
  -6  -6  -9    6.05    0.53
  -6  -6  -9    7.52    0.74
   6   6  -9    6.75    0.73
  -6   6  -9    6.77    0.96
  -6  -6   9    6.28    0.71
  -6   6  -9    5.81    0.74
  -6   6   9    7.55    0.90
  -7  -6  -9   15.71    1.04
   7   6  -9   13.51    0.94
  -7  -6   9   14.61    1.06
  -7   6   9   15.73    1.18
  -7   6  -9   15.15    1.17
  -8   6   9    0.92    1.06
  -8  -6   9    1.51    0.95
  -8  -6  -9    1.79    0.91
  -8   6  -9    0.26    1.13
   8   6  -9    0.55    0.83
  -9   6  -9   -0.60    1.13
  -9  -6  -9    0.88    1.04
  -9  -6   9    0.31    1.08
  -9   6   9    1.04    1.18
 -10  -6  -9   -0.04    1.14
 -10  -6   9    1.28    1.26
 -10   6   9    0.64    1.33
 -10   6  -9    1.70    1.46
   0   7  -9    0.31    0.35
  -1   7  -9    4.33    0.43
  -1  -7  -9    3.50    0.25
   1   7  -9    2.85    0.45
  -1   7   9    3.72    0.29
   2  -7  -9    4.31    0.28
  -2   7  -9    4.36    0.49
  -2  -7   9    5.18    0.49
  -2   7  -9    3.83    0.45
   2   7  -9    4.44    0.46
  -2   7   9    5.52    0.43
  -2  -7  -9    5.17    0.34
  -3   7   9   66.14    1.99
  -3  -7  -9   62.07    1.80
  -3  -7   9   61.36    1.93
   3  -7   9   63.98    1.91
   3  -7  -9   61.27    1.85
  -3   7  -9   60.07    1.92
  -3   7  -9   59.55    2.02
  -3  -7  -9   64.32    1.87
   3   7  -9   64.05    1.94
  -4   7   9    5.45    0.63
  -4  -7   9    5.14    0.56
  -4   7  -9    5.92    0.68
  -4  -7  -9    6.77    0.46
  -4  -7   9    5.93    0.41
   4   7  -9    6.30    0.60
   4  -7  -9    5.85    0.43
   4  -7   9    5.63    0.49
  -4   7  -9    5.10    0.63
  -4  -7  -9    6.78    0.54
  -5   7   9   24.84    1.27
  -5  -7  -9   25.55    1.14
   5  -7   9   25.38    1.08
  -5  -7  -9   24.66    0.93
  -5  -7   9   23.80    1.13
   5   7  -9   26.07    1.13
  -5  -7   9   25.18    0.97
   5  -7  -9   24.51    1.00
  -5   7  -9   25.57    1.39
  -5   7  -9   25.47    1.15
  -6   7  -9    2.44    0.69
  -6  -7   9    1.89    0.67
  -6  -7  -9    3.29    0.67
   6   7  -9    1.36    0.65
  -6   7  -9    2.42    0.91
  -6   7   9    2.39    0.82
   7   7  -9    5.92    0.83
  -7   7   9    5.93    1.00
  -7  -7   9    4.76    0.91
  -7  -7  -9    7.11    0.87
  -7   7  -9    6.41    1.09
   8   7  -9    8.90    0.98
  -8  -7   9   10.34    1.11
  -8   7  -9   10.75    1.31
  -8  -7  -9    9.71    1.05
  -8   7   9   10.99    1.26
  -9  -7  -9    1.36    1.03
  -9   7   9   -1.26    1.17
  -9  -7   9   -0.30    1.09
  -9   7  -9    1.11    1.16
   0   8  -9  195.87    5.39
  -1   8   9    7.89    0.49
  -1   8  -9    8.77    0.60
  -1  -8  -9    9.01    0.42
   1   8  -9    8.59    0.55
  -2   8  -9  132.55    3.75
  -2   8   9  133.80    3.75
  -2  -8  -9  133.29    3.69
  -2   8  -9  131.22    3.84
  -2  -8   9  127.70    3.78
   2   8  -9  133.32    3.73
   3   8  -9    4.69    0.55
  -3  -8  -9    4.10    0.43
  -3  -8  -9    4.79    0.28
  -3   8   9    4.98    0.52
  -3  -8   9    5.21    0.53
   3  -8   9    4.69    0.40
  -3   8  -9    3.92    0.64
  -3   8  -9    4.31    0.54
   3  -8  -9    4.67    0.34
   4   8  -9   11.27    0.73
  -4   8  -9   11.93    0.89
  -4  -8   9   11.33    0.75
  -4  -8  -9   10.88    0.65
   4  -8   9   12.06    0.67
  -4   8  -9   11.97    0.81
  -4   8   9   12.14    0.81
  -4  -8  -9   11.30    0.54
   4  -8  -9   11.69    0.62
  -5  -8   9    3.49    0.44
  -5   8  -9    3.02    0.66
  -5  -8   9    3.06    0.61
  -5   8   9    3.55    0.74
  -5   8  -9    3.70    0.75
   5   8  -9    4.29    0.65
  -5  -8  -9    3.32    0.57
  -6  -8   9    3.52    0.72
  -6   8   9    1.77    0.83
   6   8  -9    2.55    0.72
  -6   8  -9    2.91    0.75
  -6  -8  -9    2.05    0.71
  -6   8  -9    2.25    0.92
  -7  -8   9    2.34    0.88
   7   8  -9    1.67    0.73
  -7   8   9    4.04    0.98
  -7   8  -9    2.43    1.07
  -7  -8  -9    3.22    0.79
  -8  -8   9    1.94    0.98
  -8   8   9    0.16    1.06
  -8  -8  -9    1.76    0.92
  -8   8  -9    1.54    1.03
  -9  -8   9   -0.79    0.96
  -9   8   9   -1.38    1.18
  -9   8  -9    0.36    1.16
  -9  -8  -9    1.03    1.00
   0   9  -9   -0.47    0.40
  -1   9  -9    2.92    0.54
   1   9  -9    2.69    0.48
  -1  -9  -9    3.33    0.32
  -2   9  -9   59.25    1.99
  -2   9  -9   61.46    1.94
  -2  -9  -9   62.33    1.82
  -2  -9   9   62.92    1.95
   2   9  -9   62.87    1.94
  -2   9   9   61.21    1.88
  -3  -9  -9    0.24    0.12
  -3   9  -9    0.89    0.57
   3  -9   9    0.35    0.32
  -3  -9   9    1.51    0.49
  -3   9   9    0.71    0.46
   3  -9  -9    0.03    0.27
  -3   9  -9    0.44    0.52
  -3  -9  -9    0.23    0.39
   3   9  -9   -0.09    0.52
   4   9  -9  127.28    3.63
   4  -9  -9  123.51    3.64
  -4   9  -9  132.92    3.86
   4  -9   9  127.17    3.70
  -4   9   9  124.45    3.76
  -4  -9   9  125.19    3.70
  -4  -9  -9  125.14    3.61
  -4   9  -9  123.87    3.69
  -5   9   9    4.59    0.77
  -5   9  -9    3.34    0.74
  -5  -9   9    5.06    0.67
  -5  -9  -9    3.72    0.59
   5   9  -9    4.63    0.67
  -5   9  -9    4.24    0.88
  -6   9  -9    3.18    0.79
  -6   9   9    5.29    0.96
  -6  -9   9    3.96    0.74
   6   9  -9    4.48    0.72
  -6   9  -9    4.52    1.01
  -6  -9  -9    5.03    0.76
  -7   9   9    8.43    1.09
  -7  -9  -9    3.91    0.81
  -7   9  -9    4.85    1.01
   7   9  -9    3.27    0.83
  -7  -9   9    2.94    0.80
  -8   9   9    1.61    1.12
  -8   9  -9    2.90    1.23
  -8  -9  -9    1.91    0.92
  -8  -9   9    0.35    0.98
  -9   9   9    3.09    1.28
  -9  -9   9    3.20    1.13
  -9   9  -9    4.76    1.26
  -9  -9  -9    3.09    1.08
   0  10  -9   59.38    1.88
  -1  10  -9    6.32    0.64
   1  10  -9    6.00    0.63
  -1 -10  -9    5.87    0.40
   2  10  -9   46.72    1.55
  -2 -10  -9   44.13    1.42
  -2 -10   9   46.50    1.59
  -2  10   9   46.03    1.49
  -2  10  -9   47.94    1.69
  -2  10  -9   45.62    1.58
  -3  10  -9    2.04    0.59
  -3  10   9    2.22    0.51
   3  10  -9    3.16    0.59
  -3 -10   9    1.86    0.60
   3 -10  -9    3.17    0.30
  -3  10  -9    3.47    0.71
  -3 -10  -9    3.54    0.44
  -4 -10  -9   11.18    0.79
  -4  10  -9   14.09    0.91
  -4  10  -9   12.61    0.97
   4 -10   9   10.47    0.71
  -4 -10   9   11.43    0.77
  -4  10   9   11.38    0.79
   4 -10  -9   11.37    0.65
   4  10  -9   12.05    0.80
  -5  10   9   -0.12    0.72
  -5  10  -9    0.76    0.78
  -5 -10  -9    0.22    0.59
   5  10  -9    1.20    0.64
  -5  10  -9    0.03    0.72
  -5 -10   9    0.39    0.63
  -6  10   9    2.70    0.90
  -6 -10  -9    2.88    0.68
  -6 -10   9    3.12    0.75
  -6  10  -9    2.23    1.02
   6  10  -9    3.57    0.77
  -6  10  -9    2.95    0.85
  -7  10   9   -2.28    0.95
  -7  10  -9    0.23    1.09
  -7 -10   9    0.32    0.90
   7  10  -9    1.56    0.80
  -7 -10  -9    1.16    0.84
  -8  10   9   -0.98    1.09
  -8 -10  -9    0.73    0.86
  -8  10  -9    0.45    1.23
  -8 -10   9   -0.43    0.99
  -9  10  -9    0.27    1.20
  -9 -10  -9   -0.73    1.11
  -9 -10   9    0.82    0.99
  -9  10   9   -1.24    1.25
   0  11  -9    0.10    0.57
   1  11  -9   12.97    0.85
  -1  11  -9   13.58    0.84
  -1 -11  -9   14.53    0.64
  -2 -11   9    5.63    0.66
   2  11  -9    5.60    0.67
  -2 -11  -9    5.84    0.45
  -2  11  -9    5.29    0.72
  -2  11   9    6.03    0.53
  -3 -11  -9   58.13    1.83
  -3  11  -9   56.82    1.96
  -3  11  -9   57.34    2.10
   3 -11  -9   60.38    1.71
  -3  11   9   58.25    1.91
  -3 -11   9   58.42    1.93
   3  11  -9   57.20    1.92
  -4 -11  -9    1.01    0.53
  -4  11  -9    0.43    0.74
   4  11  -9    0.19    0.61
  -4 -11   9    0.70    0.59
   4 -11  -9    0.69    0.38
  -4  11   9    0.91    0.66
  -4  11  -9   -0.75    0.70
  -5  11  -9    5.18    1.00
  -5 -11   9    7.96    0.80
  -5  11   9    9.54    0.89
  -5  11  -9    7.52    0.83
  -5 -11  -9    7.78    0.71
   5  11  -9    7.50    0.77
  -6  11   9    5.32    0.94
  -6 -11   9    5.33    0.82
  -6  11  -9    6.23    0.86
   6  11  -9    6.17    0.84
  -6  11  -9    6.03    1.00
  -6 -11  -9    6.62    0.80
  -7  11   9    0.49    0.98
  -7 -11   9    0.68    0.92
  -7  11  -9   -0.40    1.00
  -7 -11  -9    1.45    0.79
  -8  11   9    4.50    1.21
  -8  11  -9    4.78    1.31
  -8 -11   9    4.97    1.12
  -8 -11  -9    4.99    0.97
  -9  11   9    2.20    1.38
  -9 -11   9    0.23    1.17
  -9 -11  -9    0.71    1.10
  -9  11  -9    1.12    1.26
   0  12  -9    4.04    0.62
  -1  12  -9   27.62    1.21
  -1 -12  -9   28.85    1.01
   1  12  -9   29.34    1.25
  -2 -12   9    7.01    0.67
  -2  12  -9    5.35    0.77
  -2  12   9    5.97    0.57
  -2 -12  -9    7.03    0.49
   2  12  -9    6.89    0.73
  -3  12  -9    7.78    0.86
  -3 -12  -9    7.42    0.58
   3  12  -9    7.11    0.76
  -3 -12   9    9.65    0.80
  -3  12   9    8.00    0.71
  -3  12  -9    9.07    0.91
  -4  12  -9    9.56    0.88
   4  12  -9   11.13    0.84
   4 -12  -9   10.39    0.64
  -4 -12   9   11.02    0.82
  -4  12  -9   12.04    0.96
  -4  12   9   12.60    0.89
  -4 -12  -9   10.58    0.69
  -5  12  -9    1.62    0.86
   5  12  -9    0.44    0.69
  -5  12  -9    0.85    0.84
  -5 -12   9    1.81    0.73
  -5  12   9    1.36    0.82
  -5 -12  -9    1.06    0.65
  -6  12   9    1.49    0.88
  -6  12  -9    1.17    1.07
  -6 -12   9    1.62    0.88
  -6 -12  -9    1.91    0.75
  -6  12  -9    1.80    0.84
   6  12  -9    1.66    0.82
  -7 -12   9    2.76    1.03
  -7  12   9    3.30    1.05
  -7 -12  -9    3.94    0.89
  -7  12  -9    2.03    1.22
  -8 -12  -9   -0.06    0.90
  -8 -12   9   -0.12    0.94
  -8  12  -9    0.85    1.16
  -8  12   9   -1.18    1.13
   0  13  -9   -0.69    0.58
  -1  13  -9    7.25    0.75
   1  13  -9    6.89    0.78
  -1 -13  -9    7.87    0.56
  -2  13  -9   14.52    0.94
  -2 -13   9   13.28    0.93
  -2 -13  -9   14.48    0.74
   2  13  -9   15.95    1.03
  -3  13   9    3.18    0.65
  -3 -13   9    3.28    0.75
  -3 -13  -9    3.05    0.53
  -3  13  -9    2.91    0.85
   3  13  -9    2.83    0.71
  -3  13  -9    3.37    0.84
   4  13  -9    1.95    0.72
   4 -13  -9    1.12    0.42
  -4 -13   9    2.44    0.79
  -4 -13  -9    1.37    0.60
  -4  13  -9    2.72    0.94
  -4  13   9    1.55    0.72
  -4  13  -9    0.80    0.85
  -5 -13   9    0.15    0.73
  -5  13  -9   -0.26    1.02
  -5  13   9   -1.03    0.76
   5  13  -9    0.64    0.73
  -5 -13  -9    0.71    0.65
  -5  13  -9    0.02    0.89
  -6 -13  -9    2.45    0.78
  -6  13  -9    0.28    0.96
  -6  13  -9    0.72    1.10
  -6 -13   9    1.06    0.91
   6  13  -9    0.37    0.83
  -6  13   9    2.49    0.93
  -7  13  -9    1.25    1.25
  -7 -13  -9    1.41    0.88
  -7 -13   9    0.68    1.01
  -7  13   9    2.13    1.07
  -8 -13  -9   -0.33    0.89
  -8 -13   9    1.31    0.98
  -8  13  -9    0.96    1.21
  -8  13   9   -1.34    1.13
   0  14  -9   48.05    1.81
   1  14  -9    8.77    0.88
  -1  14  -9   10.46    0.86
  -1 -14  -9   10.27    0.68
  -2  14  -9    1.69    0.73
  -2 -14  -9    0.25    0.50
  -2 -14   9    0.28    0.74
   2  14  -9    1.34    0.70
  -3  14  -9    1.15    0.77
  -3 -14  -9    2.59    0.60
  -3 -14   9    1.78    0.79
   3  14  -9    1.83    0.73
  -3  14   9    1.92    0.66
  -4  14  -9    1.84    0.91
   4  14  -9    1.40    0.73
  -4 -14   9    1.80    0.84
  -4  14   9    1.29    0.77
  -4 -14  -9    0.70    0.61
  -4  14  -9    0.33    0.86
  -5 -14  -9    5.91    0.75
  -5  14   9    3.95    0.94
  -5 -14   9    4.60    0.94
  -5  14  -9    5.52    1.04
  -5  14  -9    6.03    1.16
   5  14  -9    3.57    0.81
  -6  14  -9   -0.79    1.15
  -6  14  -9    1.67    1.04
  -6  14   9   -0.35    0.99
  -6 -14   9   -0.44    0.84
  -6 -14  -9    0.58    0.77
  -7  14   9    3.38    1.11
  -7  14  -9    2.54    1.30
  -7 -14   9    2.38    1.09
  -8  14  -9    0.06    1.24
  -8  14   9   -0.64    1.25
  -8 -14   9    0.50    0.99
   0  15  -9   -0.77    0.77
  -1 -15  -9    3.23    0.53
  -1  15  -9    3.62    0.80
   1  15  -9    2.81    0.72
  -2  15  -9    1.71    0.79
   2  15  -9    0.26    0.74
  -2 -15  -9    0.12    0.51
  -2 -15   9    0.30    0.72
  -3  15  -9    2.07    0.94
  -3 -15   9    0.88    0.74
  -3 -15  -9    0.29    0.57
  -3  15   9   -0.23    0.64
   3  15  -9    0.04    0.74
  -4 -15   9   -0.11    0.85
  -4  15  -9   -0.34    0.90
   4  15  -9    0.04    0.75
  -4  15  -9   -0.52    0.86
  -4  15   9    1.04    0.74
  -5  15   9    2.14    0.90
   5  15  -9    0.71    0.79
  -5  15  -9    0.96    1.01
  -5 -15   9    1.19    0.93
  -5  15  -9   -1.34    1.11
  -6  15   9   -0.60    0.94
  -6  15  -9    0.98    1.22
  -6 -15   9   -0.86    0.97
  -6  15  -9    0.04    1.10
  -7 -15   9    1.21    0.97
  -7  15  -9   -1.79    1.35
  -7  15   9   -1.05    1.08
   0  16  -9    0.85    0.85
  -1  16  -9    2.53    0.92
   1  16  -9    2.31    0.83
  -2  16  -9   -0.09    0.92
  -2 -16   9    0.48    0.84
   2  16  -9   -0.07    0.80
  -3  16  -9    0.49    0.87
  -3 -16   9    0.85    0.88
   3  16  -9    0.20    0.81
  -4 -16   9    1.17    0.94
  -4  16  -9    0.58    1.11
   4  16  -9    0.43    0.81
  -4  16  -9    3.00    0.96
  -4  16   9    1.67    0.78
   5  16  -9    2.21    0.91
  -5 -16   9    3.47    0.90
  -5  16  -9    1.05    0.97
  -5  16  -9    1.87    1.21
  -5  16   9    1.97    0.92
  -6 -16   9    0.57    1.04
  -6  16   9    1.29    1.03
  -6  16  -9    0.22    1.33
  -6  16  -9    0.41    1.17
  -7  16  -9    0.03    1.44
  -7 -16   9    2.62    1.14
  -7  16   9   -1.67    1.08
   0  17  -9    0.50    0.81
  -1  17  -9    0.21    0.97
   1  17  -9    0.87    0.77
   2  17  -9   11.99    1.04
  -2 -17   9   11.18    1.08
  -2  17  -9   15.20    1.23
   3  17  -9    1.40    0.88
  -3  17  -9    0.47    1.05
  -3 -17   9    2.20    0.95
  -4  17  -9    0.70    0.99
  -4 -17   9    2.18    1.00
   4  17  -9    1.04    0.93
  -5  17  -9    1.68    1.19
  -5 -17   9    0.01    1.01
  -5  17  -9   -0.25    1.13
  -6 -17   9    1.57    0.98
  -6  17  -9    1.36    1.25
  -6  17  -9    0.75    1.41
   0  18  -9    0.57    0.96
   1  18  -9    3.44    0.96
  -1  18  -9    3.69    0.97
   2  18  -9    1.02    0.90
  -2 -18   9   -1.08    0.84
  -2  18  -9   -0.19    1.09
  -3 -18   9    1.62    1.01
   3  18  -9    0.33    0.90
  -3  18  -9    1.03    1.00
  -4 -18   9    0.33    1.04
  -4  18  -9    0.03    1.01
   4  18  -9   -1.76    0.88
  -5 -18   9    1.06    1.08
  -5  18  -9   -1.32    1.23
   0  19  -9   -0.50    1.02
   1  19  -9   -0.19    0.98
  -1  19  -9    1.56    1.10
  -2  19  -9    0.08    1.15
  -2 -19   9   -0.25    1.00
   2  19  -9   -0.60    0.94
  -3 -19   9    4.80    1.10
   3  19  -9    2.94    0.98
  -3  19  -9    2.67    1.22
  -4 -19   9    0.35    0.97
  -4  19  -9    0.19    1.21
   4  19  -9   -0.07    0.93
  -5 -19   9    2.96    1.17
  -5  19  -9    2.91    1.21
   0  20  -9    0.15    1.10
   1  20  -9    1.43    1.04
  -1  20  -9    1.78    1.18
  -2  20  -9    1.97    1.24
  -2 -20   9    1.11    1.06
   2  20  -9    0.89    1.03
  -3  20  -9    0.91    1.29
   3  20  -9   -0.81    0.98
  -3 -20   9   -0.31    1.08
  -4 -20   9    1.47    1.16
  -4  20  -9   -1.61    1.27
   0  21  -9    1.22    1.16
   1  21  -9   -1.41    1.11
  -1 -21   9   -1.29    1.09
  -1  21  -9   -1.35    1.18
  -2 -21   9    0.57    1.14
   2  21  -9    0.94    1.19
  -2  21  -9    0.88    1.28
   0   0  10   35.61    1.11
   0   0 -10   36.06    1.07
  -1   0 -10  135.08    3.73
  -1   0  10  136.06    3.80
   1   0  10  131.15    3.83
  -1   0 -10  131.77    3.65
   1   0 -10  134.49    3.68
  -1   0  10  137.62    3.73
   2   0  10    0.43    0.24
  -2   0 -10    0.46    0.25
  -2   0 -10    0.71    0.22
  -2   0  10    0.55    0.21
   2   0 -10   -0.03    0.27
  -2   0 -10    0.71    0.29
  -2   0  10    0.16    0.14
  -3   0 -10   16.07    0.77
  -3   0  10   14.96    0.73
   3   0  10   16.45    0.69
   3   0 -10   16.64    0.62
  -3   0 -10   16.45    0.71
  -3   0  10   16.70    0.63
   3   0 -10   16.42    0.76
  -3   0 -10   15.26    0.60
  -4   0 -10   -0.23    0.47
  -4   0 -10    1.18    0.35
  -4   0  10   -0.56    0.37
  -4   0  10   -0.34    0.27
   4   0 -10    0.27    0.29
   4   0  10    0.71    0.32
  -4   0 -10    0.20    0.31
   4   0 -10    0.41    0.45
  -5   0  10    3.70    0.62
   5   0  10    3.70    0.44
   5   0 -10    3.04    0.41
  -5   0 -10    3.50    0.65
   5   0 -10    4.21    0.60
   6   0 -10   42.03    1.41
   6   0 -10   40.87    1.54
  -6   0  10   37.70    1.56
   6   0  10   41.36    1.45
  -6   0 -10   41.17    1.66
  -7   0  10    4.33    0.89
  -7   0 -10    6.03    0.94
   7   0 -10    7.94    0.84
   8   0 -10    3.89    0.87
  -8   0 -10    3.12    1.01
  -8   0  10    2.66    0.93
  -9   0  10    2.10    1.04
  -9   0 -10   -1.02    1.10
   9   0 -10   -0.33    1.00
  10   0 -10   -0.81    1.15
 -10   0 -10   -1.64    1.22
 -10   0  10   -0.96    1.29
   0   1  10   -0.08    0.14
   0  -1 -10    0.43    0.22
   0   1  10    0.25    0.19
   0   1 -10    0.01    0.24
   1  -1 -10    0.32    0.26
  -1  -1 -10    0.05    0.17
  -1   1 -10    0.19    0.22
  -1  -1 -10   -0.16    0.22
   1   1 -10    0.71    0.25
  -1   1  10    0.18    0.18
   1  -1  10   -0.03    0.22
  -1  -1  10   -0.12    0.21
  -1   1  10    0.34    0.17
  -1   1 -10    0.24    0.23
  -1  -1 -10    0.04    0.21
   1   1  10    0.34    0.20
  -2  -1 -10    7.57    0.48
  -2  -1 -10    8.18    0.37
  -2   1  10    7.49    0.37
  -2  -1 -10    7.20    0.46
   2  -1 -10    7.19    0.38
   2   1  10    7.24    0.41
  -2  -1  10    6.81    0.40
  -2   1 -10    7.85    0.52
  -2   1 -10    8.22    0.44
   2   1 -10    7.33    0.48
   2  -1 -10    7.06    0.47
   2  -1  10    8.26    0.46
  -2   1 -10    8.33    0.48
  -2  -1  10    7.87    0.39
  -2   1  10    7.73    0.47
  -3  -1 -10   71.26    2.06
   3  -1 -10   67.67    2.01
  -3  -1  10   69.38    2.02
  -3   1  10   69.02    2.05
  -3   1 -10   69.36    2.08
   3   1  10   66.67    2.03
  -3  -1 -10   69.32    2.07
   3  -1 -10   67.12    2.02
  -3  -1 -10   67.38    1.90
  -3  -1  10   66.88    2.04
  -3   1 -10   68.30    1.94
   3  -1  10   67.30    2.07
   3   1 -10   70.51    2.02
  -3   1 -10   65.71    2.09
  -3   1  10   69.83    2.01
  -4   1 -10    0.39    0.35
   4  -1 -10    1.29    0.31
   4   1  10    0.83    0.32
  -4   1 -10    1.01    0.33
  -4  -1 -10    0.12    0.46
  -4   1  10    0.56    0.30
  -4  -1 -10    0.51    0.36
   4  -1  10    0.74    0.35
  -4   1 -10    1.43    0.50
  -4   1  10    0.38    0.44
  -4  -1  10    1.03    0.40
  -4  -1  10    0.87    0.30
   4   1 -10    1.13    0.41
  -4  -1 -10    0.81    0.28
   5  -1  10   60.81    1.85
   5   1 -10   54.66    1.85
   5  -1 -10   56.34    1.80
  -5  -1 -10   58.26    1.87
   5   1  10   58.20    1.80
  -5   1 -10   56.14    1.97
   5   1 -10   60.41    1.80
  -5   1  10   58.58    1.94
  -5  -1  10   55.07    1.91
  -5  -1 -10   56.20    1.94
  -5   1 -10   57.59    1.74
   6   1 -10    2.00    0.64
   6  -1  10    3.94    0.55
  -6   1  10    3.12    0.74
  -6  -1  10    2.60    0.72
   6  -1 -10    2.86    0.47
  -6  -1 -10    2.84    0.72
  -6   1 -10    3.87    0.79
   6   1 -10    3.71    0.46
  -7   1  10   27.89    1.45
   7  -1 -10   29.15    1.39
  -7  -1  10   28.82    1.43
   7   1 -10   27.36    1.34
  -7   1 -10   29.75    1.56
  -7  -1 -10   28.47    1.50
   7  -1 -10   31.46    1.20
   8   1 -10   -0.03    0.86
  -8  -1  10    2.53    0.88
  -8  -1 -10    0.88    0.95
  -8   1 -10    0.24    1.00
   8  -1 -10    1.53    0.84
  -8   1  10    0.64    0.99
  -9  -1 -10    3.65    1.12
   9   1 -10    2.46    0.97
   9  -1 -10    3.04    1.00
  -9   1 -10    3.87    1.21
  -9  -1  10    2.52    1.19
  -9   1  10    3.08    1.20
  10  -1 -10    0.33    1.16
  10   1 -10    0.53    1.06
 -10  -1  10    1.87    1.32
 -10   1  10    1.22    1.32
 -10   1 -10   -0.36    1.29
 -10  -1 -10    0.56    1.26
   0   2 -10   35.34    1.09
   0  -2 -10   36.23    1.11
   0   2  10   34.12    1.05
   0   2  10   33.66    1.03
   0  -2 -10   36.50    1.06
   1   2  10  348.55    9.85
  -1   2  10  355.64    9.86
   1   2 -10  354.43    9.52
  -1  -2 -10  347.34    9.90
   1  -2 -10  371.74    9.51
  -1  -2 -10  365.16    9.47
  -1  -2 -10  355.01    9.71
  -1   2 -10  360.83    9.50
  -1   2  10  351.16    9.88
   1  -2  10  343.50    9.91
  -1   2 -10  350.22    9.73
   1   2  10  340.01    9.87
   1  -2 -10  362.18    9.87
  -1   2  10  361.68    9.71
  -2   2  10   34.09    1.03
  -2  -2 -10   34.87    0.98
  -2  -2 -10   34.53    1.10
  -2  -2 -10   32.23    1.07
   2   2 -10   33.20    1.09
  -2   2 -10   32.89    1.11
   2  -2  10   31.53    1.10
   2  -2 -10   33.00    1.04
  -2  -2  10   34.99    1.09
  -2   2  10   34.01    1.07
  -2  -2  10   31.88    1.05
  -2   2 -10   35.35    1.07
   2   2  10   34.09    1.03
  -3  -2  10  104.66    3.05
   3   2  10  102.12    3.03
  -3   2 -10  104.85    2.95
  -3   2 -10  111.21    3.12
  -3  -2 -10  103.80    2.87
  -3  -2 -10  105.96    3.05
   3  -2 -10  106.20    3.06
  -3   2 -10  109.08    3.12
  -3  -2  10  107.50    3.05
   3   2 -10  104.87    3.02
   3  -2  10  105.52    3.11
  -3  -2 -10  106.54    3.09
  -3   2  10  108.87    3.04
  -4   2 -10    7.58    0.65
   4  -2 -10    7.45    0.49
  -4  -2  10    6.72    0.44
  -4   2 -10    8.68    0.52
  -4   2 -10    7.45    0.51
  -4  -2  10    7.45    0.58
  -4   2  10    7.24    0.47
  -4  -2 -10    6.94    0.60
   4  -2  10    7.73    0.52
   4   2  10    7.21    0.47
   4   2 -10    7.92    0.59
  -4   2  10    7.44    0.58
  -4  -2 -10    7.35    0.48
  -5  -2 -10    3.29    0.44
   5   2  10    2.63    0.37
   5  -2  10    2.41    0.47
  -5  -2 -10    1.82    0.62
  -5   2  10    3.49    0.62
   5   2 -10    2.44    0.58
  -5   2 -10    3.12    0.68
  -5   2 -10    2.61    0.46
   5  -2 -10    3.63    0.42
  -5  -2  10    2.35    0.60
   6   2 -10    9.08    0.77
   6  -2 -10   10.38    0.71
  -6   2  10    9.17    0.86
  -6  -2 -10    8.14    0.81
   6  -2  10   10.39    0.67
  -6  -2  10    7.98    0.76
  -6   2 -10    9.82    0.84
   7   2 -10    7.61    0.83
   7  -2 -10    7.58    0.67
  -7  -2  10    8.76    0.96
  -7   2  10    7.42    0.97
  -7   2 -10    5.35    0.97
  -7  -2 -10    6.60    0.92
  -8  -2 -10    2.30    0.97
  -8   2 -10    1.14    0.92
  -8  -2  10    1.62    0.99
   8   2 -10    1.48    0.83
  -8   2  10    2.22    0.90
  -9  -2 -10    3.25    1.11
  -9   2  10    2.10    1.20
   9  -2 -10    1.59    1.01
  -9  -2  10    2.15    1.16
   9   2 -10    2.56    0.94
  -9   2 -10    2.07    1.20
 -10   2 -10    0.97    1.33
 -10   2  10    0.22    1.19
 -10  -2  10   -0.55    1.14
 -10  -2 -10   -0.48    1.22
  10  -2 -10   -0.86    1.10
   0  -3 -10    0.23    0.15
   0   3 -10    0.30    0.25
   0  -3 -10   -0.10    0.20
   0  -3 -10   -0.04    0.22
  -1   3  10   16.62    0.51
  -1  -3 -10   17.19    0.61
  -1  -3  10   16.52    0.62
  -1  -3 -10   16.79    0.53
  -1   3  10   16.84    0.57
  -1   3 -10   16.70    0.68
  -1   3 -10   16.85    0.67
  -1   3  10   16.55    0.51
   1   3 -10   16.57    0.66
   1  -3 -10   16.15    0.57
  -1  -3 -10   16.87    0.57
  -2  -3 -10   18.46    0.68
  -2   3  10   18.20    0.61
   2  -3 -10   17.72    0.63
   2  -3  10   17.70    0.72
  -2   3  10   18.49    0.72
   2   3  10   18.41    0.55
  -2  -3 -10   19.16    0.57
  -2  -3 -10   18.96    0.68
  -2   3  10   18.58    0.60
  -2   3 -10   19.36    0.71
  -2   3 -10   18.23    0.78
  -2  -3  10   17.16    0.71
  -3   3 -10  155.73    4.45
  -3  -3 -10  158.99    4.38
   3  -3  10  156.98    4.48
  -3  -3  10  157.68    4.42
   3   3 -10  154.23    4.32
   3   3  10  153.61    4.36
  -3  -3  10  153.32    4.38
  -3   3 -10  152.67    4.28
   3  -3 -10  156.27    4.42
  -3   3  10  160.14    4.39
  -3  -3 -10  152.41    4.43
   4  -3 -10   60.37    1.87
  -4  -3  10   61.82    1.87
  -4   3  10   62.59    1.96
  -4   3 -10   64.07    2.05
   4  -3  10   62.44    1.94
  -4   3 -10   63.36    1.93
   4   3 -10   58.35    1.90
  -4  -3 -10   59.41    1.89
  -4   3 -10   61.29    1.85
  -4  -3  10   60.02    1.95
   4   3  10   61.89    1.79
  -4   3  10   62.74    1.84
  -4  -3 -10   61.47    1.92
  -5  -3  10   63.27    2.19
  -5   3 -10   70.64    2.11
   5   3  10   68.98    2.04
   5  -3 -10   69.98    2.14
   5  -3  10   76.68    2.23
   5   3 -10   70.87    2.18
  -5   3 -10   71.30    2.35
  -5  -3 -10   68.06    2.16
  -5   3  10   71.11    2.27
  -5  -3 -10   68.34    2.22
  -6   3  10    5.89    0.82
   6  -3  10    6.02    0.61
  -6  -3  10    5.32    0.71
   6  -3 -10    5.93    0.55
   6   3 -10    5.62    0.71
  -6   3 -10    6.02    0.80
  -6  -3 -10    6.22    0.75
  -7  -3  10    1.27    0.83
   7  -3  10    1.52    0.59
  -7   3 -10    1.39    0.91
  -7   3  10    1.78    0.78
  -7  -3 -10    1.85    0.82
   7   3 -10    1.21    0.72
  -8   3  10    2.57    1.06
  -8  -3  10    2.55    0.88
  -8  -3 -10    4.24    0.99
  -8   3 -10    3.37    1.10
   8   3 -10    3.48    0.86
   9   3 -10    0.99    0.94
  -9  -3  10    0.93    1.13
  -9  -3 -10   -0.04    1.06
  -9   3 -10    2.16    1.23
  -9   3  10    0.02    1.19
 -10  -3  10   -1.95    1.30
 -10   3 -10   -0.60    1.34
 -10   3  10   -0.21    1.34
 -10  -3 -10   -0.71    1.19
  10  -3 -10   -0.27    1.12
   0  -4 -10    3.52    0.23
   0   4 -10    3.32    0.36
   0  -4 -10    3.04    0.24
   1  -4 -10   40.65    1.21
  -1  -4 -10   42.83    1.19
  -1   4  10   42.58    1.21
  -1  -4 -10   40.98    1.24
   1   4 -10   40.18    1.29
  -1   4 -10   38.29    1.29
  -1  -4 -10   41.67    1.18
  -1   4 -10   41.08    1.27
   2   4 -10    3.53    0.38
  -2  -4 -10    3.32    0.30
   2  -4 -10    3.15    0.26
  -2   4 -10    3.40    0.41
   2  -4  10    2.97    0.32
  -2  -4 -10    3.86    0.21
  -2  -4 -10    3.43    0.27
  -2   4 -10    2.77    0.38
  -2   4  10    3.75    0.35
  -2  -4  10    3.32    0.38
  -3  -4  10   78.82    2.26
  -3   4  10   80.39    2.32
  -3   4  10   76.52    2.18
   3   4 -10   75.82    2.27
  -3  -4 -10   77.37    2.27
   3  -4  10   75.09    2.32
  -3   4 -10   74.77    2.23
  -3   4 -10   76.39    2.36
  -3   4  10   78.42    2.18
  -3  -4 -10   77.52    2.26
  -3  -4  10   75.73    2.30
   3  -4 -10   76.58    2.25
  -4   4  10    0.23    0.23
  -4   4 -10   -0.38    0.54
   4  -4  10    0.15    0.39
   4   4 -10    0.11    0.46
  -4   4  10   -0.03    0.51
   4  -4 -10    0.99    0.34
  -4  -4  10    0.21    0.30
  -4   4 -10    0.14    0.44
  -4  -4 -10    0.06    0.45
  -4  -4  10    0.17    0.48
  -4  -4 -10    0.14    0.32
   5  -4  10   10.30    0.66
  -5  -4 -10   10.34    0.68
   5   4 -10    9.76    0.71
  -5   4 -10    9.21    0.87
   5  -4 -10    9.99    0.63
  -5  -4 -10    9.27    0.71
  -5  -4  10    9.12    0.70
  -5   4  10    9.85    0.78
  -5   4 -10   10.89    0.73
  -5   4  10   10.61    0.55
  -5  -4  10    9.42    0.62
  -6   4 -10   -0.04    0.82
  -6  -4 -10    1.80    0.67
   6  -4  10    0.88    0.53
  -6   4 -10    1.83    0.61
  -6  -4  10    0.98    0.69
   6   4 -10    1.49    0.62
  -6   4  10    1.60    0.74
   6  -4 -10    0.18    0.45
   7   4 -10   -0.36    0.70
   7  -4  10    0.09    0.60
  -7  -4  10    0.62    0.73
  -7   4  10    1.17    0.87
  -7  -4 -10    0.39    0.78
  -7   4 -10    0.24    0.92
   8   4 -10    0.68    0.82
  -8   4  10    0.60    1.04
  -8  -4 -10   -0.07    0.88
  -8  -4  10    0.57    0.95
  -8   4 -10   -2.39    0.92
  -9   4  10    0.91    1.19
  -9   4 -10    0.74    1.24
  -9  -4 -10    0.97    1.04
  -9  -4  10    0.38    1.00
   9   4 -10    0.90    1.00
 -10   4  10    0.27    1.17
  10  -4 -10    2.13    1.16
 -10  -4 -10    1.31    1.21
 -10   4 -10   -0.50    1.36
 -10  -4  10    0.66    1.29
   0   5 -10   -0.20    0.30
   0  -5 -10    0.12    0.15
   0  -5 -10    0.00    0.12
  -1  -5 -10    0.23    0.16
  -1  -5 -10    0.13    0.16
  -1   5 -10    0.63    0.33
   1  -5 -10    0.39    0.16
  -1  -5 -10    0.07    0.13
   1  -5 -10    0.28    0.20
  -1   5 -10    0.36    0.35
  -1   5  10    0.00    0.19
   1   5 -10    0.51    0.34
  -2  -5  10   65.79    1.97
   2   5 -10   67.47    1.99
  -2  -5 -10   69.86    1.81
  -2   5  10   66.83    1.96
  -2   5 -10   64.19    1.96
  -2  -5 -10   65.69    1.92
  -2   5 -10   64.64    2.03
   2  -5  10   63.70    1.98
   2  -5 -10   64.66    1.92
  -2  -5 -10   68.09    1.91
   3   5 -10    8.10    0.57
   3  -5 -10    7.40    0.44
  -3  -5 -10    7.22    0.42
  -3   5 -10    6.59    0.51
  -3  -5  10    6.62    0.53
  -3  -5 -10    8.00    0.48
  -3   5 -10    6.25    0.60
   3  -5  10    6.58    0.46
  -3   5  10    7.91    0.52
   4  -5  10   60.95    1.92
  -4   5 -10   60.23    2.04
  -4  -5  10   57.36    1.89
  -4   5  10   62.67    1.96
  -4   5 -10   60.03    1.87
   4  -5 -10   59.82    1.83
  -4  -5 -10   61.22    1.83
   4   5 -10   57.19    1.86
  -4  -5  10   58.31    1.82
  -4  -5 -10   62.03    1.89
  -5  -5 -10    1.35    0.40
   5  -5 -10    0.75    0.40
   5   5 -10    1.73    0.57
  -5  -5  10    1.10    0.62
  -5  -5 -10    1.02    0.55
  -5   5 -10    1.15    0.55
  -5   5  10    1.20    0.63
  -5  -5  10    1.05    0.38
  -5   5 -10    0.30    0.70
   5  -5  10    0.84    0.47
  -6   5 -10   -0.70    0.74
   6   5 -10   -0.65    0.60
  -6  -5  10    0.08    0.64
  -6  -5 -10   -0.15    0.64
  -6   5  10   -0.37    0.73
  -6   5 -10    0.14    0.63
   6  -5  10   -0.17    0.54
  -7  -5  10    5.44    0.91
  -7   5 -10    6.33    1.06
  -7  -5 -10    6.13    0.91
  -7   5  10    7.06    0.98
   7   5 -10    4.94    0.77
  -8   5  10    5.57    1.11
  -8  -5 -10    4.26    0.96
   8   5 -10    3.43    0.89
  -8   5 -10    4.68    1.18
  -8  -5  10    2.07    0.89
  -9  -5  10    2.53    1.15
  -9   5 -10    2.65    1.29
  -9   5  10    3.35    1.22
  -9  -5 -10    2.58    1.05
 -10   5 -10    1.57    1.45
 -10  -5 -10   -0.30    1.19
 -10  -5  10    2.82    1.31
 -10   5  10    2.45    1.37
   0   6 -10   30.83    1.06
  -1  -6 -10    6.93    0.34
   1  -6 -10    6.95    0.30
   1  -6 -10    7.06    0.33
  -1  -6 -10    6.98    0.26
  -1   6 -10    6.57    0.47
  -1   6  10    7.98    0.39
   1   6 -10    6.96    0.51
  -2  -6  10   11.49    0.67
   2   6 -10   13.36    0.72
   2  -6 -10   11.13    0.48
  -2   6 -10   12.72    0.78
  -2  -6 -10   11.80    0.44
  -2   6 -10   12.13    0.72
  -2   6  10   13.55    0.65
  -2  -6 -10   12.45    0.54
  -3   6 -10    0.81    0.47
  -3   6 -10   -0.42    0.42
  -3  -6 -10   -0.24    0.35
  -3  -6 -10    0.13    0.23
   3  -6  10    0.14    0.33
   3   6 -10    0.96    0.47
  -3  -6  10    0.55    0.40
  -3   6  10    0.05    0.43
   3  -6 -10    0.29    0.26
  -4  -6 -10    6.24    0.41
  -4  -6  10    6.79    0.58
  -4   6 -10    6.95    0.74
  -4  -6  10    6.23    0.43
  -4   6  10    5.81    0.59
  -4  -6 -10    7.95    0.56
   4   6 -10    6.15    0.62
   4  -6 -10    6.34    0.44
  -4   6 -10    6.59    0.60
   4  -6  10    6.02    0.52
  -5  -6  10    1.90    0.57
  -5  -6 -10    2.07    0.38
  -5   6 -10    2.66    0.57
  -5  -6 -10    3.00    0.56
   5  -6 -10    2.63    0.45
  -5   6 -10    2.01    0.76
   5  -6  10    3.31    0.52
  -5  -6  10    2.32    0.41
   5   6 -10    1.53    0.60
  -5   6  10    2.18    0.67
  -6   6 -10   15.72    1.12
  -6  -6 -10   14.19    0.81
  -6  -6  10   12.36    0.87
  -6   6 -10   13.44    0.86
   6   6 -10   12.84    0.86
  -6  -6 -10   13.95    0.89
  -6   6  10   14.39    1.03
  -7   6 -10    0.57    1.00
  -7   6  10    2.27    0.90
  -7  -6  10    0.23    0.74
   7   6 -10    0.99    0.72
  -7  -6 -10    1.79    0.79
   8   6 -10    1.66    0.82
  -8   6 -10    1.00    1.12
  -8  -6 -10    1.21    0.90
  -8  -6  10    0.31    0.96
  -8   6  10   -0.46    1.04
  -9   6 -10    0.14    1.30
  -9  -6 -10    1.54    1.04
  -9   6  10   -0.55    1.17
  -9  -6  10    1.67    1.13
   0   7 -10   -0.26    0.35
  -1   7 -10   30.38    1.12
   1   7 -10   29.80    1.09
  -1   7  10   31.87    0.96
  -1  -7 -10   31.05    0.94
   2   7 -10   67.59    2.09
  -2   7 -10   66.95    2.09
  -2   7 -10   67.83    2.13
   2  -7 -10   68.45    1.98
  -2  -7 -10   69.25    1.98
  -2  -7  10   69.07    2.10
  -2   7  10   71.81    2.04
  -2  -7 -10   69.05    1.94
   3   7 -10   24.21    1.04
   3  -7  10   25.07    0.92
  -3   7 -10   23.68    1.14
  -3   7  10   24.95    1.04
  -3  -7  10   24.53    1.02
   3  -7 -10   23.88    0.84
  -3  -7 -10   24.07    0.80
  -3   7 -10   24.49    1.05
  -3  -7 -10   26.33    0.93
  -4  -7 -10   12.87    0.78
  -4   7 -10   12.60    0.78
  -4  -7 -10   12.97    0.61
   4  -7  10   11.83    0.75
   4  -7 -10   12.55    0.65
  -4   7 -10   11.76    0.82
   4   7 -10   13.68    0.86
  -4  -7  10   13.90    0.85
  -4  -7  10   14.13    0.64
  -5   7  10    0.73    0.65
  -5   7 -10   -0.19    0.74
   5  -7 -10    0.29    0.40
  -5   7 -10   -0.36    0.62
  -5  -7  10    0.04    0.62
   5   7 -10    0.31    0.58
  -5  -7 -10    0.00    0.53
  -5  -7  10   -0.19    0.39
   5  -7  10    0.22    0.47
  -6   7 -10    2.39    0.91
  -6  -7  10    0.95    0.66
   6   7 -10    0.27    0.65
  -6  -7 -10    0.39    0.63
  -6   7 -10   -0.08    0.66
  -6   7  10    0.02    0.79
   7   7 -10   -0.71    0.71
  -7   7 -10   -1.21    0.99
  -7  -7  10   -0.08    0.85
  -7  -7 -10   -0.43    0.77
  -7   7  10    0.48    0.88
  -8   7 -10   -0.55    0.99
  -8   7  10    1.51    1.06
   8   7 -10    0.43    0.87
  -8  -7  10    0.75    0.97
  -8  -7 -10    0.71    0.89
  -9  -7  10    1.34    1.10
  -9  -7 -10    0.54    1.00
  -9   7 -10    0.64    1.31
  -9   7  10    0.34    1.19
   0   8 -10   94.17    2.73
  -1   8 -10   21.67    0.91
   1   8 -10   22.48    0.96
  -1  -8 -10   20.87    0.70
  -2  -8  10   27.34    1.05
  -2   8 -10   28.35    1.20
   2  -8 -10   27.83    0.86
   2   8 -10   26.85    1.12
   2  -8 -10   29.02    0.88
  -2  -8 -10   28.86    0.95
  -2   8 -10   28.31    1.13
  -2   8  10   28.72    1.00
   3   8 -10   -0.18    0.51
  -3  -8  10   -0.44    0.50
  -3   8 -10    0.14    0.46
   3  -8  10    0.27    0.33
   3  -8 -10    0.11    0.28
  -3  -8 -10    0.37    0.20
  -3   8  10   -0.15    0.46
  -3   8 -10   -0.41    0.52
  -3  -8 -10   -0.03    0.35
   4   8 -10    6.17    0.65
   4  -8  10    6.11    0.52
  -4   8 -10    4.05    0.60
  -4  -8  10    6.00    0.61
  -4   8 -10    5.19    0.78
  -4  -8 -10    5.76    0.54
   4  -8 -10    4.26    0.43
  -5  -8  10    3.48    0.65
  -5   8 -10    3.86    0.71
  -5  -8 -10    4.60    0.59
  -5   8 -10    4.67    0.79
   5   8 -10    5.22    0.73
  -5  -8  10    4.91    0.45
  -5   8  10    5.35    0.77
  -6   8 -10   11.60    1.12
  -6  -8 -10   12.50    0.84
   6   8 -10   12.16    0.89
  -6  -8  10   11.30    0.89
  -6   8  10   11.52    1.02
  -6   8 -10   12.05    0.95
  -7  -8 -10    1.44    0.78
   7   8 -10    0.34    0.74
  -7   8  10    1.83    0.91
  -7  -8  10    1.83    0.89
  -7   8 -10    0.64    0.93
  -8  -8  10    2.04    0.90
  -8  -8 -10    2.96    1.01
  -8   8 -10    4.17    1.24
  -8   8  10    1.79    1.06
   8   8 -10    3.73    0.88
  -9   8 -10   -1.02    1.30
  -9   8  10    0.96    1.21
  -9  -8 -10   -0.86    1.08
  -9  -8  10   -1.05    1.09
   0   9 -10    0.23    0.49
  -1  -9 -10    6.52    0.43
  -1   9 -10    8.20    0.60
   1   9 -10    7.15    0.58
  -2  -9 -10    3.10    0.35
  -2   9 -10    2.92    0.53
  -2  -9  10    3.19    0.50
   2   9 -10    3.00    0.56
  -2   9 -10    2.79    0.60
  -2   9  10    3.14    0.43
   3   9 -10   10.12    0.72
   3  -9 -10    9.97    0.50
   3  -9  10    9.77    0.58
  -3   9 -10   10.32    0.71
  -3   9  10   11.23    0.67
  -3  -9  10    9.87    0.71
  -3  -9 -10    9.24    0.39
  -3  -9 -10    9.76    0.62
  -3   9 -10   11.28    0.83
   4  -9 -10   -0.01    0.36
  -4   9 -10    0.02    0.63
  -4  -9  10    0.62    0.62
  -4   9 -10   -0.12    0.56
   4   9 -10    0.30    0.57
   4  -9  10    0.68    0.44
  -4  -9 -10    1.24    0.48
   5   9 -10    1.74    0.65
  -5   9 -10    0.41    0.74
  -5   9 -10    2.37    0.72
  -5  -9  10    1.49    0.71
  -5   9  10    1.33    0.72
  -5  -9 -10    2.00    0.56
  -6  -9 -10   -0.39    0.64
  -6   9 -10   -1.51    0.80
   6   9 -10    0.70    0.75
  -6   9  10   -0.62    0.81
  -6  -9  10    0.60    0.80
  -6   9 -10    1.18    0.73
  -7  -9  10    0.58    0.79
  -7  -9 -10    0.65    0.82
   7   9 -10    0.62    0.81
  -7   9 -10    1.90    1.10
  -7   9  10   -0.23    0.93
  -8   9 -10    1.86    1.21
  -8  -9 -10   -0.04    0.97
  -8  -9  10    2.35    1.02
  -8   9  10    1.22    1.11
  -9  -9  10    0.41    0.99
  -9   9 -10    1.15    1.19
  -9  -9 -10   -0.23    1.01
  -9   9  10   -0.46    1.22
   0  10 -10   87.97    2.65
   1  10 -10  110.31    3.16
  -1  10 -10  105.08    3.14
  -1 -10 -10  107.13    3.02
  -2 -10  10   23.91    1.08
  -2  10 -10   23.84    1.19
  -2  10  10   23.93    0.93
  -2 -10 -10   23.43    0.88
   2  10 -10   22.88    1.10
  -2  10 -10   23.15    1.12
  -3  10 -10    0.00    0.64
   3 -10 -10    0.01    0.28
  -3 -10  10    0.10    0.58
  -3  10 -10    0.77    0.69
  -3 -10 -10    0.25    0.43
  -3  10  10    0.91    0.50
   3  10 -10   -0.22    0.57
  -4  10 -10    2.98    0.65
   4 -10 -10    2.44    0.41
  -4 -10  10    2.29    0.69
  -4 -10 -10    2.69    0.52
   4  10 -10    2.66    0.64
  -4  10 -10    2.90    0.81
  -5  10  10    9.84    0.93
  -5  10 -10   10.64    1.06
   5  10 -10    8.90    0.80
  -5 -10  10    9.19    0.86
  -5  10 -10    7.88    0.89
  -5 -10 -10    9.45    0.73
  -6 -10  10    6.84    0.82
   6  10 -10    6.78    0.80
  -6  10  10    6.39    1.02
  -6 -10 -10    7.18    0.75
  -6  10 -10    4.91    0.90
  -6  10 -10    6.97    1.11
   7  10 -10    6.98    0.94
  -7  10  10    6.80    1.09
  -7  10 -10    6.86    0.98
  -7 -10 -10    6.69    0.93
  -7  10 -10    7.10    1.20
  -7 -10  10    7.77    0.93
  -8 -10 -10    3.90    0.93
  -8 -10  10    1.24    1.04
  -8  10 -10    3.03    1.28
  -8  10  10    2.17    1.14
  -9  10 -10   -0.64    1.22
  -9  10  10   -0.44    1.25
  -9 -10  10   -0.15    1.13
  -9 -10 -10    2.29    1.05
   0  11 -10   -0.30    0.58
   1  11 -10   15.46    0.90
  -1  11 -10   14.98    0.97
  -1 -11 -10   14.89    0.65
  -2  11 -10    9.62    0.74
  -2  11  10   10.57    0.73
  -2 -11 -10    9.18    0.65
   2  11 -10    9.12    0.71
  -2 -11  10   10.43    0.77
  -3 -11 -10   18.94    0.88
  -3  11 -10   16.72    1.03
  -3  11 -10   17.56    1.24
   3 -11 -10   18.18    0.69
  -3 -11  10   17.49    1.07
  -3  11  10   20.23    0.98
   3  11 -10   19.37    1.06
   4  11 -10    3.38    0.70
   4 -11 -10    1.80    0.41
  -4 -11  10    2.11    0.70
  -4  11 -10    1.49    0.76
  -4 -11 -10    0.88    0.51
  -4  11 -10    1.66    0.77
  -5  11  10    4.17    0.80
  -5  11 -10    5.20    0.89
   5  11 -10    4.90    0.81
  -5 -11 -10    4.51    0.67
  -5  11 -10    4.22    0.77
  -5 -11  10    4.67    0.83
  -6  11 -10    1.69    0.87
  -6  11 -10    3.95    0.99
  -6 -11  10    2.96    0.89
  -6  11  10    2.97    0.91
   6  11 -10    1.82    0.76
  -6 -11 -10    1.42    0.73
  -7 -11 -10    4.62    0.89
   7  11 -10    5.28    0.93
  -7  11 -10    5.30    1.11
  -7  11  10    4.84    1.08
  -7 -11  10    3.06    0.89
  -7  11 -10    4.63    0.98
  -8 -11 -10    1.41    0.96
  -8 -11  10   -1.19    1.02
  -8  11  10   -0.88    1.11
  -8  11 -10   -0.02    1.25
   0  12 -10    7.87    0.78
  -1 -12 -10   12.24    0.63
   1  12 -10   11.46    0.84
  -1  12 -10   11.14    0.80
  -2  12 -10    3.32    0.75
  -2 -12  10    4.35    0.70
  -2  12  10    3.96    0.54
  -2 -12 -10    3.63    0.46
   2  12 -10    5.27    0.65
  -3 -12 -10    9.40    0.62
   3  12 -10    7.87    0.72
  -3  12  10    8.47    0.71
  -3  12 -10    8.48    0.89
   3 -12 -10    7.35    0.45
  -3 -12  10    7.28    0.81
  -3  12 -10    7.53    0.91
  -4  12 -10    1.88    0.74
  -4 -12  10    3.45    0.77
   4 -12 -10    2.06    0.42
  -4 -12 -10    2.73    0.56
  -4  12 -10    2.55    0.79
   4  12 -10    1.90    0.72
   5  12 -10    5.91    0.81
  -5 -12  10    5.62    0.89
  -5  12 -10    6.14    0.94
  -5 -12 -10    6.18    0.66
  -5  12  10    6.12    0.91
  -5  12 -10    5.82    0.95
  -6 -12  10    3.73    0.84
  -6 -12 -10    2.85    0.76
  -6  12 -10    4.18    0.97
  -6  12  10    2.05    0.89
  -6  12 -10    3.22    1.12
   6  12 -10    3.22    0.88
  -7 -12  10    0.12    1.00
  -7  12 -10   -0.32    1.19
  -7  12 -10    0.30    0.99
  -7 -12 -10    0.53    0.78
  -7  12  10    0.67    1.08
  -8  12  10   -0.57    1.13
  -8 -12  10    0.90    1.09
  -8  12 -10   -0.48    1.30
  -8 -12 -10    1.95    0.99
   0  13 -10   -0.02    0.62
  -1 -13 -10    0.13    0.42
  -1  13 -10   -0.82    0.62
   1  13 -10    0.40    0.69
  -2 -13 -10    3.96    0.51
  -2  13 -10    2.79    0.69
   2  13 -10    3.30    0.74
  -2 -13  10    3.01    0.73
  -3 -13 -10    2.20    0.55
   3  13 -10    2.16    0.72
  -3  13  10    2.66    0.63
  -3 -13  10    2.14    0.76
  -3  13 -10    1.86    0.77
  -3  13 -10    2.50    0.82
  -4 -13  10    8.94    0.84
   4  13 -10    8.65    0.86
  -4 -13 -10   10.19    0.71
  -4  13 -10    9.40    1.01
  -4  13 -10   10.00    1.00
  -5  13  10    4.42    0.85
   5  13 -10    5.28    0.84
  -5 -13  10    5.42    0.93
  -5  13 -10    6.01    0.99
  -5 -13 -10    5.94    0.72
  -5  13 -10    6.02    1.12
   6  13 -10    0.53    0.86
  -6 -13 -10    0.50    0.75
  -6  13 -10   -0.77    1.12
  -6  13 -10   -0.21    0.98
  -6  13  10    1.56    0.91
  -6 -13  10    0.86    0.81
  -7 -13  10    5.42    1.09
  -7  13 -10    3.02    1.29
  -7  13 -10    5.37    1.14
  -7  13  10    4.87    1.09
  -8 -13  10    1.57    1.13
  -8  13  10    0.32    1.12
  -8  13 -10   -1.07    1.35
   0  14 -10    0.63    0.76
   1  14 -10   22.54    1.18
  -1  14 -10   22.44    1.20
  -2  14 -10   -0.28    0.72
   2  14 -10    0.35    0.63
  -2 -14  10   -0.81    0.75
  -3 -14  10   14.91    0.97
  -3  14  10   16.16    1.03
  -3  14 -10   14.65    1.11
   3  14 -10   14.47    0.99
  -4  14 -10    0.97    0.91
  -4  14 -10   -0.33    0.96
   4  14 -10    1.05    0.78
  -4  14  10    0.73    0.37
  -4 -14  10    0.63    0.74
  -5  14 -10    0.91    0.85
  -5  14 -10   -0.09    1.06
   5  14 -10    0.10    0.85
  -5  14  10   -0.66    0.78
  -5 -14  10   -0.72    0.88
   6  14 -10    0.86    0.90
  -6  14  10    0.38    1.00
  -6  14 -10    0.84    1.03
  -6 -14  10    0.46    0.99
  -6  14 -10    0.59    1.21
  -7  14  10    0.92    1.06
  -7 -14  10    1.26    1.06
  -7  14 -10    0.39    1.29
  -7  14 -10    1.70    1.14
   0  15 -10    0.23    0.81
   1  15 -10    1.41    0.80
  -1  15 -10    0.07    0.73
   2  15 -10    6.11    0.77
  -2  15 -10    6.35    0.97
  -2 -15  10    4.17    0.79
  -3  15 -10   27.04    1.56
  -3 -15  10   28.32    1.39
   3  15 -10   27.20    1.38
   4  15 -10    6.26    0.89
  -4 -15  10    7.01    1.00
  -4  15 -10    4.50    1.12
  -4  15  10    2.75    0.46
  -4  15 -10    6.52    1.07
  -5 -15  10   17.88    1.23
  -5  15 -10   17.75    1.33
  -5  15 -10   17.98    1.36
   5  15 -10   16.84    1.14
  -5  15  10   19.24    1.24
  -6  15 -10   -1.18    1.21
  -6  15 -10   -1.22    0.96
  -6  15  10   -0.78    0.94
  -6 -15  10    1.68    1.03
  -7  15 -10    0.81    1.21
  -7 -15  10    1.77    1.14
  -7  15  10    1.69    1.11
  -7  15 -10    1.78    1.19
   0  16 -10    0.03    0.76
   1  16 -10   15.15    1.11
  -1  16 -10   15.12    1.10
   2  16 -10    8.09    0.95
  -2 -16  10    7.49    0.89
  -2  16 -10    6.74    1.07
   3  16 -10    8.03    0.95
  -3 -16  10    8.80    1.02
  -3  16 -10    9.33    1.13
  -4 -16  10   -0.60    0.82
   4  16 -10   -0.19    0.89
  -4  16 -10   -0.39    1.03
   5  16 -10    0.70    0.87
  -5  16 -10   -1.28    1.18
  -5 -16  10    0.91    1.00
  -5  16 -10    0.83    1.09
  -6 -16  10    1.02    1.07
  -6  16 -10   -1.79    1.13
  -6  16 -10    0.62    1.04
  -7 -16  10   -0.43    1.15
   0  17 -10   -1.24    0.91
  -1  17 -10    1.40    0.99
   1  17 -10   -0.72    0.88
  -2 -17  10    1.65    0.83
   2  17 -10    3.42    0.91
  -2  17 -10    1.23    1.02
   3  17 -10    2.50    0.90
  -3 -17  10    1.79    0.97
  -3  17 -10    2.65    0.98
   4  17 -10   -0.93    0.87
  -4 -17  10   -0.06    0.89
  -4  17 -10   -1.57    1.08
  -5  17 -10    1.08    1.29
   5  17 -10    1.98    1.00
  -5  17 -10    1.56    1.17
  -5 -17  10    1.85    0.94
  -6  17 -10   -0.53    1.22
  -6  17 -10    1.14    1.37
  -6 -17  10    0.91    1.14
   0  18 -10    4.40    1.07
  -1  18 -10    1.36    1.08
   1  18 -10    2.33    0.96
   2  18 -10    0.12    0.93
  -2 -18  10    0.77    0.88
  -2  18 -10    0.42    0.97
  -3 -18  10    1.19    1.01
  -3  18 -10    1.85    1.13
   3  18 -10    0.07    0.93
  -4  18 -10   -0.50    1.14
   4  18 -10    1.06    0.94
  -4 -18  10    0.31    1.05
  -5  18 -10    0.99    1.12
  -5 -18  10    0.95    0.98
   0  19 -10   -0.37    1.04
   1  19 -10    0.79    1.00
  -1  19 -10    0.24    1.10
   2  19 -10   -0.07    1.00
  -2  19 -10    0.17    1.04
  -2 -19  10    0.62    1.03
  -3 -19  10    0.96    0.96
  -3  19 -10    1.07    1.21
   3  19 -10    1.54    0.98
   4  19 -10    2.07    1.01
  -4 -19  10    2.99    1.15
  -4  19 -10    0.77    1.12
  -5 -19  10    2.53    1.04
   0  20 -10    0.53    1.12
   1  20 -10    5.74    1.17
  -1  20 -10    5.81    1.25
  -2 -20  10   -0.82    1.07
   2  20 -10   -0.18    1.06
  -2  20 -10    0.94    1.22
   3  20 -10    2.49    1.08
  -3  20 -10    0.90    1.29
  -3 -20  10   -0.81    1.09
  -4 -20  10    0.49    1.18
   0  21 -10    0.49    1.16
  -1 -21  10   -1.36    1.12
   1  21 -10    1.99    1.15
  -1  21 -10   -0.87    1.25
  -2  21 -10    1.06    1.34
   2  21 -10    1.32    1.14
  -2 -21  10   -0.72    1.16
   0   0 -11   -0.33    0.25
   0   0  11   -0.12    0.20
   1   0 -11    0.01    0.29
  -1   0  11    0.44    0.21
   1   0  11    0.04    0.23
  -1   0  11    0.23    0.19
  -1   0 -11   -0.01    0.23
  -1   0 -11    0.59    0.21
   2   0 -11    0.09    0.33
  -2   0  11   -0.09    0.27
  -2   0 -11    0.69    0.29
  -2   0 -11   -0.22    0.27
   2   0  11   -0.04    0.24
  -2   0 -11    0.04    0.23
  -2   0  11    0.10    0.21
  -3   0 -11   -0.08    0.26
  -3   0  11    0.21    0.24
  -3   0  11    0.42    0.38
   3   0  11    0.06    0.30
  -3   0 -11   -0.10    0.30
   3   0 -11   -0.16    0.34
  -3   0 -11   -0.07    0.41
   4   0 -11   -0.12    0.42
  -4   0 -11   -0.06    0.36
  -4   0  11   -0.08    0.45
  -4   0 -11   -0.34    0.47
  -4   0 -11    0.62    0.33
   4   0  11   -0.03    0.32
  -4   0  11   -0.04    0.29
   4   0 -11   -0.07    0.30
  -5   0 -11   -0.19    0.59
  -5   0  11   -0.27    0.49
   5   0  11    0.36    0.38
   5   0 -11   -0.42    0.34
   5   0 -11    0.26    0.55
   6   0  11   -0.31    0.46
  -6   0 -11   -0.51    0.71
  -6   0  11   -0.33    0.60
   6   0 -11    0.18    0.43
   6   0 -11    0.27    0.64
   7   0 -11   -0.27    0.72
  -7   0  11   -0.48    0.79
  -7   0 -11    1.60    0.85
  -8   0 -11   -0.57    0.98
  -8   0  11   -0.88    0.97
   8   0 -11   -0.62    0.81
   9   0 -11   -1.16    1.00
  -9   0  11    0.94    1.13
  -9   0 -11   -0.35    1.12
  10   0 -11   -1.07    1.07
 -10   0 -11   -0.88    1.27
 -10   0  11    1.39    1.17
   0   1 -11    0.12    0.24
   0   1  11    0.25    0.21
   0   1  11   -0.07    0.17
   0  -1 -11    0.56    0.25
   0   1  11    0.31    0.15
   1  -1  11   50.51    1.55
   1  -1 -11   51.57    1.51
  -1   1  11   52.45    1.46
  -1  -1  11   50.09    1.48
  -1   1  11   50.03    1.49
  -1   1 -11   51.68    1.48
  -1   1 -11   50.21    1.49
   1   1  11   49.96    1.52
  -1  -1 -11   51.38    1.45
  -1  -1 -11   48.65    1.55
  -1  -1 -11   49.94    1.45
  -2   1 -11  126.38    3.39
   2   1 -11  123.55    3.44
  -2   1 -11  119.99    3.50
  -2  -1 -11  120.92    3.57
   2   1  11  126.05    3.54
  -2  -1  11  120.69    3.52
   2  -1  11  125.55    3.57
  -2  -1 -11  125.56    3.36
   2  -1 -11  124.71    3.45
  -2  -1 -11  120.45    3.48
  -2   1  11  127.13    3.48
   2  -1 -11  122.90    3.52
  -2   1 -11  125.24    3.59
  -2   1  11  123.30    3.51
  -3  -1 -11   43.65    1.26
   3  -1  11   45.55    1.41
  -3   1 -11   41.88    1.31
  -3  -1 -11   44.80    1.42
  -3  -1  11   43.58    1.41
  -3   1 -11   45.84    1.43
   3  -1 -11   42.38    1.35
   3   1 -11   43.54    1.39
  -3   1 -11   43.08    1.45
   3   1  11   43.11    1.37
  -3   1  11   44.54    1.34
  -3  -1 -11   43.14    1.43
   3  -1 -11   43.57    1.42
  -3  -1  11   42.23    1.35
  -4  -1  11  103.63    3.03
  -4   1  11  102.59    3.06
  -4   1 -11  105.97    3.10
   4  -1 -11  104.14    3.03
  -4   1 -11  105.89    3.12
  -4  -1 -11  107.29    3.10
   4  -1 -11   97.00    2.99
  -4   1 -11  103.59    2.91
   4   1 -11   99.25    3.00
   4  -1  11  110.39    3.09
  -4  -1 -11  104.91    2.86
  -4   1  11  106.99    3.02
  -4  -1  11  100.76    3.06
   4   1  11  104.75    3.03
  -4  -1 -11  103.57    3.09
   5  -1  11    3.78    0.47
   5   1  11    2.64    0.43
  -5   1 -11    4.68    0.69
   5  -1 -11    1.56    0.60
  -5  -1 -11    2.13    0.62
   5  -1 -11    3.06    0.42
  -5  -1  11    3.77    0.55
  -5   1 -11    3.02    0.46
   5   1 -11    3.34    0.61
  -5   1  11    4.37    0.63
  -6  -1 -11    9.65    0.87
  -6   1 -11    9.12    0.90
  -6   1  11    8.82    0.84
   6   1 -11    8.38    0.79
  -6  -1  11    7.91    0.82
   6  -1 -11    8.92    0.82
   6  -1 -11    8.94    0.60
   6  -1  11    9.34    0.65
  -7  -1 -11    0.31    0.82
  -7   1 -11   -0.40    0.86
  -7   1  11    1.44    0.76
   7  -1 -11    1.19    0.76
   7   1 -11    0.76    0.75
   7  -1 -11    0.42    0.55
  -7  -1  11   -0.63    0.73
  -8  -1  11    1.35    0.98
  -8  -1 -11    3.98    1.00
  -8   1 -11    3.12    1.05
  -8   1  11    2.80    1.04
   8   1 -11    2.63    0.86
   8  -1 -11    1.49    0.89
   9   1 -11    0.22    0.97
  -9   1  11    0.34    1.12
   9  -1 -11    1.13    0.98
  -9  -1  11    0.25    1.15
  -9   1 -11    0.96    1.17
  -9  -1 -11   -0.90    1.06
 -10  -1  11    3.28    1.33
 -10  -1 -11    1.25    1.28
  10  -1 -11    0.10    1.19
 -10   1 -11    2.77    1.31
 -10   1  11    3.27    1.34
  10   1 -11    2.93    1.19
   0   2 -11  130.41    3.59
   0   2  11  134.84    3.61
   0   2  11  126.89    3.68
   0  -2 -11  133.52    3.56
   0   2  11  126.29    3.66
   1   2  11   29.74    0.91
  -1  -2 -11   29.95    1.00
  -1   2 -11   30.02    0.98
  -1  -2 -11   30.68    0.89
   1  -2 -11   30.24    0.94
   1  -2  11   29.57    1.00
   1  -2 -11   30.29    0.99
  -1   2  11   30.50    0.92
  -1   2  11   30.11    0.93
  -1   2  11   31.64    0.96
  -1   2 -11   29.07    0.98
   1   2  11   31.26    0.94
  -1  -2 -11   30.91    0.92
  -2  -2 -11   56.88    1.50
   2  -2 -11   52.17    1.58
  -2   2 -11   53.61    1.56
   2  -2  11   51.80    1.64
  -2  -2 -11   52.14    1.59
  -2   2  11   54.94    1.58
   2   2 -11   54.11    1.60
   2   2  11   50.07    1.56
  -2  -2  11   54.09    1.61
  -2  -2 -11   52.43    1.63
  -2   2  11   52.41    1.57
  -2  -2  11   53.60    1.59
  -2   2 -11   52.01    1.64
  -3  -2 -11    4.97    0.27
  -3  -2 -11    5.11    0.45
  -3   2 -11    4.68    0.49
   3   2  11    4.16    0.30
   3   2 -11    3.83    0.44
  -3   2 -11    4.70    0.39
  -3  -2  11    4.10    0.43
  -3  -2  11    4.00    0.33
  -3   2 -11    5.11    0.42
   3  -2 -11    3.61    0.33
  -3  -2 -11    4.19    0.38
  -3   2  11    4.11    0.32
  -3   2  11    2.25    0.31
   3  -2  11    3.88    0.39
   4  -2 -11    5.75    0.41
   4  -2  11    5.69    0.49
  -4   2 -11    6.57    0.48
  -4  -2  11    6.33    0.52
   4   2  11    5.53    0.39
  -4   2  11    5.72    0.40
  -4  -2 -11    5.73    0.46
   4   2 -11    5.75    0.53
  -4   2  11    5.88    0.58
  -4  -2  11    5.48    0.41
  -4  -2 -11    5.65    0.31
  -4   2 -11    5.23    0.46
  -4  -2 -11    5.96    0.58
  -4   2 -11    6.48    0.63
   5  -2  11    0.32    0.43
  -5   2 -11   -0.18    0.63
   5  -2 -11    0.43    0.38
  -5  -2 -11    0.71    0.43
  -5   2  11    0.16    0.55
  -5  -2  11   -0.13    0.57
  -5  -2 -11   -0.28    0.55
   5   2  11    0.42    0.34
   5   2 -11    1.36    0.57
  -5   2 -11    0.31    0.42
  -6  -2 -11   11.66    0.89
  -6   2  11   12.57    0.93
  -6   2 -11   11.00    0.89
  -6  -2  11   11.65    0.88
   6  -2  11   11.58    0.81
   6   2 -11   10.63    0.83
   6  -2 -11   12.10    0.74
  -7   2 -11    4.12    0.95
  -7  -2 -11    3.64    0.85
  -7  -2  11    4.35    0.89
  -7   2  11    4.35    0.91
   7  -2 -11    4.03    0.58
   7   2 -11    3.88    0.78
  -8  -2  11    5.50    1.06
  -8   2  11    3.73    0.94
  -8   2 -11    4.35    0.96
   8  -2 -11    4.95    0.96
  -8  -2 -11    3.88    0.97
   8   2 -11    3.10    0.88
  -9  -2  11    1.44    1.14
  -9  -2 -11   -0.09    1.08
  -9   2  11    0.17    1.16
   9  -2 -11   -1.47    0.96
   9   2 -11   -0.50    0.95
  -9   2 -11   -0.03    1.17
 -10  -2 -11   -0.46    1.22
  10   2 -11   -0.18    1.08
 -10  -2  11   -1.26    1.30
  10  -2 -11    0.27    1.16
 -10   2  11   -1.33    1.32
 -10   2 -11    0.73    1.34
   0  -3 -11    0.05    0.23
   0  -3 -11   -0.33    0.21
   0   3 -11   -0.15    0.30
  -1  -3 -11    0.63    0.14
  -1   3 -11    0.37    0.27
   1  -3 -11    0.51    0.18
  -1  -3 -11    0.59    0.21
  -1   3  11    0.60    0.20
  -1   3 -11    0.47    0.28
  -1   3  11    0.52    0.14
  -1  -3 -11    1.02    0.23
   1   3 -11    0.09    0.29
  -1  -3  11    0.66    0.27
  -2   3  11   25.68    0.83
  -2   3  11   27.23    0.82
  -2  -3 -11   27.50    0.89
   2   3  11   24.80    0.77
  -2   3  11   26.15    0.91
   2  -3 -11   26.45    0.86
   2  -3  11   25.42    0.93
  -2   3 -11   25.65    0.97
  -2  -3 -11   26.48    0.90
  -2   3 -11   26.61    0.92
  -2  -3  11   25.46    0.89
   2   3  11   26.74    0.78
  -2  -3 -11   27.29    0.79
  -3   3 -11    0.87    0.37
  -3   3  11    0.79    0.37
   3   3  11    0.65    0.18
   3  -3  11    0.94    0.35
  -3  -3 -11    0.92    0.31
   3   3 -11    0.42    0.38
  -3  -3 -11    0.14    0.37
  -3  -3  11    0.30    0.26
   3  -3 -11    1.43    0.27
  -3  -3  11    0.66    0.34
  -3   3  11    0.52    0.23
  -3   3 -11    0.97    0.44
  -4  -3 -11   -0.29    0.47
  -4  -3  11   -0.24    0.30
  -4   3  11    0.10    0.28
  -4  -3 -11    0.30    0.34
   4   3  11   -0.21    0.22
   4  -3 -11   -0.03    0.32
   4  -3  11    0.66    0.39
  -4   3 -11    0.32    0.38
  -4  -3  11   -0.51    0.47
  -4   3  11    0.17    0.50
   4   3 -11   -0.14    0.43
  -4   3 -11   -0.30    0.41
  -4   3 -11    0.02    0.48
  -5  -3  11    0.84    0.52
   5  -3 -11    0.14    0.38
  -5  -3 -11   -0.52    0.38
   5   3 -11    0.09    0.50
  -5   3 -11    0.00    0.68
  -5   3  11   -0.17    0.58
   5  -3  11   -0.23    0.44
  -5   3 -11    0.09    0.46
  -5  -3 -11    0.61    0.55
   6   3 -11   12.71    0.87
  -6  -3 -11   12.13    0.90
   6  -3 -11   11.96    0.79
  -6   3  11   13.45    0.96
  -6  -3  11   14.12    0.88
  -6   3 -11   12.69    0.77
  -6   3 -11   13.76    1.05
   6  -3  11   14.62    0.87
   7   3 -11    1.41    0.76
  -7  -3 -11    1.65    0.81
  -7   3 -11    2.16    0.83
  -7  -3  11    0.22    0.84
   7  -3  11    0.77    0.59
  -7   3  11    0.65    0.85
  -8   3 -11    9.17    1.21
  -8  -3  11    6.84    0.98
  -8  -3 -11    7.92    1.04
   8   3 -11    7.99    0.96
  -8   3  11    8.67    1.15
   9  -3 -11    2.12    1.04
   9   3 -11    1.48    0.97
  -9   3  11    2.13    1.22
  -9   3 -11    0.03    1.06
  -9  -3  11    1.32    1.13
  -9  -3 -11    1.60    1.07
 -10   3  11    1.11    1.33
 -10  -3 -11   -0.67    1.31
  10  -3 -11    0.48    1.16
 -10   3 -11    1.58    1.38
 -10  -3  11    0.27    1.16
   0   4 -11   45.26    1.41
   0  -4 -11   46.21    1.39
   0  -4 -11   46.71    1.35
  -1  -4 -11    2.31    0.26
   1  -4 -11    2.17    0.22
  -1   4 -11    2.28    0.33
  -1   4 -11    2.10    0.37
  -1   4  11    2.57    0.23
  -1  -4 -11    2.58    0.25
   1   4 -11    2.40    0.39
  -2  -4 -11    9.92    0.40
  -2   4 -11    9.77    0.59
  -2  -4 -11   10.13    0.49
  -2   4  11   10.00    0.57
  -2  -4  11   10.47    0.58
   2  -4  11    9.88    0.54
  -2  -4 -11   10.31    0.51
  -2   4 -11   10.21    0.66
   2  -4 -11    9.98    0.45
   2   4 -11   11.24    0.64
  -3   4 -11   23.24    1.03
  -3  -4 -11   22.74    0.86
  -3  -4 -11   23.38    0.92
  -3  -4  11   24.87    0.84
  -3   4  11   23.68    0.74
  -3  -4  11   23.05    0.97
  -3   4  11   25.16    0.97
   3   4 -11   23.22    0.93
   3  -4 -11   23.05    0.83
  -3   4  11   24.42    0.73
   3  -4  11   23.22    0.93
  -3   4 -11   23.12    0.94
  -4  -4  11    9.50    0.66
  -4  -4 -11    9.30    0.58
  -4  -4  11    8.81    0.56
  -4   4  11    9.04    0.64
  -4  -4 -11    9.49    0.60
  -4   4 -11    9.66    0.75
   4  -4  11    9.97    0.65
  -4   4 -11    9.33    0.61
   4  -4 -11    8.64    0.56
  -4   4  11    9.41    0.47
   4   4 -11    9.72    0.67
  -5   4 -11    3.22    0.75
   5   4 -11    3.14    0.61
   5  -4  11    3.47    0.54
   5  -4 -11    2.74    0.44
  -5  -4 -11    2.84    0.45
  -5  -4 -11    3.17    0.62
  -5  -4  11    2.25    0.57
  -5   4 -11    2.90    0.55
  -5   4  11    3.75    0.67
  -5   4  11    3.12    0.35
  -6  -4  11   19.71    1.23
  -6   4  11   21.12    1.31
   6  -4 -11   20.25    0.96
   6  -4  11   22.50    1.05
  -6   4 -11   21.30    1.27
   6   4 -11   20.14    1.13
  -6   4 -11   20.89    1.00
  -6  -4 -11   20.62    1.24
  -7  -4  11    0.56    0.75
  -7  -4 -11    1.67    0.79
  -7   4 -11    0.89    0.86
   7   4 -11    1.69    0.75
   7  -4  11    1.68    0.64
  -7   4  11    1.16    0.87
  -8  -4 -11    1.69    0.92
  -8   4  11    3.27    1.06
   8   4 -11    2.00    0.87
  -8  -4  11    3.06    0.90
  -8   4 -11    0.21    1.07
  -9  -4 -11   -0.45    1.04
  -9   4  11    1.08    1.16
  -9   4 -11   -0.94    1.06
   9   4 -11   -0.79    1.00
  -9  -4  11   -0.27    0.98
 -10   4  11    0.69    1.34
 -10  -4  11    1.05    1.30
 -10   4 -11    0.43    1.39
 -10  -4 -11   -0.05    1.18
  10  -4 -11    1.25    1.20
   0  -5 -11   -0.24    0.19
   0   5 -11    0.38    0.36
   0  -5 -11    0.08    0.16
  -1   5 -11   25.32    0.92
  -1   5  11   26.14    0.79
   1  -5 -11   25.51    0.85
   1   5 -11   24.95    0.93
   1  -5 -11   26.83    0.81
  -1  -5 -11   25.04    0.82
   2  -5  11   18.52    0.73
  -2  -5 -11   18.83    0.69
   2   5 -11   17.95    0.79
  -2   5  11   19.05    0.77
   2  -5 -11   18.76    0.66
  -2   5 -11   20.18    0.78
  -2   5 -11   18.16    0.87
  -2  -5 -11   19.61    0.60
  -2  -5  11   15.68    0.74
  -2  -5 -11   18.36    0.66
  -3  -5 -11   20.69    0.76
  -3   5 -11   20.61    1.01
  -3   5 -11   20.84    0.88
   3   5 -11   20.36    0.92
  -3  -5 -11   20.15    0.84
  -3   5  11   20.72    0.90
  -3  -5  11   19.00    0.87
   3  -5 -11   20.73    0.74
   3  -5  11   19.69    0.83
  -4   5 -11   49.94    1.61
  -4  -5 -11   48.42    1.57
   4   5 -11   48.59    1.65
   4  -5 -11   49.30    1.57
  -4  -5  11   49.87    1.55
   4  -5  11   49.15    1.65
  -4  -5  11   48.57    1.64
  -4   5 -11   48.80    1.78
  -4  -5 -11   52.68    1.63
  -5  -5 -11    4.87    0.47
  -5  -5  11    3.55    0.67
  -5   5 -11    5.55    0.80
   5  -5  11    3.91    0.55
  -5  -5  11    3.87    0.46
   5  -5 -11    4.50    0.47
  -5   5  11    5.22    0.71
  -5  -5 -11    4.46    0.64
   5   5 -11    3.43    0.63
  -5   5 -11    4.23    0.59
   6   5 -11    7.63    0.78
  -6  -5  11    8.48    0.78
  -6   5 -11    6.53    0.97
  -6  -5 -11    8.45    0.79
   6  -5  11    7.99    0.70
  -6   5 -11    8.59    0.76
  -6   5  11    7.08    0.87
  -7   5  11    2.32    0.88
  -7  -5 -11    1.64    0.77
  -7   5 -11    1.45    0.98
   7   5 -11    0.80    0.73
  -7  -5  11    0.47    0.84
   8   5 -11    1.73    0.86
  -8   5 -11    0.71    0.99
  -8  -5 -11    2.56    1.00
  -8   5  11    1.96    1.05
  -8  -5  11    1.58    0.99
  -9   5  11    0.39    1.18
  -9  -5 -11    0.20    1.13
   9   5 -11   -1.32    0.94
  -9  -5  11   -0.84    1.11
  -9   5 -11    0.79    1.25
   0  -6 -11  348.86    9.82
   0  -6 -11  369.81    9.82
   0   6 -11  341.02    9.53
   1  -6 -11   41.59    1.26
  -1  -6 -11   41.99    1.23
  -1  -6 -11   42.94    1.20
  -1  -6 -11   41.58    1.21
  -1   6  11   43.32    1.23
   1  -6 -11   41.05    1.23
   1   6 -11   40.29    1.35
  -1   6 -11   41.45    1.38
   2  -6 -11  268.72    7.42
  -2  -6 -11  275.17    7.31
   2   6 -11  257.93    7.24
  -2  -6 -11  271.39    7.09
  -2   6  11  273.44    7.36
  -2  -6 -11  264.73    7.42
  -2   6 -11  264.90    7.24
  -2   6 -11  257.47    7.42
  -2  -6  11  257.21    7.38
  -3  -6  11   14.39    0.79
  -3   6 -11   14.80    0.94
   3  -6 -11   14.68    0.62
  -3  -6 -11   14.65    0.72
  -3   6 -11   15.39    0.81
   3  -6  11   14.81    0.70
  -3   6  11   15.98    0.81
   3   6 -11   13.79    0.78
  -3  -6 -11   14.61    0.60
  -4   6 -11    0.01    0.54
  -4  -6  11    0.06    0.55
  -4   6 -11    0.08    0.49
  -4  -6  11    0.27    0.33
   4   6 -11   -0.23    0.54
  -4  -6 -11    0.02    0.32
   4  -6  11   -0.71    0.40
   4  -6 -11    0.04    0.34
  -4  -6 -11   -0.30    0.44
  -5   6  11    6.20    0.74
  -5   6 -11    6.13    0.69
   5  -6 -11    4.37    0.47
  -5  -6 -11    4.92    0.46
  -5   6 -11    4.54    0.81
   5  -6  11    5.19    0.58
  -5  -6 -11    5.12    0.62
  -5  -6  11    4.68    0.47
   5   6 -11    4.50    0.66
  -5  -6  11    4.43    0.70
   6   6 -11   17.11    1.11
  -6   6 -11   17.77    1.10
  -6   6  11   18.37    1.28
  -6   6 -11   17.61    1.21
  -6  -6  11   17.87    1.12
  -6  -6 -11   19.29    1.19
  -6  -6 -11   18.71    0.91
  -7  -6  11    3.25    0.81
   7   6 -11    3.98    0.80
  -7   6 -11    4.09    1.06
  -7   6  11    4.41    0.97
  -7  -6 -11    4.99    0.83
   8   6 -11    8.40    1.03
  -8   6 -11    8.27    1.28
  -8  -6 -11    6.80    1.01
  -8  -6  11    7.79    1.09
  -8   6  11    8.52    1.08
  -9  -6  11    1.31    1.14
  -9   6  11   -0.89    1.17
  -9   6 -11   -0.45    1.26
  -9  -6 -11    1.82    1.11
   0  -7 -11    0.30    0.17
   0   7 -11   -0.24    0.38
  -1   7  11    1.60    0.24
  -1  -7 -11    1.60    0.21
  -1   7 -11    1.93    0.43
   1  -7 -11    1.84    0.17
   1  -7 -11    1.70    0.19
   1   7 -11    1.67    0.41
  -2   7 -11  130.91    3.92
   2  -7 -11  135.45    3.83
  -2  -7  11  132.78    3.89
  -2  -7 -11  135.95    3.81
  -2  -7 -11  139.65    3.78
  -2   7  11  142.24    3.84
  -2   7 -11  135.74    3.84
   2   7 -11  132.91    3.83
  -3  -7 -11   28.10    0.96
   3  -7 -11   25.51    0.91
  -3   7 -11   26.04    1.08
  -3  -7  11   24.71    1.02
  -3   7  11   26.29    1.07
   3  -7  11   27.29    0.99
  -3  -7 -11   25.53    0.87
  -3   7 -11   27.52    1.21
   3   7 -11   26.25    1.05
  -4   7 -11   87.32    2.67
  -4  -7 -11   90.95    2.63
   4  -7  11   89.49    2.71
  -4  -7 -11   86.22    2.60
   4  -7 -11   87.80    2.63
   4   7 -11   89.04    2.68
  -4  -7  11   92.47    2.62
  -4  -7  11   85.37    2.72
  -4   7 -11   91.59    2.84
  -5   7 -11    4.63    0.84
  -5  -7  11    5.79    0.74
   5   7 -11    5.49    0.71
  -5  -7  11    4.88    0.48
  -5   7  11    7.66    0.77
  -5  -7 -11    6.24    0.66
  -5   7 -11    6.11    0.70
  -6   7  11   24.15    1.39
  -6   7 -11   22.80    1.50
  -6  -7 -11   22.79    1.26
  -6   7 -11   23.18    1.18
  -6  -7  11   24.19    1.36
   6   7 -11   21.85    1.21
  -7  -7 -11    1.78    0.79
   7   7 -11    0.24    0.76
  -7  -7  11    0.08    0.86
  -7   7 -11    2.22    0.94
  -7   7  11    0.51    0.93
  -8  -7  11   -1.22    0.96
   8   7 -11   -0.20    0.89
  -8   7  11    0.59    1.06
  -8  -7 -11    1.69    0.97
  -8   7 -11   -1.17    1.13
  -9  -7 -11    1.46    1.12
  -9   7 -11    1.26    1.31
  -9  -7  11    1.22    1.01
  -9   7  11   -0.04    1.18
   0   8 -11   50.04    1.61
  -1   8 -11    5.28    0.57
  -1  -8 -11    5.51    0.31
   1   8 -11    5.27    0.52
  -2   8 -11   48.04    1.63
  -2   8  11   48.17    1.44
  -2  -8  11   44.72    1.50
   2   8 -11   45.28    1.52
   2  -8 -11   44.78    1.35
  -2  -8 -11   45.12    1.30
  -2  -8 -11   44.88    1.30
  -2  -8 -11   46.66    1.38
  -2   8 -11   44.11    1.51
   3  -8  11    0.55    0.36
  -3   8 -11    1.19    0.56
  -3  -8 -11    0.58    0.38
  -3   8 -11   -0.16    0.53
  -3  -8  11    0.87    0.54
  -3   8  11    0.44    0.49
   3  -8 -11    0.46    0.29
   3   8 -11    0.47    0.53
  -3  -8 -11    0.49    0.22
  -4  -8 -11   19.68    0.89
   4   8 -11   17.98    1.02
  -4   8 -11   19.30    1.04
  -4  -8  11   19.34    1.11
  -4   8 -11   19.01    1.22
   4  -8 -11   17.36    0.78
  -4   8  11   18.50    0.98
   4  -8  11   19.05    0.88
  -5  -8  11    9.54    0.68
  -5   8 -11    9.22    0.80
  -5  -8  11    8.30    0.82
   5   8 -11    9.29    0.80
  -5   8 -11    9.69    0.97
  -5   8  11    9.23    0.89
  -5  -8 -11    9.95    0.72
  -6   8 -11    4.83    0.78
  -6  -8  11    2.14    0.82
  -6  -8 -11    5.08    0.71
  -6   8  11    4.27    0.92
   6   8 -11    2.61    0.75
  -6   8 -11    4.35    0.91
  -7  -8  11    1.07    0.88
  -7  -8 -11    0.09    0.76
   7   8 -11   -0.37    0.81
  -7   8  11   -0.19    0.93
  -7   8 -11    1.51    1.07
   8   8 -11    2.26    0.89
  -8   8 -11    0.56    1.17
  -8  -8  11    1.69    0.90
  -8  -8 -11    3.34    0.92
  -8   8  11    0.27    1.09
  -9   8 -11    0.68    1.35
  -9  -8 -11    1.16    1.02
  -9  -8  11   -0.49    1.14
  -9   8  11    1.10    1.22
   0   9 -11    0.09    0.51
   1   9 -11    4.68    0.60
  -1   9 -11    5.12    0.55
  -1  -9 -11    4.67    0.32
  -2   9 -11    0.84    0.59
  -2   9  11    0.94    0.39
   2   9 -11    0.50    0.55
  -2   9 -11    2.15    0.57
  -2  -9 -11    0.47    0.32
  -2  -9  11    0.31    0.47
   2  -9 -11    0.44    0.21
   2  -9 -11    0.61    0.20
  -3  -9  11   -0.25    0.56
   3  -9 -11    0.74    0.30
  -3   9  11    0.90    0.52
   3  -9  11    0.62    0.36
   3   9 -11    1.46    0.52
  -3  -9 -11    0.60    0.37
  -3   9 -11    0.02    0.57
  -3   9 -11    0.46    0.59
  -4   9 -11    6.68    0.76
  -4   9  11    5.89    0.71
  -4  -9  11    6.06    0.66
   4  -9 -11    6.86    0.48
   4   9 -11    5.99    0.70
  -4   9 -11    7.12    0.76
   4  -9  11    5.89    0.54
  -4  -9 -11    6.06    0.56
  -5   9  11   -0.72    0.74
  -5  -9 -11    0.78    0.58
  -5  -9  11   -0.05    0.70
  -5   9 -11    1.05    0.63
  -5   9 -11   -0.52    0.84
   5   9 -11   -0.71    0.65
   6   9 -11    9.48    0.88
  -6   9  11    9.37    1.04
  -6  -9 -11   10.48    0.86
  -6   9 -11   10.13    1.14
  -6   9 -11    9.96    0.91
  -6  -9  11    9.57    0.96
   7   9 -11    2.29    0.83
  -7  -9  11    5.19    0.98
  -7  -9 -11    6.55    0.90
  -7   9  11    4.32    1.03
  -7   9 -11    4.08    0.90
  -7   9 -11    4.27    1.14
  -8  -9  11    7.09    1.12
  -8   9  11    5.14    1.19
  -8   9 -11    9.29    1.33
  -8  -9 -11    7.87    1.01
  -9   9  11   -0.41    1.24
  -9   9 -11    2.59    1.38
  -9  -9 -11    0.87    1.09
  -9  -9  11    0.12    1.15
   0  10 -11   21.96    1.01
   1  10 -11   31.20    1.20
  -1 -10 -11   29.69    0.97
  -1  10 -11   30.45    1.21
  -2  10  11   27.54    1.02
   2  10 -11   26.01    1.19
  -2 -10  11   25.97    1.10
  -2 -10 -11   26.71    0.94
  -2  10 -11   27.46    1.20
   3  10 -11    1.09    0.62
   3 -10 -11    0.98    0.29
  -3  10  11    1.65    0.51
  -3  10 -11    0.58    0.63
  -3  10 -11    1.02    0.57
  -3 -10 -11    0.23    0.39
  -3 -10  11    1.05    0.62
   4  10 -11    2.56    0.67
  -4 -10 -11    2.06    0.50
   4 -10 -11    2.17    0.41
  -4  10 -11    2.72    0.74
  -4  10 -11    2.52    0.66
  -4  10  11    1.60    0.65
  -4 -10  11    1.88    0.71
  -5  10  11    0.43    0.77
  -5  10 -11    2.00    0.82
   5  10 -11    0.26    0.68
  -5 -10  11    1.40    0.75
  -5 -10 -11    0.86    0.59
  -5  10 -11    2.14    0.78
  -6  10 -11    1.70    0.91
  -6  10 -11    1.26    0.84
  -6  10  11    0.71    0.85
   6  10 -11    1.00    0.80
  -6 -10  11    2.68    0.86
  -6 -10 -11    1.75    0.72
  -7  10 -11    0.15    0.99
  -7  10 -11    0.27    0.88
  -7 -10 -11   -0.03    0.81
  -7  10  11   -1.25    0.96
  -7 -10  11   -2.20    0.91
   7  10 -11   -0.12    0.80
  -8  10 -11    0.51    1.21
  -8 -10 -11    1.39    0.98
  -8  10  11    0.45    1.19
  -8 -10  11    1.24    1.04
  -9 -10 -11    2.48    1.02
  -9 -10  11    0.55    1.15
  -9  10  11    0.62    1.23
  -9  10 -11    0.56    1.24
   0  11 -11    0.46    0.61
  -1 -11 -11    0.24    0.32
  -1  11 -11   -0.52    0.62
   1  11 -11    0.32    0.62
  -2 -11 -11   35.55    1.17
  -2  11  11   35.44    1.24
  -2  11 -11   35.52    1.39
  -2 -11  11   34.35    1.35
   2  11 -11   36.09    1.43
  -3  11 -11   13.21    0.95
  -3 -11  11   14.41    0.91
  -3  11 -11   13.95    1.00
  -3 -11 -11   14.44    0.81
   3  11 -11   14.65    0.92
  -3  11  11   16.89    0.90
   3 -11 -11   15.36    0.63
  -4 -11 -11   38.74    1.36
  -4  11 -11   38.03    1.61
  -4  11 -11   39.66    1.75
   4  11 -11   38.26    1.53
  -4  11  11   37.60    1.51
  -4 -11  11   37.60    1.48
  -5 -11  11    2.09    0.72
  -5  11  11    1.76    0.80
  -5  11 -11    1.69    0.84
  -5  11 -11    3.74    0.77
   5  11 -11    2.48    0.76
  -5 -11 -11    2.45    0.62
  -6  11 -11   10.41    1.04
  -6  11  11    8.46    1.00
   6  11 -11    8.32    0.91
  -6 -11 -11   10.19    0.86
  -6 -11  11    9.13    0.91
  -6  11 -11    7.96    1.19
  -7  11 -11    1.68    0.97
   7  11 -11    1.28    0.84
  -7  11  11    1.17    0.99
  -7  11 -11    2.16    1.19
  -7 -11  11    1.89    1.01
  -7 -11 -11    0.57    0.84
  -8 -11  11   -0.11    0.94
  -8  11  11    0.58    1.21
  -8 -11 -11   -0.28    0.88
  -8  11 -11   -1.24    1.23
   0  12 -11   22.51    1.11
  -1  12 -11    5.89    0.70
   1  12 -11    6.28    0.77
  -1 -12 -11    6.15    0.46
  -2 -12 -11   55.82    1.73
   2  12 -11   55.23    1.94
  -2 -12  11   55.74    1.94
  -2  12 -11   57.81    1.98
  -3 -12  11   12.40    0.89
  -3 -12 -11   10.73    0.65
  -3  12  11   11.52    0.75
  -3  12 -11   11.43    0.95
   3 -12 -11   11.00    0.55
  -3  12 -11    9.25    0.97
   3  12 -11   11.42    0.88
  -4 -12 -11    0.28    0.52
   4  12 -11    0.27    0.72
  -4  12 -11   -0.13    0.77
  -4  12  11   -0.30    0.61
  -4  12 -11    0.41    0.72
  -4 -12  11   -0.17    0.73
  -5  12  11   -0.35    0.73
  -5 -12 -11    0.74    0.62
  -5  12 -11   -0.71    0.98
   5  12 -11   -0.34    0.75
  -5 -12  11    0.31    0.73
  -5  12 -11   -1.50    0.73
  -6 -12  11    2.25    0.94
  -6  12 -11    3.71    0.98
  -6  12 -11    2.91    1.11
  -6  12  11    1.90    0.89
   6  12 -11    1.56    0.84
  -7  12 -11   -0.17    1.21
  -7 -12  11    1.27    0.91
  -7  12  11    0.15    1.08
  -7  12 -11   -0.63    0.97
  -8  12 -11    1.93    1.37
  -8  12  11    1.95    1.25
  -8 -12  11    1.45    1.10
   0  13 -11    0.08    0.64
  -1  13 -11   17.54    1.14
   1  13 -11   16.65    1.12
  -2  13 -11    0.69    0.70
   2  13 -11    1.05    0.73
  -2 -13  11    1.46    0.73
  -3  13 -11    0.14    0.73
  -3  13 -11    0.14    0.84
  -3 -13  11    1.08    0.76
  -3  13  11    0.63    0.59
   3  13 -11    0.55    0.64
  -4  13  11    1.99    0.72
   4  13 -11    0.59    0.73
  -4 -13  11    2.31    0.73
  -4  13 -11    1.51    0.86
  -4  13 -11    2.11    0.80
  -5  13  11    0.10    0.61
  -5  13 -11   -0.08    0.81
  -5  13 -11    0.58    0.91
   5  13 -11   -0.28    0.79
  -5 -13  11    0.41    0.86
   6  13 -11    0.70    0.84
  -6  13  11    0.54    0.89
  -6  13 -11   -0.37    0.95
  -6 -13  11    1.40    0.96
  -6  13 -11   -0.74    1.15
  -7 -13  11    0.25    0.93
  -7  13 -11   -1.34    1.00
  -7  13 -11   -0.70    1.22
  -7  13  11   -0.67    1.00
  -8  13  11    0.95    1.25
  -8  13 -11    0.14    1.41
  -8 -13  11    0.13    1.14
   0  14 -11   38.81    1.57
  -1  14 -11    4.16    0.85
   1  14 -11    3.72    0.82
  -2  14 -11   -0.99    0.79
  -2 -14  11   -0.89    0.74
   2  14 -11   -0.24    0.74
  -3  14 -11    3.49    0.93
   3  14 -11    3.98    0.81
  -3 -14  11    3.99    0.77
  -4  14 -11    1.16    1.01
  -4  14 -11    1.07    0.83
  -4 -14  11    1.71    0.78
   4  14 -11    2.67    0.82
  -4  14  11    1.52    0.75
  -5  14 -11    0.92    0.99
   5  14 -11    0.14    0.88
  -5 -14  11    0.48    0.80
  -5  14  11    1.48    0.44
  -5  14 -11   -1.65    0.95
  -6  14  11    6.74    1.02
  -6  14 -11    7.96    1.33
   6  14 -11    9.41    1.07
  -6 -14  11    8.00    1.01
  -6  14 -11    8.83    1.17
  -7  14  11    0.09    1.04
  -7  14 -11    0.70    1.12
  -7 -14  11   -1.10    1.06
  -7  14 -11   -0.57    1.18
   0  15 -11    0.19    0.81
   1  15 -11    1.80    0.83
  -1  15 -11    0.91    0.86
  -2  15 -11    0.07    0.89
  -2 -15  11    0.27    0.82
   2  15 -11    0.77    0.81
  -3  15 -11    0.44    0.92
   3  15 -11   -0.62    0.78
  -3 -15  11    0.15    0.77
   4  15 -11    1.76    0.85
  -4  15 -11    1.88    0.96
  -4  15 -11    2.13    0.91
  -4 -15  11    1.76    0.92
  -5 -15  11    0.08    0.84
  -5  15 -11    0.02    1.02
  -5  15 -11   -0.40    1.13
   5  15 -11   -0.32    0.84
  -6 -15  11   -0.09    1.01
  -6  15 -11    2.08    1.15
  -6  15 -11   -1.42    1.09
  -7  15 -11   -0.14    1.18
  -7 -15  11   -0.33    1.08
  -7  15 -11   -2.43    1.32
   0  16 -11    7.57    1.01
  -1  16 -11    0.84    0.94
   1  16 -11    0.18    0.77
   2  16 -11    1.84    0.87
  -2 -16  11    1.07    0.80
  -2  16 -11    1.91    0.89
   3  16 -11    0.54    0.85
  -3  16 -11    1.02    0.91
  -3 -16  11    0.33    0.90
   4  16 -11    2.77    0.89
  -4 -16  11    2.28    0.88
  -4  16 -11    1.76    0.97
  -5 -16  11   -0.03    0.99
   5  16 -11   -1.24    0.94
  -5  16 -11    1.44    1.21
  -5  16 -11    0.02    1.09
  -6 -16  11    0.74    1.07
  -6  16 -11   -2.15    1.14
  -6  16 -11   -1.22    1.29
   0  17 -11    0.08    0.93
   1  17 -11    1.01    0.82
  -1  17 -11    1.50    1.01
   2  17 -11    0.74    0.92
  -2 -17  11   -0.46    0.82
  -2  17 -11    3.31    1.07
  -3  17 -11   -0.28    1.06
  -3 -17  11    1.19    0.97
   3  17 -11   -0.01    0.91
   4  17 -11    0.32    0.88
  -4 -17  11    0.04    0.90
  -4  17 -11    0.81    1.11
  -5  17 -11    0.36    1.30
  -5 -17  11    0.59    1.06
   5  17 -11   -0.13    1.00
  -5  17 -11    0.09    1.05
  -6  17 -11    0.37    1.12
  -6 -17  11   -0.62    0.99
  -6  17 -11    0.88    1.40
   0  18 -11    2.67    0.95
  -1  18 -11    0.28    0.95
   1  18 -11    2.04    0.99
  -2  18 -11    0.74    1.12
   2  18 -11    0.14    0.92
  -2 -18  11    1.06    0.99
   3  18 -11   -0.99    0.94
  -3 -18  11    0.28    1.02
  -3  18 -11   -0.54    1.11
   4  18 -11    0.17    0.97
  -4  18 -11    2.24    1.21
  -4 -18  11    0.90    0.96
  -5 -18  11    0.47    1.12
  -5  18 -11    1.21    1.11
   0  19 -11    0.08    1.08
   1  19 -11    0.62    1.04
  -1  19 -11   -0.34    1.12
  -2  19 -11    8.32    1.30
   2  19 -11    6.41    1.11
  -2 -19  11    7.91    1.18
  -3 -19  11    1.77    1.00
  -3  19 -11    1.03    1.20
   3  19 -11    0.02    1.00
  -4 -19  11    5.52    1.24
   4  19 -11    8.29    1.15
  -4  19 -11    7.07    1.23
   0  20 -11    8.58    1.30
  -1  20 -11    1.76    1.23
   1  20 -11    1.45    1.00
   2  20 -11    1.54    1.08
  -2  20 -11    1.14    1.13
  -2 -20  11    1.16    1.02
   3  20 -11   -0.75    1.04
  -3  20 -11   -1.71    1.13
  -3 -20  11   -1.26    1.01
   0  21 -11    0.06    1.23
   1  21 -11   -0.14    1.17
  -1  21 -11   -1.15    1.24
  -1 -21  11   -1.88    1.02
   2  21 -11   -0.55    1.12
  -2  21 -11   -1.75    1.29
  -2 -21  11   -0.20    1.18
   0   0 -12   44.57    1.33
   0   0  12   44.03    1.37
  -1   0 -12   33.70    1.03
  -1   0 -12   33.81    1.05
   1   0 -12   34.38    1.11
   1   0  12   34.19    1.11
  -1   0  12   34.07    1.03
  -1   0  12   34.34    1.06
  -2   0 -12   13.92    0.64
  -2   0 -12   12.13    0.60
  -2   0  12   12.74    0.60
  -2   0  12   12.72    0.53
  -2   0 -12   12.45    0.54
   2   0 -12   11.45    0.62
   2   0  12   12.40    0.59
  -3   0  12   11.28    0.63
   3   0 -12   11.62    0.71
  -3   0 -12   11.79    0.65
  -3   0 -12   11.05    0.69
  -3   0  12   10.98    0.55
   3   0  12   11.30    0.59
  -3   0 -12   10.73    0.53
  -4   0  12   57.66    1.75
  -4   0 -12   55.67    1.66
  -4   0 -12   58.08    1.87
  -4   0  12   52.39    1.81
   4   0 -12   56.07    1.82
  -4   0 -12   60.39    1.84
   4   0  12   56.89    1.78
  -5   0 -12    0.46    0.61
  -5   0 -12   -0.16    0.37
   5   0 -12   -0.85    0.57
  -5   0  12   -0.65    0.54
   5   0  12   -0.25    0.42
   5   0 -12    0.95    0.37
   6   0 -12   35.42    1.25
   6   0 -12   32.99    1.38
  -6   0 -12   32.21    1.51
  -6   0  12   34.84    1.42
  -7   0  12    9.68    0.91
   7   0 -12   10.46    0.95
  -7   0 -12   10.67    1.01
  -8   0 -12    1.65    1.00
  -8   0  12    1.95    1.02
   8   0 -12    2.59    0.91
  -9   0 -12   -0.96    1.12
   9   0 -12    2.43    1.11
  -9   0  12   -1.37    1.13
 -10   0 -12    1.54    1.31
  10   0 -12    2.75    1.18
 -10   0  12    1.25    1.31
   0  -1 -12    0.06    0.27
   0   1  12   -0.01    0.22
   0   1  12    0.05    0.17
   0   1 -12   -0.29    0.28
   0   1  12   -0.11    0.16
  -1  -1 -12    5.79    0.34
   1   1 -12    6.67    0.45
  -1  -1  12    6.42    0.39
   1  -1 -12    6.43    0.41
  -1   1 -12    6.62    0.38
  -1   1 -12    5.67    0.41
   1  -1  12    7.12    0.44
  -1   1  12    6.51    0.35
  -1   1  12    6.33    0.41
  -1  -1 -12    5.57    0.39
  -1   1  12    6.19    0.36
  -1  -1 -12    5.86    0.36
   1   1  12    5.91    0.38
  -2   1  12    4.18    0.29
  -2   1 -12    4.55    0.39
  -2   1  12    4.35    0.34
  -2  -1 -12    4.38    0.36
   2   1 -12    3.96    0.44
  -2  -1  12    3.74    0.30
   2   1  12    4.02    0.33
  -2   1 -12    4.19    0.36
  -2  -1 -12    3.68    0.31
  -2  -1 -12    4.34    0.38
   2  -1 -12    4.22    0.39
   2  -1  12    3.68    0.36
  -3  -1  12    3.01    0.42
   3  -1 -12    3.31    0.33
  -3   1 -12    2.66    0.40
  -3  -1  12    2.79    0.32
   3  -1 -12    2.80    0.46
  -3  -1 -12    3.49    0.45
  -3  -1 -12    3.66    0.40
   3   1  12    3.38    0.35
  -3  -1 -12    3.76    0.30
  -3   1 -12    3.64    0.35
  -3   1  12    2.92    0.31
  -3   1 -12    3.76    0.45
   3  -1  12    3.60    0.39
   3   1 -12    3.35    0.43
  -4  -1  12   13.18    0.64
  -4  -1 -12   12.66    0.58
  -4   1 -12   13.21    0.66
  -4   1 -12   13.38    0.80
   4   1  12   13.20    0.65
  -4  -1 -12   13.49    0.74
   4   1 -12   11.41    0.73
   4  -1 -12   12.67    0.63
  -4   1 -12   14.21    0.76
  -4   1  12   11.84    0.64
  -4   1  12   14.00    0.86
   4  -1 -12   12.69    0.83
   4  -1  12   13.70    0.70
  -4  -1  12   12.53    0.82
  -4  -1 -12   12.44    0.82
  -5  -1  12   51.38    1.78
   5  -1  12   52.99    1.72
  -5   1 -12   50.95    1.85
   5  -1 -12   52.00    1.65
   5   1  12   52.60    1.65
   5  -1 -12   48.00    1.75
  -5  -1 -12   52.62    1.84
  -5   1  12   51.04    1.78
   5   1 -12   50.14    1.76
  -5   1 -12   51.01    1.58
  -6  -1  12    3.42    0.74
  -6  -1 -12    3.13    0.75
   6  -1  12    4.05    0.55
   6   1 -12    3.28    0.74
  -6   1  12    3.87    0.75
   6  -1 -12    3.76    0.75
   6  -1 -12    4.77    0.54
  -6   1 -12    5.43    0.84
   7   1 -12    6.32    0.87
  -7   1 -12    6.78    0.96
   7  -1 -12    7.32    0.65
  -7  -1  12    6.37    0.93
  -7  -1 -12    6.28    0.92
  -7   1  12    6.29    0.94
   7  -1 -12    4.56    0.86
  -8   1 -12    2.65    0.92
  -8  -1 -12    3.45    1.01
  -8  -1  12    3.92    1.03
   8   1 -12    3.96    0.89
   8  -1 -12    3.71    0.86
  -8   1  12    3.05    1.03
  -9   1 -12    0.93    1.17
   9   1 -12   -1.09    0.96
  -9  -1  12    0.50    1.12
   9  -1 -12    0.42    0.98
  -9  -1 -12   -0.43    1.06
  -9   1  12   -0.48    1.12
 -10   1  12    0.73    1.34
 -10  -1  12   -0.90    1.30
  10  -1 -12   -1.06    1.14
 -10  -1 -12    1.02    1.27
  10   1 -12    1.31    1.14
 -10   1 -12    0.08    1.30
   0   2 -12  321.08    8.62
   0   2  12  326.25    8.79
   0   2  12  316.87    8.91
   0   2  12  310.19    8.94
   0  -2 -12  328.09    8.60
   1   2  12   60.25    1.74
   1  -2 -12   59.32    1.77
   1   2 -12   60.85    1.78
  -1   2  12   61.32    1.72
  -1  -2 -12   62.08    1.84
  -1  -2 -12   61.37    1.71
  -1   2  12   62.04    1.78
   1  -2  12   58.40    1.82
  -1   2 -12   60.07    1.75
   1   2  12   59.05    1.76
  -1   2  12   58.70    1.75
  -1  -2 -12   60.82    1.69
  -1   2 -12   58.74    1.76
  -2   2  12  228.77    6.22
  -2   2 -12  219.70    6.26
  -2  -2 -12  234.56    6.04
  -2  -2 -12  227.64    6.37
  -2   2 -12  224.73    6.09
  -2  -2  12  226.90    6.23
  -2   2  12  225.85    6.30
  -2  -2  12  223.56    6.32
  -2  -2 -12  224.11    6.22
   2   2  12  222.98    6.30
   2  -2  12  223.06    6.37
   2  -2 -12  224.01    6.12
   2  -2 -12  218.69    6.31
   3   2 -12    9.17    0.61
  -3  -2 -12    9.01    0.58
   3   2  12    9.05    0.48
   3  -2 -12    8.08    0.49
  -3  -2 -12    9.80    0.64
  -3   2  12    9.22    0.64
  -3   2  12    9.05    0.48
  -3  -2 -12    9.28    0.42
  -3  -2  12    8.53    0.50
  -3   2 -12    8.89    0.58
  -3  -2  12    8.48    0.53
  -3   2 -12    8.20    0.53
   3  -2  12    9.75    0.59
  -4   2 -12    0.57    0.39
   4   2  12   -0.22    0.29
  -4   2 -12    1.23    0.54
   4   2 -12    0.26    0.50
  -4  -2  12    0.17    0.33
  -4  -2  12    0.38    0.43
   4  -2  12   -0.09    0.39
   4  -2 -12    0.14    0.33
  -4   2  12    0.51    0.47
  -4  -2 -12    0.55    0.25
  -4  -2 -12   -0.24    0.38
  -4   2  12    0.38    0.31
  -4  -2 -12   -0.58    0.48
   5  -2  12   10.77    0.74
   5  -2 -12   11.42    0.67
   5   2 -12    9.63    0.71
  -5   2 -12   11.61    0.71
  -5  -2 -12   10.09    0.79
  -5   2 -12   11.82    0.87
  -5  -2  12   10.87    0.77
  -5   2  12   11.76    0.78
   6  -2  12   26.21    1.14
  -6  -2 -12   26.39    1.31
  -6   2  12   25.12    1.34
  -6  -2  12   24.42    1.23
   6   2 -12   24.11    1.23
  -6   2 -12   26.53    1.41
   6  -2 -12   27.28    1.08
  -7   2  12   -0.04    0.84
  -7  -2 -12    0.18    0.80
  -7   2 -12    0.91    0.90
   7  -2 -12    0.24    0.54
   7  -2 -12   -0.61    0.79
   7   2 -12    0.11    0.74
  -7  -2  12    0.66    0.82
  -8   2  12    7.18    1.14
   8  -2 -12   11.32    1.01
  -8  -2  12    9.87    1.14
  -8  -2 -12   10.17    1.13
  -8   2 -12   11.55    1.22
   8   2 -12   10.98    1.02
  -9   2 -12    0.25    1.03
   9  -2 -12    2.04    1.04
  -9  -2  12    0.04    1.00
  -9   2  12    0.68    1.16
   9   2 -12    0.10    1.06
  -9  -2 -12   -0.73    1.09
 -10   2 -12    0.66    1.31
 -10  -2 -12    1.30    1.19
  10  -2 -12   -0.18    1.17
 -10  -2  12    1.70    1.32
  10   2 -12    2.10    1.22
 -10   2  12    0.74    1.34
   0  -3 -12   -0.02    0.26
   0   3  12    0.17    0.12
   0   3  12   -0.04    0.11
   0   3 -12   -0.11    0.32
   0  -3 -12    0.04    0.24
   1   3 -12   35.48    1.17
   1  -3 -12   34.42    1.08
   1   3  12   34.91    1.02
   1  -3  12   34.70    1.15
  -1  -3 -12   36.55    1.14
   1  -3 -12   36.33    1.14
  -1   3 -12   35.38    1.14
  -1   3  12   29.94    1.02
  -1  -3  12   35.27    1.11
  -1   3  12   33.80    1.05
   1   3  12   36.47    1.01
  -1  -3 -12   38.42    1.07
  -1   3  12   37.10    1.05
  -2  -3 -12  136.80    3.88
   2  -3 -12  135.28    3.84
  -2   3  12  131.51    3.82
   2   3 -12  135.50    3.77
  -2   3 -12  133.45    3.84
   2  -3  12  129.04    3.90
  -2   3  12  138.20    3.81
  -2  -3 -12  141.15    3.66
  -2  -3  12  130.93    3.81
  -2   3 -12  135.97    3.74
   2   3  12  136.99    3.79
  -2  -3 -12  134.77    3.78
  -2   3  12  137.68    3.80
   3  -3 -12   27.85    0.98
  -3  -3 -12   29.97    1.04
   3   3 -12   28.31    1.10
   3  -3  12   28.70    1.06
  -3  -3  12   29.24    1.08
  -3  -3 -12   29.10    1.03
  -3   3 -12   29.79    1.14
  -3   3  12   28.77    1.07
   3   3  12   29.61    0.90
  -3  -3  12   29.27    0.99
  -3  -3 -12   28.90    0.85
  -3   3 -12   29.62    1.04
  -3   3  12   29.03    0.94
[truncated: 304,182 more chars]
