# Supplementary material for: Crystal structure of 3-amino-1-propyl­pyridinium bromide
Source: Acta Crystallogr Sect E Struct Rep Online. 2014 Nov 29;70(Pt 12):580–3. doi: 10.1107/S1600536814025665 (PMC4257424; doi:10.1107/S1600536814025665)
Supplement: Supplementary file 2 [file e-70-00580-Isup2.hkl]

#
# h,k,l, Fc-squared, Fo-squared, sigma(Fo-squared), status flag
#
data_I
_shelx_title ' 745 in Pbca/ C8 H13 N2 Br/ 4APC3 (AI745)'
_shelx_refln_list_code          4
_shelx_F_calc_maximum      395.11
_exptl_crystal_F_000      1760.00
_reflns_d_resolution_high  0.7682

loop_
 _space_group_symop_operation_xyz
 'x, y, z'
 '-x+1/2, -y, z+1/2'
 '-x, y+1/2, -z+1/2'
 'x+1/2, -y+1/2, -z'
 '-x, -y, -z'
 'x-1/2, y, -z-1/2'
 'x, -y-1/2, z-1/2'
 '-x-1/2, y-1/2, z'

_cell_length_a     8.2937
_cell_length_b    17.4137
_cell_length_c    26.9626
_cell_angle_alpha  90.000
_cell_angle_beta   90.000
_cell_angle_gamma  90.000

_shelx_F_squared_multiplier     1.000

loop_
 _refln_index_h
 _refln_index_k
 _refln_index_l
 _refln_F_squared_calc
 _refln_F_squared_meas
 _refln_F_squared_sigma
 _refln_observed_status
   2   0   0      60262.45      61134.34      1300.88 o
   4   0   0        409.46        454.80        24.38 o
   6   0   0       8664.01       8867.16       298.88 o
   8   0   0       2284.82       2335.82       160.39 o
  10   0   0          2.67       -134.66       134.66 o
   2   1   0      53597.03      54515.63       615.79 o
   4   1   0      12065.87      10867.94       130.08 o
   6   1   0      10075.44       9725.97       151.91 o
   8   1   0        605.46        637.21        90.32 o
  10   1   0         11.44       -107.79       107.79 o
   2   2   0       4737.66       4921.34        54.58 o
   4   2   0      31422.10      31618.14       362.05 o
   6   2   0       4571.39       4663.31        76.74 o
   8   2   0         55.98         55.29        83.96 o
  10   2   0        449.57        440.70       115.45 o
   2   3   0      30918.68      29540.35       330.84 o
   4   3   0       5411.35       6120.78        71.14 o
   6   3   0        783.29        757.08        28.10 o
   8   3   0       2192.60       2058.08        80.75 o
  10   3   0        468.95        491.44       114.44 o
   0   4   0       9775.35       9086.03       251.99 o
   2   4   0       7029.31       7305.15        94.49 o
   4   4   0       3601.14       3478.31        49.26 o
   6   4   0       5090.17       4973.06        80.57 o
   8   4   0        356.26        393.77       134.70 o
  10   4   0         54.45        -51.60        97.61 o
   2   5   0      19449.60      18961.64       261.93 o
   4   5   0      46983.76      46245.28       570.68 o
   6   5   0       1475.50       1445.11        41.99 o
   8   5   0         68.10         78.28        79.92 o
  10   5   0        242.32        250.85       108.07 o
   0   6   0      29737.91      30533.55       824.97 o
   2   6   0       1955.40       1821.64        39.45 o
   4   6   0       2715.48       2622.36        64.21 o
   6   6   0        271.03        205.73        30.00 o
   8   6   0         17.78        -59.75        87.66 o
  10   6   0          6.04        -85.22       113.94 o
   2   7   0        989.86        983.30        31.00 o
   4   7   0       7782.05       7725.87       105.29 o
   6   7   0          0.46         22.10        38.51 o
   8   7   0       1221.06       1242.28       171.68 o
  10   7   0        164.60        260.47       116.79 o
   0   8   0       1205.87       1422.02        72.56 o
   2   8   0       8475.83       8416.83       125.39 o
   4   8   0       1058.89       1037.39        28.98 o
   6   8   0       2852.93       2795.32       116.00 o
   8   8   0        689.19        869.47        90.72 o
  10   8   0         40.37        163.18       116.59 o
   2   9   0        224.48        370.97        31.18 o
   4   9   0        898.16       1042.22        64.61 o
   6   9   0       1049.50       1158.42       137.34 o
   8   9   0         38.37         84.73        86.10 o
   0  10   0       1588.35       1861.47       100.59 o
   2  10   0        108.52        147.41        27.18 o
   4  10   0        634.22        706.92        35.35 o
   6  10   0       1623.82       1369.33       159.03 o
   8  10   0        217.13        131.26        90.64 o
   2  11   0        192.44        179.13        30.05 o
   4  11   0          6.20        -23.68        26.70 o
   6  11   0        424.62        546.56       144.24 o
   8  11   0        363.52        440.54        96.75 o
   0  12   0      17685.72      16644.79       477.16 o
   2  12   0       8687.01       8399.95       132.65 o
   4  12   0         85.10         99.17        27.95 o
   6  12   0       1332.18       1247.36        85.74 o
   8  12   0        378.38        381.12        91.68 o
   2  13   0      12058.46      11826.01       205.07 o
   4  13   0      10579.06      10736.07       385.90 o
   6  13   0       1129.86       1176.51        92.57 o
   8  13   0          7.55        128.59        98.59 o
   0  14   0       6083.75       5860.94       210.92 o
   2  14   0       4397.99       4371.65       125.60 o
   4  14   0        608.87        654.65        39.03 o
   6  14   0        119.19        167.80        83.95 o
   8  14   0        238.42        305.96       102.56 o
   2  15   0        441.25        397.96        50.30 o
   4  15   0         69.38         11.85        59.80 o
   6  15   0        487.34        733.58        91.61 o
   8  15   0        469.34        786.15       111.45 o
   0  16   0       1517.47       1301.41       113.22 o
   2  16   0        264.69        272.71        63.98 o
   4  16   0       1509.84       1626.36        76.47 o
   6  16   0        245.70        332.94        92.51 o
   2  17   0       2497.62       2397.66        85.09 o
   4  17   0       1221.22       1486.01        80.08 o
   6  17   0        428.86        257.26        96.78 o
   0  18   0       5501.60       5826.77       232.25 o
   2  18   0        879.06       1044.23        68.70 o
   4  18   0        247.53        432.02       108.00 o
   6  18   0        150.92        130.92        98.58 o
   2  19   0         88.95        105.42        63.13 o
   4  19   0        214.64        261.74       114.35 o
   0  20   0         60.60        -71.15       116.88 o
   2  20   0         18.43         78.70        83.89 o
   4  20   0        116.32         72.42       119.43 o
   2  21   0        109.08        219.45        89.13 o
   4  21   0          3.17         25.41       124.50 o
   0  22   0        178.41        261.74       149.93 o
   2  22   0         53.98        119.14       142.93 o
   1   1   1        224.35        307.55         7.67 o
   2   1   1       1760.86       1818.24        18.13 o
   3   1   1        380.11        448.97         9.82 o
   4   1   1      14798.61      14285.86       118.98 o
   5   1   1        508.65        543.90        15.28 o
   6   1   1         45.66         -4.15        20.05 o
   7   1   1          7.98         -6.40        31.33 o
   8   1   1       1360.55       1304.12        58.22 o
   9   1   1         89.90         56.26        63.78 o
  10   1   1        377.99        449.01        76.95 o
   1   2   1      11068.83      11334.50       129.29 o
   2   2   1      11640.21      12715.12        98.95 o
   3   2   1        870.01        846.88        12.71 o
   4   2   1       2326.98       2285.70        33.43 o
   5   2   1          7.31         18.96        12.00 o
   6   2   1       4856.72       4930.17        59.69 o
   7   2   1          4.40        -26.07        26.07 o
   8   2   1         30.80        -31.60        56.76 o
   9   2   1         26.38        -66.78        66.78 o
  10   2   1         47.12         97.00        76.28 o
   1   3   1         27.95         88.93         6.99 o
   2   3   1      59434.46      57767.80       500.24 o
   3   3   1       6900.49       7051.46        60.13 o
   4   3   1       5124.83       5188.09        43.86 o
   5   3   1       2865.31       2786.62        31.65 o
   6   3   1       1739.30       1773.11        28.02 o
   7   3   1        151.09        177.68        30.27 o
   8   3   1         47.16        -44.09        44.09 o
   9   3   1          0.73         67.61        66.85 o
  10   3   1         96.35         66.13        75.92 o
   0   4   1     156115.31     146728.11      2757.00 o
   1   4   1      60858.85      57499.15       549.14 o
   2   4   1      14392.70      15169.75       133.55 o
   3   4   1       3367.29       3257.81        32.97 o
   4   4   1         40.14         57.71        10.21 o
   5   4   1       1152.85       1217.83        22.05 o
   6   4   1       5944.82       5929.16        64.66 o
   7   4   1        537.49        533.95        33.00 o
   8   4   1       1355.90       1450.28        89.14 o
   9   4   1        193.58        110.58        67.32 o
  10   4   1          1.22         82.13        76.57 o
   1   5   1       1190.98       1108.52        19.98 o
   2   5   1         40.29         34.80        10.80 o
   3   5   1       5769.12       5774.57        53.14 o
   4   5   1       1518.67       1425.18        40.14 o
   5   5   1       7929.55       8047.39        71.46 o
   6   5   1       2167.39       2095.29        37.64 o
   7   5   1       2176.55       2194.31        92.88 o
   8   5   1         28.05        -38.93        53.60 o
   9   5   1         47.10         67.43        67.50 o
  10   5   1          1.30        -20.73        78.56 o
   0   6   1      16763.18      16236.03       315.54 o
   1   6   1       9489.73       8506.08        99.97 o
   2   6   1        111.61        156.44        17.86 o
   3   6   1       9686.72       9495.06       105.75 o
   4   6   1       7546.94       7470.37        72.17 o
   5   6   1       2606.69       2603.71        35.41 o
   6   6   1       1554.16       1506.27        33.03 o
   7   6   1          0.57         -7.10        49.92 o
   8   6   1        458.05        522.03        93.74 o
   9   6   1        263.56        270.84        66.08 o
  10   6   1         55.50         74.80        74.45 o
   1   7   1       3581.91       3623.12        50.37 o
   2   7   1       9267.76       9539.59        98.11 o
   3   7   1       5453.51       5302.56        53.94 o
   4   7   1         23.72         11.61        16.97 o
   5   7   1       5707.00       5409.75        58.04 o
   6   7   1          5.04         18.67        23.74 o
   7   7   1       2286.70       2354.96       127.52 o
   8   7   1        371.48        431.61        92.31 o
   9   7   1        205.98        139.36        68.96 o
  10   7   1        243.90        183.33        80.45 o
   0   8   1      12013.96      11452.27       231.50 o
   1   8   1      19696.31      19407.73       220.14 o
   2   8   1       9045.15       8745.33        91.80 o
   3   8   1       4670.73       4656.95        49.02 o
   4   8   1        152.43        123.56        13.03 o
   5   8   1        485.59        447.58        20.02 o
   6   8   1       2122.26       2105.46        71.08 o
   7   8   1        688.53        646.13        68.44 o
   8   8   1        145.66        131.78        57.98 o
   9   8   1         63.17         67.47        72.26 o
  10   8   1         11.41         48.94        97.37 o
   1   9   1       5924.71       6061.35        78.10 o
   2   9   1      20652.46      19994.60       198.61 o
   3   9   1       9558.81       9218.89        98.81 o
   4   9   1      14725.10      14301.36       131.55 o
   5   9   1       4797.32       4624.22        80.13 o
   6   9   1        541.52        432.75        49.21 o
   7   9   1        742.03        663.49        59.20 o
   8   9   1         71.65         47.86        63.94 o
   9   9   1         56.52         64.42        68.36 o
   0  10   1      13905.86      13768.31       295.88 o
   1  10   1       9128.23       9328.94       139.66 o
   2  10   1       1470.93       1344.59        30.09 o
   3  10   1       2939.12       2831.93        51.92 o
   4  10   1        438.34        434.66        20.43 o
   5  10   1          5.28          9.18        24.78 o
   6  10   1         34.59         32.80        57.58 o
   7  10   1        204.25        174.90        53.78 o
   8  10   1        123.02         64.32        60.14 o
   9  10   1         17.83         69.60        82.70 o
   1  11   1        115.26        119.94        29.12 o
   2  11   1       1170.45       1142.24        28.72 o
   3  11   1        585.45        575.29        25.32 o
   4  11   1       2420.98       2378.90        54.88 o
   5  11   1        516.60        498.28        47.43 o
   6  11   1        549.27        491.01        53.53 o
   7  11   1        449.34        520.60        78.69 o
   8  11   1        585.60        611.14        67.65 o
   9  11   1        153.97        279.40        72.02 o
   0  12   1        106.20         60.07        94.02 o
   1  12   1       2202.85       2324.81        59.73 o
   2  12   1       1125.12       1197.69        33.59 o
   3  12   1       1086.12       1133.63        31.26 o
   4  12   1       1700.77       1737.34        42.17 o
   5  12   1         62.87         45.26        44.44 o
   6  12   1        918.42        984.77        64.04 o
   7  12   1         21.65         14.95        68.21 o
   8  12   1        164.47        191.37        81.06 o
   9  12   1         11.73        -47.20        73.28 o
   1  13   1         89.19         88.59        34.77 o
   2  13   1        752.44        829.93        34.85 o
   3  13   1        573.86        614.33        39.18 o
   4  13   1        460.28        547.43        26.12 o
   5  13   1         12.98        -33.58        49.19 o
   6  13   1        274.50        271.17        57.51 o
   7  13   1         35.30         66.38        61.70 o
   8  13   1         90.53         94.69        68.94 o
   0  14   1       4286.11       4416.71       124.94 o
   1  14   1        613.14        646.28        44.69 o
   2  14   1        846.59        860.27        36.71 o
   3  14   1        402.87        384.72        34.94 o
   4  14   1         22.73         16.39        25.26 o
   5  14   1        510.80        430.13        54.48 o
   6  14   1       1221.64       1307.97        68.90 o
   7  14   1          0.13        -59.85        59.85 o
   8  14   1        122.92        133.28        71.30 o
   1  15   1         49.06        -23.58        41.67 o
   2  15   1         71.02         86.23        35.89 o
   3  15   1          2.02          0.02        31.02 o
   4  15   1         39.04         45.11        45.77 o
   5  15   1         31.35         52.61        54.41 o
   6  15   1         70.23        138.49        83.99 o
   7  15   1          7.71         53.20        66.61 o
   8  15   1          1.45         41.63        97.92 o
   0  16   1        945.31        900.35        74.56 o
   1  16   1        286.04        272.24        47.05 o
   2  16   1        494.28        485.04        39.06 o
   3  16   1         11.65         -6.51        43.43 o
   4  16   1         36.59         24.61        48.54 o
   5  16   1        140.18        134.43        57.81 o
   6  16   1        398.88        514.55        71.35 o
   7  16   1         65.93        104.80        65.99 o
   1  17   1        334.85        300.52        53.00 o
   2  17   1        452.28        555.96        42.70 o
   3  17   1        534.68        575.24        49.63 o
   4  17   1       1256.67       1440.86        67.52 o
   5  17   1         31.39         21.72        61.54 o
   6  17   1        132.75        115.54        66.02 o
   7  17   1          0.34         30.80        72.41 o
   0  18   1          2.22         17.63        75.44 o
   1  18   1        443.54        383.95        55.21 o
   2  18   1          1.48        -10.54        40.97 o
   3  18   1        132.94        163.93        56.94 o
   4  18   1         24.23         78.66        67.11 o
   5  18   1         34.33         52.52        63.43 o
   6  18   1          0.55         13.05        68.69 o
   1  19   1         13.19        -49.72        49.72 o
   2  19   1        156.56        185.52        46.18 o
   3  19   1         25.01        120.59        60.69 o
   4  19   1        174.96        201.67        71.35 o
   5  19   1         96.59        196.78        67.01 o
   0  20   1        377.87        303.41        89.64 o
   1  20   1        171.06        175.72        47.81 o
   2  20   1         12.38         59.02        52.92 o
   3  20   1        139.19        259.27        89.26 o
   4  20   1          8.60         16.16        82.59 o
   5  20   1          8.62        143.56        90.20 o
   1  21   1         15.24        -32.16        49.47 o
   2  21   1        396.69        424.12        65.68 o
   3  21   1        319.47        250.58        75.14 o
   4  21   1        144.61        228.47       134.04 o
   0  22   1        566.94        653.46       103.34 o
   1  22   1        281.83        413.22        61.54 o
   2  22   1        138.20        103.52        68.18 o
   1   0   2      21999.97      23899.70       380.70 o
   2   0   2      43113.06      42772.85       483.39 o
   3   0   2       7693.85       6986.02        85.01 o
   4   0   2        733.01        550.98        18.58 o
   5   0   2      10452.93      10740.98       131.74 o
   6   0   2       2865.65       2808.37       100.98 o
   7   0   2       2601.75       2582.18        67.99 o
   8   0   2        457.19        379.54        86.27 o
   9   0   2        505.53        442.01        95.71 o
  10   0   2         68.65        139.27       120.69 o
   1   1   2        163.87        186.82         7.06 o
   2   1   2       7943.30       7383.06        58.93 o
   3   1   2      37209.77      37540.50       301.63 o
   4   1   2       2984.91       2946.60        31.43 o
   5   1   2       8167.30       8340.30        74.51 o
   6   1   2       2088.46       2161.30        48.37 o
   7   1   2       1097.46       1080.38        40.92 o
   8   1   2        319.13        312.09        49.76 o
   9   1   2         91.48         -4.97        65.65 o
  10   1   2        143.60        143.30        83.62 o
   0   2   2      20223.56      22636.93       608.07 o
   1   2   2       1215.58       1372.14        34.38 o
   2   2   2      71074.38      70617.04       638.00 o
   3   2   2       6368.43       6525.54        54.04 o
   4   2   2       1143.85       1054.84        17.01 o
   5   2   2       8448.64       8539.10        72.62 o
   6   2   2       1473.30       1491.04        31.10 o
   7   2   2        120.50        125.20        26.68 o
   8   2   2        985.20        968.20        46.85 o
   9   2   2        110.10        136.65        66.94 o
  10   2   2         63.03        112.67        78.99 o
   1   3   2       9463.65       9422.82       147.94 o
   2   3   2      65108.16      63876.99       582.00 o
   3   3   2        270.43        277.80        10.40 o
   4   3   2      18532.29      18220.50       143.10 o
   5   3   2        698.21        661.19        14.97 o
   6   3   2       2431.48       2264.04        31.48 o
   7   3   2       2099.65       2080.39        47.14 o
   8   3   2         31.17        -43.40        43.40 o
   9   3   2        393.93        425.54        69.65 o
  10   3   2        176.54         75.86        73.66 o
   0   4   2       2210.54       2417.79        55.19 o
   1   4   2     107494.11     104085.71      1129.40 o
   2   4   2       5906.93       6417.05        66.98 o
   3   4   2       1889.75       1905.95        22.77 o
   4   4   2        208.55        226.75        11.06 o
   5   4   2       1939.38       1953.72        27.34 o
   6   4   2       1117.32       1111.33        25.82 o
   7   4   2        875.10        791.26        45.78 o
   8   4   2        169.39        114.73        58.17 o
   9   4   2          1.56        121.95        66.94 o
  10   4   2         48.49         24.05        76.47 o
   1   5   2       2633.74       2851.77        35.56 o
   2   5   2       3437.53       3208.86        40.60 o
   3   5   2       6354.67       6158.81        56.24 o
   4   5   2      12480.50      12427.71       113.87 o
   5   5   2       5958.65       5721.56        64.23 o
   6   5   2        697.06        636.26        24.34 o
   7   5   2        408.79        378.68        50.44 o
   8   5   2       1675.12       1711.99        73.56 o
   9   5   2         49.32         37.82        68.10 o
  10   5   2        287.93        276.48        81.69 o
   0   6   2      23271.60      23773.25       456.54 o
   1   6   2       5477.18       5352.60        66.49 o
   2   6   2        111.33        133.68        13.29 o
   3   6   2        999.03        902.85        16.41 o
   4   6   2       1168.02       1015.27        19.34 o
   5   6   2        153.36        140.35        15.98 o
   6   6   2       1726.26       1639.44        34.15 o
   7   6   2        171.54        105.26        49.67 o
   8   6   2         57.55         -9.56        59.82 o
   9   6   2          5.12         48.76        70.32 o
  10   6   2          1.65         20.60        76.50 o
   1   7   2       5806.84       5990.04        74.65 o
   2   7   2       9282.61       9348.99        96.56 o
   3   7   2        391.70        328.00        14.29 o
   4   7   2       4123.68       4118.37        43.06 o
   5   7   2         17.99        -15.60        15.60 o
   6   7   2        464.72        420.76        25.86 o
   7   7   2         12.65         18.24        52.43 o
   8   7   2        473.94        567.03        61.92 o
   9   7   2        127.53         97.73        71.48 o
  10   7   2         28.83        237.96        82.92 o
   0   8   2       7382.91       7124.03       151.90 o
   1   8   2       8243.56       7561.31        92.92 o
   2   8   2      11178.22      11813.91       120.64 o
   3   8   2        290.37        227.36        14.02 o
   4   8   2        791.72        777.92        18.69 o
   5   8   2        340.46        352.30        19.08 o
   6   8   2       3065.26       2939.19        67.00 o
   7   8   2        691.81        699.30        59.48 o
   8   8   2        331.41        251.70        60.38 o
   9   8   2         24.66         45.42        70.00 o
  10   8   2         32.50        -19.33       138.81 o
   1   9   2         24.23         54.84        20.51 o
   2   9   2       1170.19       1301.27        27.50 o
   3   9   2         25.46         26.04        19.84 o
   4   9   2        550.03        649.98        23.15 o
   5   9   2        682.62        730.93        29.11 o
   6   9   2        323.37        389.03        49.19 o
   7   9   2        188.63        228.13        55.13 o
   8   9   2          2.32         32.06        61.79 o
   9   9   2          3.82        100.41        70.32 o
   0  10   2      33403.09      32673.31       631.07 o
   1  10   2        181.45        156.86        26.71 o
   2  10   2       2431.68       2250.23        38.06 o
   3  10   2        319.33        380.21        22.13 o
   4  10   2        263.22        204.78        19.93 o
   5  10   2         29.08         -6.52        25.09 o
   6  10   2       3508.06       3400.92        91.09 o
   7  10   2         10.66         22.64        64.55 o
   8  10   2        642.92        645.14        64.93 o
   9  10   2         10.30         48.13        72.44 o
   1  11   2         18.33         48.63        30.07 o
   2  11   2       2549.73       2600.74        42.55 o
   3  11   2        530.36        517.76        25.44 o
   4  11   2       2769.93       2706.46        45.24 o
   5  11   2        207.01        233.95        37.36 o
   6  11   2       1329.58       1414.07        60.91 o
   7  11   2         14.76        -22.41        54.87 o
   8  11   2          4.40         -6.68        67.48 o
   9  11   2         61.10         93.96        82.52 o
   0  12   2        139.28        146.86        44.49 o
   1  12   2       4520.68       4488.44        82.92 o
   2  12   2         12.15         16.25        22.87 o
   3  12   2       1330.12       1319.39        34.86 o
   4  12   2       1985.30       1996.04        39.95 o
   5  12   2          4.28         32.97        44.53 o
   6  12   2        382.95        411.06        56.70 o
   7  12   2        244.83        319.90        55.97 o
   8  12   2          0.01         45.42        84.53 o
   9  12   2         96.44        287.19        77.64 o
   1  13   2       2325.35       2250.34        63.05 o
   2  13   2        194.06        232.39        27.41 o
   3  13   2       5213.17       5088.30        68.06 o
   4  13   2         77.94         22.42        22.94 o
   5  13   2       2567.70       2733.32        72.04 o
   6  13   2          2.80          3.19        53.80 o
   7  13   2         96.48        116.84        62.68 o
   8  13   2        248.87        244.14        70.52 o
   0  14   2       3234.56       3136.69       115.35 o
   1  14   2       2908.30       2722.46        68.77 o
   2  14   2       2115.85       2074.04        51.49 o
   3  14   2        967.44       1075.26        35.47 o
   4  14   2         10.74         10.46        23.16 o
   5  14   2        316.82        315.58        46.43 o
   6  14   2         81.27        111.51        58.16 o
   7  14   2        102.53         97.16        89.31 o
   8  14   2         16.20        104.71        71.89 o
   1  15   2         41.57         46.60        41.89 o
   2  15   2       2761.45       2743.74        81.98 o
   3  15   2          3.02        -31.86        31.86 o
   4  15   2       2944.27       2948.88        62.01 o
   5  15   2        529.66        594.86        59.47 o
   6  15   2        115.75         96.60        60.42 o
   7  15   2        715.46        706.74        72.65 o
   8  15   2          0.27         49.15        73.95 o
   0  16   2       1953.76       2022.50        93.47 o
   1  16   2        751.79        730.61        50.60 o
   2  16   2       2112.07       2081.38        55.44 o
   3  16   2        142.41        210.17        43.31 o
   4  16   2         32.13         84.09        47.48 o
   5  16   2          7.43         -4.13        56.64 o
   6  16   2         35.63         32.06        61.10 o
   7  16   2         12.34        -66.23        66.23 o
   1  17   2        103.70        155.84        55.75 o
   2  17   2        105.82         31.04        38.53 o
   3  17   2       1405.84       1409.87        55.29 o
   4  17   2         55.14         75.15        49.37 o
   5  17   2        274.85        339.08        61.49 o
   6  17   2        140.72        201.67        79.77 o
   7  17   2         83.33        137.50        74.15 o
   0  18   2        509.18        275.04        79.98 o
   1  18   2       1988.69       1984.86        62.59 o
   2  18   2         47.95         -1.71        42.80 o
   3  18   2        325.08        408.42        65.62 o
   4  18   2        232.75        219.36        79.56 o
   5  18   2         50.28         -3.39        63.02 o
   6  18   2        237.30        373.44       113.16 o
   1  19   2          9.21         46.04        47.52 o
   2  19   2          3.50         61.18        48.98 o
   3  19   2        122.00        166.12        67.38 o
   4  19   2         60.44        232.25        77.20 o
   5  19   2         50.38         43.15        67.79 o
   0  20   2        438.66        560.07        90.64 o
   1  20   2         13.90        -21.05        46.40 o
   2  20   2        340.99        414.86        55.49 o
   3  20   2        159.62        173.77       111.33 o
   4  20   2         24.64         76.69        75.23 o
   5  20   2        261.64        240.69        94.79 o
   1  21   2          1.51        -49.68        49.68 o
   2  21   2        151.90         50.04        63.09 o
   3  21   2         36.29        134.91       114.93 o
   4  21   2         57.61        135.14       116.88 o
   0  22   2          2.58        135.80       164.52 o
   1  22   2          9.80        -28.55        57.88 o
   2  22   2          0.03         60.10        73.78 o
   1   1   3       4384.90       5315.78        46.08 o
   2   1   3      19753.09      19706.87       146.63 o
   3   1   3       7836.13       8509.70        72.06 o
   4   1   3      33070.46      34021.80       274.98 o
   5   1   3       4692.79       4949.92        48.99 o
   6   1   3        400.80        425.67        23.94 o
   7   1   3         48.08         15.56        29.74 o
   8   1   3        304.69        207.77        49.66 o
   9   1   3        502.74        505.53        71.72 o
  10   1   3         88.94         93.30        78.56 o
   0   2   3       3461.80       3016.64        89.14 o
   1   2   3       4257.74       4259.97        50.59 o
   2   2   3      45865.27      47252.51       406.73 o
   3   2   3         48.48         49.08         7.00 o
   4   2   3       5299.19       5571.51        48.91 o
   5   2   3        237.65        210.51        13.24 o
   6   2   3       1532.45       1562.98        38.68 o
   7   2   3       1556.24       1457.22        41.10 o
   8   2   3        765.28        653.90        53.25 o
   9   2   3         89.99        -20.43        90.80 o
  10   2   3         19.00        -74.77        74.77 o
   1   3   3         61.47         36.30         8.60 o
   2   3   3        447.89        532.78        12.79 o
   3   3   3       5956.53       6020.33        50.42 o
   4   3   3       6473.85       6691.01        56.70 o
   5   3   3         77.91         51.84        12.20 o
   6   3   3       1989.68       1959.55        33.58 o
   7   3   3        202.13        154.23        31.10 o
   8   3   3       1242.08       1298.80        50.83 o
   9   3   3         49.50        -25.03        66.03 o
  10   3   3        133.73         56.36        74.46 o
   0   4   3        144.67        119.56        14.81 o
   1   4   3        327.43        385.91        14.10 o
   2   4   3       2394.01       2332.77        29.27 o
   3   4   3        166.24        181.03        15.92 o
   4   4   3       3921.71       3692.91        36.78 o
   5   4   3       3737.03       3687.95        39.05 o
   6   4   3       1873.77       1870.09        47.12 o
   7   4   3       1879.02       1902.09        47.59 o
   8   4   3         55.70         82.40        55.22 o
   9   4   3         51.49        -63.74        63.74 o
  10   4   3         84.90        172.31        74.98 o
   1   5   3         36.23         46.62        10.38 o
   2   5   3       9964.31      10346.46       111.49 o
   3   5   3          5.56          8.12        11.59 o
   4   5   3       3473.05       3298.71        36.50 o
   5   5   3          8.82        -12.20        12.20 o
   6   5   3       2674.73       2737.75        43.83 o
   7   5   3          0.48        -13.83        40.11 o
   8   5   3        618.92        691.28        61.53 o
   9   5   3         22.90         15.08        63.46 o
  10   5   3         11.94          1.35        73.25 o
   0   6   3     146338.91     136947.44      2575.64 o
   1   6   3      23573.52      23031.95       368.79 o
   2   6   3      29033.40      28709.90       297.89 o
   3   6   3       1056.73       1131.08        18.77 o
   4   6   3        412.17        400.65        16.06 o
   5   6   3       4719.34       4631.28        51.24 o
   6   6   3       2814.13       2786.28        43.59 o
   7   6   3        564.89        624.93        55.81 o
   8   6   3       1406.00       1458.47        83.34 o
   9   6   3         31.36         25.62        68.57 o
  10   6   3         86.14        108.79        77.93 o
   1   7   3         59.62         54.01        15.03 o
   2   7   3      23102.39      22600.90       236.58 o
   3   7   3       7193.95       7503.54        75.94 o
   4   7   3      15553.10      15318.69       132.69 o
   5   7   3       2264.37       2164.43        35.42 o
   6   7   3       2727.78       2690.09        50.21 o
   7   7   3         24.57         80.99        51.60 o
   8   7   3        144.11         69.71        59.47 o
   9   7   3         50.90        -15.08        66.41 o
  10   7   3         29.37        -33.43        78.25 o
   0   8   3      10611.49      10817.19       218.97 o
   1   8   3       3822.59       4160.33        58.31 o
   2   8   3      13767.36      13597.93       137.23 o
   3   8   3        679.65        751.30        18.27 o
   4   8   3       3543.53       3366.91        38.03 o
   5   8   3         11.12        -17.08        17.08 o
   6   8   3        565.79        597.02        48.52 o
   7   8   3        147.15         67.26        51.10 o
   8   8   3        248.42        292.19        64.17 o
   9   8   3         96.03         37.34        69.78 o
  10   8   3        220.38        375.32        85.01 o
   1   9   3       1297.84       1283.12        35.28 o
   2   9   3        782.17        736.10        21.74 o
   3   9   3       3445.28       3292.76        49.35 o
   4   9   3        536.53        522.39        18.03 o
   5   9   3        920.90        941.92        43.79 o
   6   9   3       1129.64       1184.20        77.83 o
   7   9   3        358.98        207.03        59.80 o
   8   9   3       1150.44       1265.20        78.18 o
   9   9   3        284.28        339.10        70.59 o
   0  10   3       6046.19       5433.79       128.58 o
   1  10   3         43.85         81.06        26.60 o
   2  10   3       6943.04       6572.26        74.30 o
   3  10   3        148.01        170.05        21.93 o
   4  10   3       1939.59       1920.60        38.02 o
   5  10   3        209.62        181.47        28.49 o
   6  10   3        248.27        253.25        48.99 o
   7  10   3        115.02         92.26        52.88 o
   8  10   3         20.21        -63.69        63.69 o
   9  10   3         24.80        -23.42        70.33 o
   1  11   3       4374.09       4389.97        99.19 o
   2  11   3       5791.58       5704.63        68.09 o
   3  11   3       4153.76       3980.26        58.46 o
   4  11   3       9648.48       9627.77       106.59 o
   5  11   3        419.39        346.73        35.27 o
   6  11   3       2400.81       2237.63        74.12 o
   7  11   3         38.16        -22.90        55.75 o
   8  11   3          9.95         -4.66        63.73 o
   9  11   3         71.31         95.46        71.52 o
   0  12   3      11067.86      10699.48       391.15 o
   1  12   3       4583.29       4741.11        86.58 o
   2  12   3       4831.89       4781.72        68.12 o
   3  12   3        477.50        531.41        28.41 o
   4  12   3        108.49         89.08        23.04 o
   5  12   3        212.65        212.44        37.71 o
   6  12   3        281.99        299.80        53.67 o
   7  12   3        192.47        217.22        59.49 o
   8  12   3        115.03        113.26        65.02 o
   9  12   3          4.06         64.76        76.58 o
   1  13   3         98.35         91.46        40.71 o
   2  13   3         92.04         34.00        26.45 o
   3  13   3        366.41        369.26        29.15 o
   4  13   3        171.58        182.91        28.10 o
   5  13   3         37.62         63.68        44.60 o
   6  13   3        252.09        177.98        55.49 o
   7  13   3          2.09         16.98        57.92 o
   8  13   3        406.41        379.59        70.81 o
   0  14   3       2756.27       2578.44       116.57 o
   1  14   3       2390.08       2269.14        73.16 o
   2  14   3         27.61         41.32        31.48 o
   3  14   3         17.04         27.88        33.96 o
   4  14   3        327.93        415.62        31.36 o
   5  14   3        229.48        268.01        52.47 o
   6  14   3        765.35        783.93        62.50 o
   7  14   3        166.53        183.78        61.52 o
   8  14   3        139.48        196.56        72.50 o
   1  15   3        123.85        134.55        43.90 o
   2  15   3        145.49        136.20        34.39 o
   3  15   3        220.54        219.84        36.70 o
   4  15   3          8.66         28.69        39.95 o
   5  15   3          2.95         22.53        51.36 o
   6  15   3        243.19        217.99        76.30 o
   7  15   3         10.39        -22.31        67.16 o
   8  15   3         44.75         22.04        72.66 o
   0  16   3        825.32        806.32        80.73 o
   1  16   3        337.33        304.44        45.26 o
   2  16   3        309.68        313.27        37.60 o
   3  16   3         41.25         -8.92        45.78 o
   4  16   3        256.75        309.31        47.60 o
   5  16   3        189.53        238.66        53.41 o
   6  16   3        143.27        191.37        64.51 o
   7  16   3         39.38        -35.67        66.21 o
   1  17   3        147.31        163.80        49.15 o
   2  17   3          7.22         35.03        38.03 o
   3  17   3        160.02        165.20        57.58 o
   4  17   3          6.74        113.93        50.11 o
   5  17   3         16.46          8.94        55.66 o
   6  17   3         27.35         45.50        67.95 o
   7  17   3          4.91         73.13        81.05 o
   0  18   3        570.42        540.17        80.25 o
   1  18   3         41.49         71.05        44.95 o
   2  18   3        560.97        539.58        51.14 o
   3  18   3          1.13         26.20        52.47 o
   4  18   3        167.45        103.74        67.03 o
   5  18   3         81.48         -7.24        58.44 o
   6  18   3        163.38         72.82        67.89 o
   1  19   3         82.67        125.77        48.22 o
   2  19   3        554.58        603.82        52.72 o
   3  19   3        180.65        193.68        67.78 o
   4  19   3        956.24        926.21        75.63 o
   5  19   3        105.33        158.72        67.37 o
   0  20   3        562.89        579.48       100.40 o
   1  20   3         83.84        173.61        52.69 o
   2  20   3        694.08        654.32        62.39 o
   3  20   3          4.41        -18.32        76.48 o
   4  20   3          2.07          9.85        76.17 o
   1  21   3          1.45        -52.99        52.99 o
   2  21   3          2.97        -53.26        70.99 o
   3  21   3         41.13         38.76        78.31 o
   0  22   3        112.17         89.76       144.20 o
   1  22   3          9.89        -62.18        62.18 o
   2  22   3         99.37        105.83       125.14 o
   1   0   4         22.37         17.53         9.93 o
   2   0   4       8417.23       9020.04        97.17 o
   3   0   4      12526.90      12466.27       146.30 o
   4   0   4       5236.62       5347.83        70.26 o
   5   0   4       5883.94       5827.29        78.36 o
   6   0   4       2354.01       2291.19        58.38 o
   7   0   4        662.79        631.32        42.66 o
   8   0   4        213.14         94.39       204.57 o
   9   0   4         92.28        155.50        66.62 o
  10   0   4          7.41        -20.65       115.61 o
   1   1   4       3537.15       3278.35        29.47 o
   2   1   4         21.81         12.59         5.28 o
   3   1   4        645.93        549.75        12.46 o
   4   1   4         15.72         -8.23        10.27 o
   5   1   4       7972.01       7923.48        71.51 o
   6   1   4       1191.58       1133.51        30.78 o
   7   1   4       3958.55       3923.68        80.83 o
   8   1   4        149.16         94.66        48.20 o
   9   1   4        450.54        429.60        72.11 o
  10   1   4         68.10         30.06        74.11 o
   0   2   4       2079.14       2817.96        85.86 o
   1   2   4      45367.12      47679.29       561.57 o
   2   2   4      30645.41      31511.33       241.50 o
   3   2   4      27291.57      27203.92       209.99 o
   4   2   4        603.99        597.44        13.11 o
   5   2   4        525.69        514.89        15.00 o
   6   2   4       1605.82       1651.66        33.89 o
   7   2   4       2293.40       2264.55        50.07 o
   8   2   4        471.07        408.84        50.02 o
   9   2   4        660.71        509.74        79.99 o
  10   2   4          1.69        -17.22        74.04 o
   1   3   4      36363.14      37518.93       455.90 o
   2   3   4      13588.92      13705.44       128.35 o
   3   3   4      66561.63      67158.83       512.54 o
   4   3   4      11644.45      11599.29        89.87 o
   5   3   4      16995.88      17008.23       135.81 o
   6   3   4         53.98         47.18        22.45 o
   7   3   4        161.54        167.46        31.21 o
   8   3   4         41.47          6.96        47.25 o
   9   3   4         34.72        -63.31        63.31 o
  10   3   4         52.07         28.60       103.61 o
   0   4   4      39331.21      39400.64      1055.71 o
   1   4   4      46891.68      46144.06       559.82 o
   2   4   4        462.13        443.81        10.89 o
   3   4   4       6478.38       6235.65        60.16 o
   4   4   4        188.80        261.11        10.93 o
   5   4   4        219.67        200.90        13.89 o
   6   4   4        845.43        781.93        25.56 o
   7   4   4         59.91        112.23        30.62 o
   8   4   4         31.35        -58.94        60.04 o
   9   4   4        185.44        291.91        70.46 o
  10   4   4        165.77        278.30        76.84 o
   1   5   4       3920.31       3850.76        48.81 o
   2   5   4       1284.83       1158.23        21.90 o
   3   5   4       5938.53       6231.32        64.02 o
   4   5   4       3910.08       3791.29        42.91 o
   5   5   4        850.85        977.24        26.62 o
   6   5   4          1.64        -18.18        18.18 o
   7   5   4        869.78        908.81        48.90 o
   8   5   4        370.06        346.78        61.50 o
   9   5   4       1087.84       1022.03        74.01 o
  10   5   4         54.56        141.70        73.71 o
   0   6   4       2990.68       3101.01        73.21 o
   1   6   4         48.57        139.97        14.08 o
   2   6   4         35.65         52.43        12.58 o
   3   6   4       1115.89       1193.04        19.51 o
   4   6   4        215.13        209.32        12.66 o
   5   6   4        578.65        530.39        20.92 o
   6   6   4        986.21        943.20        27.03 o
   7   6   4       2377.18       2205.33        63.91 o
   8   6   4         44.59         -0.36        57.66 o
   9   6   4         40.96         56.77        70.24 o
  10   6   4          1.71        -83.22        83.22 o
   1   7   4         42.91         15.46         8.11 o
   2   7   4       1919.91       1918.38        37.63 o
   3   7   4       4967.04       5086.85        54.79 o
   4   7   4        314.12        300.18        15.22 o
   5   7   4       1442.48       1410.15        28.38 o
   6   7   4        604.22        566.89        36.00 o
   7   7   4          3.00         32.57        53.86 o
   8   7   4        233.04        274.35        63.19 o
   9   7   4        210.40        145.75        70.86 o
  10   7   4         18.81        -80.07       124.69 o
   0   8   4       8632.21       7980.86       201.64 o
   1   8   4       5662.51       5734.05        80.64 o
   2   8   4       3265.35       3213.39        44.81 o
   3   8   4        290.05        289.59        14.70 o
   4   8   4        293.77        314.23        15.89 o
   5   8   4       1761.11       1664.70        33.91 o
   6   8   4        754.15        729.01        43.28 o
   7   8   4        760.79        731.65        58.96 o
   8   8   4         71.67        -17.69        62.15 o
   9   8   4         71.02         78.39       100.49 o
  10   8   4         36.39         28.71        77.27 o
   1   9   4        532.93        443.64        27.71 o
   2   9   4       2138.27       2206.27        37.85 o
   3   9   4       3616.41       3520.25        51.62 o
   4   9   4          2.64        -13.73        15.39 o
   5   9   4         48.97         39.80        23.99 o
   6   9   4         42.77         34.25        39.37 o
   7   9   4         24.65        -50.77        51.43 o
   8   9   4          5.74        -26.65        62.54 o
   9   9   4         13.63         37.84        70.09 o
   0  10   4      15120.08      14916.14       300.17 o
   1  10   4      32302.88      30601.74       418.86 o
   2  10   4        290.76        230.26        21.50 o
   3  10   4       1482.08       1440.37        34.73 o
   4  10   4         61.32         42.48        21.30 o
   5  10   4       3547.89       3539.48        60.21 o
   6  10   4        429.23        453.50        57.97 o
   7  10   4       1314.81       1339.12        88.11 o
   8  10   4        137.71         96.06        90.41 o
   9  10   4        300.43        354.27        78.24 o
   1  11   4        143.68        151.15        30.18 o
   2  11   4        883.26        902.07        27.91 o
   3  11   4       5741.54       5647.87        74.47 o
   4  11   4        603.65        590.56        27.38 o
   5  11   4       1967.09       2048.29        52.36 o
   6  11   4        396.37        327.49        53.40 o
   7  11   4        456.48        569.51        61.94 o
   8  11   4         10.78        -86.20        88.75 o
   9  11   4          4.00         46.21        74.53 o
   0  12   4          7.35         23.24        45.58 o
   1  12   4          9.44         44.69        32.64 o
   2  12   4          9.83          8.84        23.02 o
   3  12   4       1771.42       1677.24        40.92 o
   4  12   4        439.58        406.69        30.68 o
   5  12   4       1754.24       1919.77        54.30 o
   6  12   4         45.98        108.95        66.75 o
   7  12   4         88.98        180.76        59.84 o
   8  12   4          3.04        -19.44        66.84 o
   9  12   4        302.40        324.71        76.51 o
   1  13   4          3.48        -49.28        52.08 o
   2  13   4       1141.56       1228.80        37.62 o
   3  13   4          0.31        -27.58        27.58 o
   4  13   4          4.28        -23.53        23.53 o
   5  13   4        481.79        618.86        41.40 o
   6  13   4         17.76         22.33        62.90 o
   7  13   4        518.96        635.75        68.87 o
   8  13   4        128.20         65.54        69.71 o
   0  14   4        469.44        563.77        58.40 o
   1  14   4       4423.92       4448.41        87.68 o
   2  14   4        454.95        475.38        34.06 o
   3  14   4        612.51        647.62        43.58 o
   4  14   4         40.41         67.03        36.71 o
   5  14   4         12.31        100.43        47.61 o
   6  14   4         17.13        -20.51        55.35 o
   7  14   4        104.84        157.90        63.05 o
   8  14   4          0.64        -18.68        75.18 o
   1  15   4       1417.66       1455.43        58.90 o
   2  15   4        858.87        887.02        40.41 o
   3  15   4       4444.80       4573.45       103.33 o
   4  15   4       1115.48       1150.25        48.22 o
   5  15   4       3346.11       3262.42        83.53 o
   6  15   4         17.51         88.35        73.90 o
   7  15   4        170.16        191.17        65.35 o
   8  15   4          0.62        100.68        94.23 o
   0  16   4       1010.68       1086.05        80.44 o
   1  16   4       4863.76       4803.79        98.88 o
   2  16   4        600.47        643.35        44.09 o
   3  16   4       1210.97       1256.43        56.14 o
   4  16   4          9.39        -37.27        44.50 o
   5  16   4         39.28         63.09        50.83 o
   6  16   4          4.03         50.79        75.55 o
   7  16   4        120.49        194.00        69.23 o
   1  17   4          7.22         31.29        42.67 o
   2  17   4         19.28         -0.71        48.90 o
   3  17   4         68.99        110.04        49.65 o
   4  17   4          0.07         10.44        48.89 o
   5  17   4        391.12        320.03        57.84 o
   6  17   4         24.12         60.03        66.74 o
   7  17   4        239.28        203.56        74.29 o
   0  18   4        272.82        262.97        76.23 o
   1  18   4         53.24         47.20        45.06 o
   2  18   4          0.25        -10.39        63.63 o
   3  18   4        318.86        281.44        56.57 o
   4  18   4        129.13        263.58        73.81 o
   5  18   4        198.38        236.67        60.95 o
   6  18   4         53.91        101.92        68.58 o
   1  19   4         67.63         77.58        48.70 o
   2  19   4          7.58        -20.86        55.58 o
   3  19   4         23.58         -5.70        57.03 o
   4  19   4         32.79         89.89        72.57 o
   5  19   4          4.48        -66.42        66.42 o
   0  20   4        141.91        188.68       107.36 o
   1  20   4        741.20        775.69        72.45 o
   2  20   4        120.69         27.83        76.65 o
   3  20   4        105.37        143.09        72.70 o
   4  20   4         43.01        103.83        74.45 o
   1  21   4         37.64         24.13        61.23 o
   2  21   4         16.20        -90.08       120.40 o
   3  21   4         86.16        301.32       111.17 o
   0  22   4          0.40       -137.20       141.02 o
   1  22   4          6.63         16.58        78.29 o
   2  22   4          2.20          0.34        98.89 o
   1   1   5      25859.24      27360.72       223.92 o
   2   1   5        425.15        475.80         8.53 o
   3   1   5      23717.61      24001.34       179.31 o
   4   1   5       1266.97       1219.91        18.71 o
   5   1   5       5808.83       5989.59        54.59 o
   6   1   5          6.47         -3.95        20.13 o
   7   1   5        262.53        268.92        31.55 o
   8   1   5        655.71        687.39        84.12 o
   9   1   5        779.31        835.88        62.12 o
  10   1   5         16.24          7.62        76.03 o
   0   2   5        988.37        997.13        20.29 o
   1   2   5      15041.96      15381.58       134.98 o
   2   2   5       2953.40       3023.01        27.13 o
   3   2   5         78.90         67.44         8.20 o
   4   2   5       2359.75       2289.43        25.56 o
   5   2   5        916.12        842.28        17.66 o
   6   2   5       1162.68       1144.42        28.94 o
   7   2   5       4159.67       4085.28        67.54 o
   8   2   5          0.29        -35.18        47.64 o
   9   2   5         73.22        140.74        68.14 o
  10   2   5         57.52         23.96        64.43 o
   1   3   5        300.94        398.83         9.85 o
   2   3   5       8083.77       8009.93        76.95 o
   3   3   5       8458.46       8998.71        72.95 o
   4   3   5       4203.92       4350.88        38.50 o
   5   3   5          5.07        -17.09        17.09 o
   6   3   5       1432.86       1384.12        44.54 o
   7   3   5        675.67        741.93        36.00 o
   8   3   5        283.59        199.03        48.46 o
   9   3   5        294.68        390.71        68.37 o
  10   3   5         25.45        -74.77        74.77 o
   1   4   5       2334.01       2476.07        37.43 o
   2   4   5       8761.72       8734.70        88.74 o
   3   4   5       3447.78       3508.10        38.04 o
   4   4   5          7.86          8.87        11.15 o
   5   4   5       4283.45       4060.48        42.32 o
   6   4   5       1848.78       1886.66        39.63 o
   7   4   5       1645.14       1667.26        51.97 o
   8   4   5        568.42        597.25        52.33 o
   9   4   5         13.49        -10.46        68.66 o
  10   4   5          9.57         29.50        80.33 o
   1   5   5         67.00         58.91        14.66 o
   2   5   5       8208.24       8373.39        99.41 o
   3   5   5       6456.25       6676.74        68.11 o
   4   5   5       4231.37       4288.72        47.08 o
   5   5   5       2066.18       2057.46        43.95 o
   6   5   5       2169.73       2116.75        35.56 o
   7   5   5        336.03        345.01        42.50 o
   8   5   5         61.34        -41.88        66.02 o
   9   5   5         61.47         70.22        66.37 o
  10   5   5         45.63         51.53        79.93 o
   0   6   5       5411.26       5570.04       168.24 o
   1   6   5      56812.12      55633.26       615.06 o
   2   6   5       4464.47       4308.96        55.90 o
   3   6   5      10039.32      10060.58        98.67 o
   4   6   5       2348.79       2209.13        31.06 o
   5   6   5       3793.78       3760.70        46.61 o
   6   6   5         47.84         50.72        24.02 o
   7   6   5       1424.55       1430.30        57.93 o
   8   6   5        119.62         90.42        59.82 o
   9   6   5        489.75        610.11        74.82 o
  10   6   5         85.76        132.58        81.32 o
   1   7   5       9326.43       9330.34       109.73 o
   2   7   5       5154.64       5130.36        66.15 o
   3   7   5      32636.16      32118.27       281.15 o
   4   7   5       1685.36       1612.73        28.59 o
   5   7   5       8556.93       8410.45        84.52 o
   6   7   5       1206.73       1222.66        47.97 o
   7   7   5        655.14        703.39        48.05 o
   8   7   5         85.06        148.68        59.54 o
   9   7   5          7.30         74.52        68.60 o
  10   7   5        109.60        259.14        78.85 o
   0   8   5      37458.36      37062.19       741.14 o
   1   8   5        212.63        212.30        20.54 o
   2   8   5      16588.42      16540.78       176.40 o
   3   8   5       2992.49       2784.81        36.69 o
   4   8   5        913.12        939.42        23.36 o
   5   8   5       2039.45       2063.52        37.30 o
   6   8   5          9.47          8.19        37.08 o
   7   8   5        236.10        245.88        53.65 o
   8   8   5        124.80        194.03        58.87 o
   9   8   5        395.20        390.97        72.59 o
   1   9   5       1037.77        982.60        39.30 o
   2   9   5       2744.00       2626.54        41.34 o
   3   9   5       2636.39       2670.32        38.85 o
   4   9   5       4768.66       4545.59        54.81 o
   5   9   5          5.98          0.93        29.62 o
   6   9   5       1773.86       1719.77        61.02 o
   7   9   5       1525.34       1584.73        68.05 o
   8   9   5         40.04         -4.57        62.21 o
   9   9   5        667.32        775.70        73.60 o
   0  10   5       2892.40       2928.60        85.83 o
   1  10   5       3646.85       3655.52        69.69 o
   2  10   5       4343.59       4047.74        56.13 o
   3  10   5        633.03        654.02        25.78 o
   4  10   5        728.32        766.29        25.86 o
   5  10   5         11.25         74.89        32.68 o
   6  10   5         39.41        -40.27        40.27 o
   7  10   5        128.16         21.06        54.14 o
   8  10   5         45.91        -34.79        62.66 o
   9  10   5         11.77         12.00        69.51 o
   1  11   5        779.16        695.47        35.85 o
   2  11   5        396.70        374.69        24.59 o
   3  11   5       7261.80       7187.49        88.50 o
   4  11   5        234.54        268.34        27.94 o
   5  11   5       2704.05       2652.57        61.41 o
   6  11   5       1494.80       1314.96        83.91 o
   7  11   5         29.68        -27.40        77.38 o
   8  11   5        268.25        234.57        67.23 o
   9  11   5         53.89        100.37        72.32 o
   0  12   5        185.34        262.21        58.45 o
   1  12   5      11030.22      11013.23       165.50 o
   2  12   5        110.51        107.09        24.79 o
   3  12   5       2048.50       1927.25        47.21 o
   4  12   5          7.32         -5.07        22.56 o
   5  12   5        978.26        961.85        43.67 o
   6  12   5         29.02          4.96        50.78 o
   7  12   5        333.74        340.77        66.58 o
   8  12   5          2.28        -52.06        65.46 o
   9  12   5         53.69        -19.12        73.66 o
   1  13   5         62.59         42.90        35.61 o
   2  13   5       1030.54       1069.79        64.20 o
   3  13   5         98.21         63.19        33.00 o
   4  13   5        113.09         98.67        24.17 o
   5  13   5         61.56        120.26        39.19 o
   6  13   5        208.00        203.61        56.22 o
   7  13   5         61.14         -7.66        61.44 o
   8  13   5          1.02        -52.52        65.46 o
   0  14   5        963.41       1039.68       135.43 o
   1  14   5       2549.83       2405.96        66.23 o
   2  14   5        475.20        551.08        37.85 o
   3  14   5        174.91        176.03        34.75 o
   4  14   5         21.67         27.22        37.84 o
   5  14   5       1807.10       1853.36        62.06 o
   6  14   5          5.71         54.90        58.52 o
   7  14   5        372.61        411.31        67.88 o
   8  14   5          4.98        -67.66        67.66 o
   1  15   5         57.55         38.09        36.33 o
   2  15   5        126.14        141.20        36.58 o
   3  15   5        306.04        349.82        40.57 o
   4  15   5         12.24         38.60        40.91 o
   5  15   5         24.79        123.26        72.79 o
   6  15   5          3.88          6.90        59.20 o
   7  15   5          4.75          7.05        67.48 o
   0  16   5        333.08        278.69        67.48 o
   1  16   5        582.26        611.96        44.39 o
   2  16   5         10.09        -35.40        38.81 o
   3  16   5          1.00         30.16        44.38 o
   4  16   5         24.17          1.19        41.73 o
   5  16   5        122.55        204.87        51.48 o
   6  16   5         89.35        118.30        68.40 o
   7  16   5         55.93         31.06        76.67 o
   1  17   5         40.44         27.13        46.07 o
   2  17   5        422.43        406.72        50.55 o
   3  17   5        227.10        269.23        51.45 o
   4  17   5        446.75        540.53        49.41 o
   5  17   5         53.04        -10.70        54.79 o
   6  17   5         44.80         32.28        66.75 o
   0  18   5        434.97        297.13        81.29 o
   1  18   5        381.50        333.28        50.91 o
   2  18   5         58.71         47.27        50.20 o
   3  18   5         17.00         55.21        52.98 o
   4  18   5         31.19         -1.80        66.31 o
   5  18   5          5.89        -54.70        59.07 o
   6  18   5          0.77         -5.36       109.65 o
   1  19   5        480.51        493.78        56.24 o
   2  19   5          3.95         31.49        56.26 o
   3  19   5        625.93        584.73        58.84 o
   4  19   5         83.93         56.60        84.88 o
   5  19   5        519.93        757.72        88.17 o
   0  20   5        313.91        170.27       130.88 o
   1  20   5        398.80        468.15        68.16 o
   2  20   5        104.49         74.10       118.38 o
   3  20   5         84.61        194.26        91.61 o
   4  20   5          6.73         25.49       101.65 o
   1  21   5          3.13        -24.60        75.07 o
   2  21   5        129.84        159.90        80.03 o
   3  21   5          4.96         50.07       102.86 o
   0  22   5        424.73        282.11       146.14 o
   1  22   5          2.36        -82.45        82.45 o
   2  22   5        101.23         80.52        79.65 o
   0   0   6     132046.73     134899.22     12085.58 o
   1   0   6     146696.91     148336.28      3789.80 o
   2   0   6      35970.55      36684.20       356.74 o
   3   0   6        946.53        850.66        18.91 o
   4   0   6       1492.46       1433.83        33.50 o
   5   0   6       4549.41       4475.09        65.19 o
   6   0   6        513.26        442.35        34.20 o
   7   0   6       6925.41       6267.44       175.20 o
   8   0   6        325.68        282.04        63.04 o
   9   0   6        113.66         80.07        69.73 o
  10   0   6        136.69         67.63       106.46 o
   1   1   6       7650.26       7653.18        97.96 o
   2   1   6       5268.82       5586.13        46.08 o
   3   1   6      10966.76      11433.48        88.10 o
   4   1   6      10129.29      10174.60        83.78 o
   5   1   6       2243.57       2202.03        28.44 o
   6   1   6       4235.98       4298.25        66.28 o
   7   1   6        847.47        800.03        37.26 o
   8   1   6        953.44       1002.08        64.48 o
   9   1   6          0.48         15.38        52.08 o
  10   1   6          6.48         65.49        80.71 o
   0   2   6      31879.89      35997.63       717.10 o
   1   2   6      22698.70      22856.54       182.44 o
   2   2   6      16710.71      17726.94       143.15 o
   3   2   6       1558.59       1489.75        18.87 o
   4   2   6       6049.32       5937.43        52.29 o
   5   2   6      10874.84      10958.48        91.40 o
   6   2   6        106.32         92.07        23.83 o
   7   2   6       1510.83       1504.98        42.70 o
   8   2   6        303.92        301.23        51.13 o
   9   2   6          2.42        -57.15        57.15 o
  10   2   6        228.21        234.01        67.11 o
   1   3   6       9430.16      10029.75        99.69 o
   2   3   6      12706.74      12595.33       118.64 o
   3   3   6       5684.70       5669.56        48.36 o
   4   3   6       9471.11       9578.94        79.07 o
   5   3   6       1104.26       1127.61        20.32 o
   6   3   6       1568.39       1479.53        38.52 o
   7   3   6        175.46         73.28        31.27 o
   8   3   6        471.56        590.18       130.06 o
   9   3   6        716.41        755.07        73.54 o
  10   3   6         44.31         93.56        76.16 o
   0   4   6      17129.43      18041.26       492.25 o
   1   4   6      10352.06      10898.78       137.00 o
   2   4   6       7309.52       7334.64        75.89 o
   3   4   6         79.09         60.75        10.74 o
   4   4   6       1579.01       1560.16        23.21 o
   5   4   6        659.72        689.46        18.26 o
   6   4   6         84.26         56.94        23.87 o
   7   4   6        838.52        810.86        41.25 o
   8   4   6        159.10        167.16        50.60 o
   9   4   6          2.21         54.37        67.26 o
  10   4   6          5.10        -37.15        84.90 o
   1   5   6       9961.30      10620.85       134.48 o
   2   5   6       1210.16       1269.19        24.22 o
   3   5   6      23203.15      22790.60       212.84 o
   4   5   6       4275.85       4220.75        46.85 o
   5   5   6       5243.89       5221.13        57.73 o
   6   5   6       2070.36       2031.77        46.46 o
   7   5   6        531.61        578.16        47.13 o
   8   5   6         69.66         68.67        51.54 o
   9   5   6        661.62        739.49       141.08 o
  10   5   6         20.04         31.79        79.53 o
   0   6   6        991.77        752.26        48.37 o
   1   6   6       6279.59       6198.14        83.36 o
   2   6   6         60.27        131.66        13.98 o
   3   6   6        366.99        429.28        14.55 o
   4   6   6       1108.64       1056.76        21.86 o
   5   6   6        151.78        137.70        17.98 o
   6   6   6          2.28        -24.05        24.05 o
   7   6   6        621.49        531.41        46.91 o
   8   6   6          0.14         22.67        57.87 o
   9   6   6          1.45         23.86        86.00 o
  10   6   6          1.14        -14.54        79.14 o
   1   7   6       2014.93       2051.56        37.61 o
   2   7   6        498.66        445.90        22.80 o
   3   7   6      12285.21      12103.31       117.17 o
   4   7   6         16.58        -10.76        15.50 o
   5   7   6        478.07        491.18        20.17 o
   6   7   6        616.36        576.76        41.35 o
   7   7   6        334.27        277.68        57.25 o
   8   7   6         52.73         27.62        59.67 o
   9   7   6        147.09        199.23        71.82 o
  10   7   6         11.51        -45.81        91.50 o
   0   8   6       1476.38       1568.76        81.49 o
   1   8   6       4753.58       4646.98        75.17 o
   2   8   6        160.77        179.32        18.17 o
   3   8   6        973.45        989.29        21.29 o
   4   8   6         24.20          8.32        19.74 o
   5   8   6       2164.24       2129.87        37.87 o
   6   8   6         63.71         79.59        40.92 o
   7   8   6        926.51        973.01        52.47 o
   8   8   6         24.98        -53.17        57.20 o
   9   8   6        234.07        254.21        66.95 o
   1   9   6       1154.26       1242.86        36.54 o
   2   9   6         58.89         71.80        11.49 o
   3   9   6         67.93        124.61        16.26 o
   4   9   6        874.52        930.48        33.64 o
   5   9   6          1.33         44.71        26.43 o
   6   9   6       1139.10       1218.35        49.96 o
   7   9   6          9.06         31.12        52.97 o
   8   9   6          3.63        -43.23        63.94 o
   9   9   6          6.98         22.50        68.94 o
   0  10   6       1588.92       1554.40       101.84 o
   1  10   6       3054.05       3092.88        62.22 o
   2  10   6        196.43        156.93        18.64 o
   3  10   6         33.45         11.06        21.15 o
   4  10   6        137.06        160.70        22.35 o
   5  10   6       2340.30       2291.33        97.56 o
   6  10   6        169.61        189.18        37.83 o
   7  10   6        420.89        427.55        59.54 o
   8  10   6        108.90         99.88        65.38 o
   9  10   6         41.03         19.58        83.59 o
   1  11   6         79.09        114.44        28.04 o
   2  11   6       1596.99       1453.63        36.64 o
   3  11   6       2092.29       2249.48        50.14 o
   4  11   6       1039.56       1146.45        30.94 o
   5  11   6          1.51        -34.09        34.09 o
   6  11   6       1404.75       1547.91        69.11 o
   7  11   6          1.12        -31.09        61.98 o
   8  11   6         64.18         88.38       101.02 o
   9  11   6         19.28         79.77        75.52 o
   0  12   6       6098.72       5891.84       218.09 o
   1  12   6       5202.19       4771.11        85.10 o
   2  12   6       2917.07       2904.50        57.28 o
   3  12   6        204.66        164.25        30.65 o
   4  12   6        212.73        235.72        24.51 o
   5  12   6        474.90        513.66        40.97 o
   6  12   6          5.54        -32.21        47.50 o
   7  12   6        605.74        610.51        71.18 o
   8  12   6        115.19         68.98        65.45 o
   1  13   6        701.46        684.41        39.02 o
   2  13   6       2419.01       2385.43        55.32 o
   3  13   6       4344.69       4327.10        72.83 o
   4  13   6       1896.04       2012.88        46.97 o
   5  13   6       2768.55       2829.85        79.25 o
   6  13   6        316.06        378.05        54.14 o
   7  13   6         43.73         61.22        62.25 o
   8  13   6         71.94        123.69        68.32 o
   0  14   6       4758.49       4365.87       126.69 o
   1  14   6        638.86        662.60        42.69 o
   2  14   6       4414.96       4247.25        75.20 o
   3  14   6        240.53        323.17        36.74 o
   4  14   6        101.63         62.51        39.43 o
   5  14   6         25.89         79.04        40.90 o
   6  14   6         14.59          4.99        51.71 o
   7  14   6          0.77         18.29        62.59 o
   8  14   6         41.98         50.72        71.59 o
   1  15   6        404.55        415.51        43.30 o
   2  15   6        195.19        183.40        37.79 o
   3  15   6        743.66        745.30        45.38 o
   4  15   6        843.92        795.47        45.30 o
   5  15   6        146.90        146.03        50.98 o
   6  15   6        545.20        555.61        93.82 o
   7  15   6        307.28        188.54        67.97 o
   0  16   6       1988.02       1965.55        94.48 o
   1  16   6         56.01         19.04        65.83 o
   2  16   6       1598.13       1514.54        59.90 o
   3  16   6          7.72         78.81        48.38 o
   4  16   6        249.59        236.02        43.34 o
   5  16   6        223.26        264.75        51.97 o
   6  16   6          8.67         20.50        56.84 o
   7  16   6        194.95        155.68       105.82 o
   1  17   6        445.93        475.73        76.13 o
   2  17   6        490.65        501.96        52.15 o
   3  17   6       1180.47       1178.68       100.58 o
   4  17   6        491.19        527.39        49.29 o
   5  17   6         93.01        159.12        57.69 o
   6  17   6        411.52        501.59        65.75 o
   0  18   6        642.95        574.52       113.12 o
   1  18   6       1409.95       1445.55        61.73 o
   2  18   6        441.06        530.29        54.62 o
   3  18   6         80.95         62.95        54.63 o
   4  18   6        224.68        288.11        69.04 o
   5  18   6        134.16        211.63        72.08 o
   6  18   6         21.05       -107.15       110.60 o
   1  19   6         17.93         51.19        59.01 o
   2  19   6         98.31          6.63        67.85 o
   3  19   6          0.58        -65.40       141.18 o
   4  19   6         65.25        -18.67       104.18 o
   5  19   6         48.20         66.49        82.29 o
   0  20   6         88.06        111.80       130.86 o
   1  20   6        196.51        259.04       104.82 o
   2  20   6        122.51         15.20        77.44 o
   3  20   6          6.30         74.41        74.12 o
   4  20   6         36.75         53.00       103.14 o
   1  21   6         26.02        -76.95        76.95 o
   2  21   6          4.73        -21.60        78.70 o
   3  21   6        103.07        108.78       107.59 o
   0  22   6         29.29        -27.95       144.83 o
   1  22   6         57.42         66.06       104.51 o
   1   1   7       1542.60       1658.14        17.12 o
   2   1   7       1686.56       1694.33        19.21 o
   3   1   7      13146.48      13647.94       100.38 o
   4   1   7       2757.37       2974.81        30.10 o
   5   1   7       2081.28       2114.60        29.00 o
   6   1   7         29.18         -6.82        20.64 o
   7   1   7        235.27        213.24        32.84 o
   8   1   7          2.47        -51.67        51.67 o
   9   1   7        578.17        568.48        59.83 o
  10   1   7         36.87        -28.79        67.96 o
   0   2   7         56.54         30.67         7.31 o
   1   2   7       3153.84       3024.05        27.70 o
   2   2   7       5844.36       6808.85        57.77 o
   3   2   7        380.82        425.31        13.76 o
   4   2   7          0.70        -10.92        10.92 o
   5   2   7       3683.03       3711.43        40.55 o
   6   2   7        331.30        277.89        24.18 o
   7   2   7        141.91        133.64        32.96 o
   8   2   7         29.68         15.12        49.83 o
   9   2   7         85.19         15.89        59.30 o
  10   2   7         85.26        141.41        69.96 o
   1   3   7      15254.20      16145.33       148.82 o
   2   3   7        622.59        572.62        12.25 o
   3   3   7      22945.55      22589.74       175.60 o
   4   3   7         55.30         84.24        13.24 o
   5   3   7       4936.38       4765.82        48.22 o
   6   3   7          4.94        -21.58        25.95 o
   7   3   7        167.93        172.60        32.78 o
   8   3   7        112.86         30.53        49.30 o
   9   3   7         93.71         47.01        69.97 o
  10   3   7          0.90        -50.14       106.90 o
   0   4   7        105.25         59.72        31.77 o
   1   4   7     141256.75     141471.92      1784.53 o
   2   4   7         42.58         16.27        10.59 o
   3   4   7       6870.09       6671.71        61.28 o
   4   4   7        386.41        417.86        14.62 o
   5   4   7       3709.67       3627.21        39.62 o
   6   4   7        325.57        316.77        26.83 o
   7   4   7       2811.96       2914.82        66.37 o
   8   4   7         63.12         77.92        48.60 o
   9   4   7        439.71        407.14        70.99 o
  10   4   7          4.67         41.97        75.88 o
   1   5   7       1179.19       1259.21        26.76 o
   2   5   7         31.86         13.95         9.61 o
   3   5   7      10486.53      10233.11       100.26 o
   4   5   7          1.95        -14.07        14.07 o
   5   5   7       5919.54       5933.61        60.21 o
   6   5   7        616.93        585.99        24.50 o
   7   5   7       2064.89       2115.41        62.54 o
   8   5   7         33.85         58.71        50.73 o
   9   5   7        129.02        174.57        71.28 o
  10   5   7          2.68         -6.12        76.42 o
   0   6   7       6166.28       6082.25       185.01 o
   1   6   7        331.74        342.36        16.39 o
   2   6   7        609.66        711.36        19.76 o
   3   6   7       6531.37       6259.96        65.34 o
   4   6   7        666.94        635.19        18.39 o
   5   6   7       6878.39       6716.30        70.60 o
   6   6   7        620.68        597.04        31.93 o
   7   6   7        920.24        971.77        50.97 o
   8   6   7         20.41        -20.74        63.26 o
   9   6   7         32.45        120.03        71.67 o
  10   6   7         19.82        -80.20        80.20 o
   1   7   7        403.34        473.50        19.65 o
   2   7   7        221.34        240.28        29.55 o
   3   7   7          6.80         25.27        12.24 o
   4   7   7         20.40         -9.24        14.53 o
   5   7   7       3535.54       3617.54        46.28 o
   6   7   7        328.85        366.02        33.22 o
   7   7   7       1800.30       1780.18        59.19 o
   8   7   7         40.78         42.98        60.53 o
   9   7   7        671.10        782.86        77.56 o
  10   7   7          1.76         -7.32        80.01 o
   0   8   7       2108.39       1989.45        91.76 o
   1   8   7      18893.27      18558.44       258.98 o
   2   8   7        816.04        943.14        35.08 o
   3   8   7       3912.20       3712.50        48.11 o
   4   8   7        345.25        370.05        18.52 o
   5   8   7        167.46        156.04        21.86 o
   6   8   7         34.31         26.69        36.05 o
   7   8   7       2909.93       2693.57        94.63 o
   8   8   7         19.60        -34.99        60.58 o
   9   8   7         25.81         59.66        67.38 o
   1   9   7      12471.70      12707.06       295.49 o
   2   9   7          2.58         27.69        21.29 o
   3   9   7      24224.34      24046.14       255.95 o
   4   9   7        204.90        180.75        22.53 o
   5   9   7      13886.26      13516.76       167.42 o
   6   9   7         21.95         59.58        37.15 o
   7   9   7        262.99        250.67        61.15 o
   8   9   7         15.34        -19.54        62.63 o
   9   9   7        105.75        157.31        71.97 o
   0  10   7        283.52        396.51        68.63 o
   1  10   7      14774.39      14103.17       333.66 o
   2  10   7        209.24        225.97        23.93 o
   3  10   7       2066.07       2024.92        47.35 o
   4  10   7         10.13         -4.12        21.91 o
   5  10   7        529.08        517.41        39.98 o
   6  10   7         96.85        101.14        38.02 o
   7  10   7        366.15        404.07        59.18 o
   8  10   7          7.00        -13.94        62.01 o
   9  10   7         84.76        177.63        74.10 o
   1  11   7         11.25        -13.47        34.26 o
   2  11   7       1526.90       1343.87        37.66 o
   3  11   7        858.01        853.02        34.39 o
   4  11   7         14.56         27.90        22.64 o
   5  11   7          8.98        -34.94        35.40 o
   6  11   7         87.17         54.90        39.04 o
   7  11   7       1101.90       1063.43        65.67 o
   8  11   7          1.61         78.01        64.95 o
   9  11   7        461.12        565.53        98.87 o
   0  12   7        241.28        237.63        68.62 o
   1  12   7       1079.48       1287.97        50.13 o
   2  12   7        421.66        506.72        45.25 o
   3  12   7        742.91        829.98        36.17 o
   4  12   7         19.45         15.19        26.81 o
   5  12   7       1333.74       1358.79        47.34 o
   6  12   7          5.67        -45.93        45.93 o
   7  12   7        671.43        826.87        92.83 o
   8  12   7         26.08        112.74        69.99 o
   1  13   7        263.74        306.92        47.48 o
   2  13   7        127.20        186.97        31.65 o
   3  13   7       1535.59       1525.19        44.78 o
   4  13   7         44.31         72.36        28.78 o
   5  13   7        139.13        181.67        40.82 o
   6  13   7          7.37        -20.95        48.47 o
   7  13   7          2.27         34.66        59.97 o
   8  13   7          6.48        -14.18       102.63 o
   0  14   7        494.83        479.18        86.43 o
   1  14   7       3369.51       3356.76        87.87 o
   2  14   7        299.12        274.64        38.77 o
   3  14   7        523.70        466.15        37.16 o
   4  14   7         20.84          6.50        29.34 o
   5  14   7        182.24        251.99        42.89 o
   6  14   7         37.09         66.12        51.80 o
   7  14   7        245.95        171.53        66.61 o
   8  14   7          9.46         64.22        73.03 o
   1  15   7          0.61          5.92        47.57 o
   2  15   7        299.44        258.29        43.02 o
   3  15   7          2.46        -21.54        39.53 o
   4  15   7         13.88        -32.36        39.39 o
   5  15   7        109.48         81.22        43.46 o
   6  15   7          0.14         43.56        55.19 o
   7  15   7         43.87        -22.59        67.15 o
   0  16   7         62.93        -50.82       100.37 o
   1  16   7       1971.67       1989.00        74.81 o
   2  16   7        132.09        142.74        44.40 o
   3  16   7         81.05         77.30        46.72 o
   4  16   7         39.46         49.33        43.39 o
   5  16   7        570.18        657.59        57.46 o
   6  16   7         10.28         36.60        57.35 o
   7  16   7        169.34        132.98       109.11 o
   1  17   7        229.54        210.88        54.68 o
   2  17   7         44.69         63.76        47.55 o
   3  17   7       1698.53       1860.80        67.62 o
   4  17   7          1.73         22.98        49.27 o
   5  17   7        274.65        400.95        70.71 o
   6  17   7         53.48         25.80        71.98 o
   0  18   7          8.98        -17.79       104.17 o
   1  18   7        177.30         93.55        84.47 o
   2  18   7         19.00         24.19        66.50 o
   3  18   7        106.79        209.31        67.70 o
   4  18   7          6.42         17.03        83.67 o
   5  18   7          2.71         95.41        71.09 o
   6  18   7          7.31        -38.37        78.25 o
   1  19   7         51.99         10.19        94.01 o
   2  19   7          9.61        -73.55        73.55 o
   3  19   7         67.13         48.98        70.47 o
   4  19   7        109.06        153.22        99.65 o
   5  19   7          0.44       -103.13       103.13 o
   0  20   7         44.47       -106.72       130.86 o
   1  20   7        153.32         55.42        96.72 o
   2  20   7          2.82          2.68        75.98 o
   3  20   7         38.66        -67.20        78.42 o
   4  20   7          2.66        -16.78       106.68 o
   1  21   7        108.68         75.96        77.51 o
   2  21   7          1.39         33.20        81.31 o
   3  21   7        579.24        525.69        85.89 o
   0  22   7          8.52        315.06       154.99 o
   1  22   7        544.41        732.04        89.37 o
   0   0   8     153187.88     161020.36     11614.29 o
   1   0   8      93037.84      93964.92      1095.13 o
   2   0   8      46666.25      47454.22       793.81 o
   3   0   8        686.16        751.92        19.13 o
   4   0   8        205.05        179.42        16.77 o
   5   0   8       1983.58       2000.56        44.71 o
   6   0   8       4680.81       4683.57        79.65 o
   7   0   8       2146.84       2255.39        79.56 o
   8   0   8        557.01        448.97        66.02 o
   9   0   8        218.17        162.09        73.39 o
  10   0   8         42.24        114.52       102.75 o
   1   1   8       1203.49       1371.43        15.71 o
   2   1   8      13557.74      14112.98       110.36 o
   3   1   8       9624.23       9525.64        74.39 o
   4   1   8      10624.73      10218.78        81.18 o
   5   1   8       5366.46       5250.40        54.76 o
   6   1   8       2619.29       2670.68        43.09 o
   7   1   8        880.59        892.97        52.00 o
   8   1   8         16.80          2.59        63.82 o
   9   1   8          9.82         54.84        51.36 o
  10   1   8         20.00          7.64        69.22 o
   0   2   8       3568.64       3336.13        45.43 o
   1   2   8          5.83         27.85         5.12 o
   2   2   8       1380.42       1396.86        18.22 o
   3   2   8        172.34        150.11         9.73 o
   4   2   8       6095.89       6089.80        53.81 o
   5   2   8       5154.28       5251.77        57.81 o
   6   2   8       1105.15       1145.14        41.94 o
   7   2   8        399.87        467.02        34.46 o
   8   2   8         12.53         -2.15        49.52 o
   9   2   8          5.18         17.93        52.81 o
  10   2   8        164.60        145.16        69.58 o
   1   3   8        574.84        611.58        12.58 o
   2   3   8        149.29        203.37         8.57 o
   3   3   8       3947.70       3889.54        37.55 o
   4   3   8        104.90        114.68        11.41 o
   5   3   8          4.94        -14.06        14.06 o
   6   3   8       2613.95       2483.93        51.76 o
   7   3   8        638.36        648.98        36.89 o
   8   3   8       1197.26       1164.20        59.36 o
   9   3   8        749.71        802.66        66.20 o
  10   3   8         48.93         74.74        68.33 o
   0   4   8      22513.00      23060.23       368.89 o
   1   4   8       7242.81       7317.56        70.19 o
   2   4   8       5875.62       5778.92        58.61 o
   3   4   8        986.81        963.60        19.76 o
   4   4   8        440.20        439.82        15.09 o
   5   4   8          1.73          6.87        15.88 o
   6   4   8         58.99         14.11        28.15 o
   7   4   8        741.47        653.75        57.28 o
   8   4   8        289.84        270.20        53.39 o
   9   4   8          2.04        -44.20        74.45 o
  10   4   8         15.59        -17.46        75.44 o
   1   5   8       8879.10       8752.55       130.98 o
   2   5   8       2816.88       2736.69        32.51 o
   3   5   8      18794.07      18263.02       182.82 o
   4   5   8       8734.85       8284.21        80.66 o
   5   5   8       5277.23       5406.31        56.27 o
   6   5   8       2423.44       2225.36        40.30 o
   7   5   8         27.67         50.57        43.66 o
   8   5   8        364.97        240.30        51.07 o
   9   5   8        235.40        207.07        72.42 o
  10   5   8         42.41         60.61        74.95 o
   0   6   8        247.85        299.95        41.94 o
   1   6   8      11309.47      11432.33       145.39 o
   2   6   8       5054.07       5403.13        64.39 o
   3   6   8       2629.17       2685.39        37.09 o
   4   6   8        418.94        380.87        17.36 o
   5   6   8        233.92        263.18        19.52 o
   6   6   8          5.69         -7.10        28.28 o
   7   6   8        582.10        552.16        47.25 o
   8   6   8          1.30         17.74        51.45 o
   9   6   8          2.11        -25.99        70.89 o
  10   6   8         25.32        129.80        81.69 o
   1   7   8       4012.20       3925.71        64.71 o
   2   7   8        322.72        390.95        13.17 o
   3   7   8       5554.68       5198.11        60.07 o
   4   7   8         48.44         12.20        15.18 o
   5   7   8        762.69        843.72        23.47 o
   6   7   8        109.24        136.10        35.03 o
   7   7   8        295.46        318.08        47.20 o
   8   7   8         64.91         28.08        62.91 o
   9   7   8        278.78        402.36        72.21 o
   0   8   8       2489.42       2571.76       107.10 o
   1   8   8      15281.32      14367.30       202.94 o
   2   8   8        192.39        163.08        20.35 o
   3   8   8         50.37         41.75        12.72 o
   4   8   8          7.45        -17.01        17.01 o
   5   8   8       3768.26       3620.47        51.20 o
   6   8   8        222.76        162.75        37.13 o
   7   8   8        897.23        908.01        52.90 o
   8   8   8        292.94        396.14        65.28 o
   9   8   8         64.08         91.66        68.27 o
   1   9   8        767.00        839.09        51.20 o
   2   9   8         14.21         78.84        20.94 o
   3   9   8        340.63        410.50        23.60 o
   4   9   8       1489.08       1527.07        34.75 o
   5   9   8        123.88        172.29        33.12 o
   6   9   8        640.24        671.13        41.82 o
   7   9   8        148.77        160.32        48.17 o
   8   9   8        195.85        191.49        65.28 o
   9   9   8         18.03         35.59        71.27 o
   0  10   8         13.78         43.19        63.52 o
   1  10   8       2123.39       2148.88        58.37 o
   2  10   8        793.84        830.99        30.61 o
   3  10   8        862.50        806.16        29.95 o
   4  10   8         74.44         96.00        22.84 o
   5  10   8       1091.50       1043.29        40.72 o
   6  10   8          8.23         13.67        38.31 o
   7  10   8        801.57        782.53        63.67 o
   8  10   8         16.56         39.78        62.93 o
   9  10   8         10.06        139.42        73.76 o
   1  11   8        377.42        387.44        35.83 o
   2  11   8        116.67        141.19        26.29 o
   3  11   8        116.01        161.03        32.82 o
   4  11   8       1540.83       1618.42        36.69 o
   5  11   8         46.35        -20.69        36.65 o
   6  11   8         38.45         81.88        41.67 o
   7  11   8          9.57         56.83        57.96 o
   8  11   8        211.75        164.56        66.39 o
   9  11   8         22.99         77.24       108.37 o
   0  12   8       3948.10       3581.34       150.55 o
   1  12   8       3847.89       3847.50        87.83 o
   2  12   8       2675.65       2589.64        55.53 o
   3  12   8       1013.32       1065.00        42.00 o
   4  12   8         68.02         41.85        30.38 o
   5  12   8        449.63        447.74        44.33 o
   6  12   8        193.66        223.26        44.12 o
   7  12   8       1016.07       1176.78        70.32 o
   8  12   8         86.77        160.23        99.39 o
   1  13   8       3018.49       3054.79        80.61 o
   2  13   8       4377.26       4206.99        82.91 o
   3  13   8       4680.19       4749.00        85.05 o
   4  13   8       3845.51       3904.93        78.16 o
   5  13   8       1899.54       1932.98        54.62 o
   6  13   8        294.15        283.37        51.80 o
   7  13   8         15.83         44.21        69.86 o
   8  13   8          0.62          2.04        69.57 o
   0  14   8       5820.70       5337.49       209.51 o
   1  14   8        635.32        686.89        50.21 o
   2  14   8       1473.18       1389.19        53.53 o
   3  14   8         77.78         74.85        40.61 o
   4  14   8        388.64        382.49        32.29 o
   5  14   8        214.45        228.15        44.61 o
   6  14   8         39.87         17.51        53.36 o
   7  14   8         20.75         46.09        67.30 o
   8  14   8        164.96        131.20        71.45 o
   1  15   8          3.55         36.51        44.47 o
   2  15   8          3.42        -24.91        41.58 o
   3  15   8        247.37        207.19        44.61 o
   4  15   8          8.15         72.47        41.65 o
   5  15   8         18.73        -43.90        43.90 o
   6  15   8        395.28        400.21        69.12 o
   7  15   8        343.86        349.10        85.17 o
   0  16   8       1735.41       1655.29       136.14 o
   1  16   8        325.13        300.05        53.21 o
   2  16   8        221.38        168.90        46.81 o
   3  16   8         21.54         49.98        67.30 o
   4  16   8        472.89        412.14        45.17 o
   5  16   8         62.98        154.80        64.70 o
   6  16   8         53.10         28.83        72.31 o
   7  16   8        110.90        174.15        86.30 o
   1  17   8        116.20         53.98        73.54 o
   2  17   8        348.52        534.80        67.20 o
   3  17   8        961.28       1070.65        74.36 o
   4  17   8        493.46        436.85        62.00 o
   5  17   8        228.56        160.69        66.10 o
   6  17   8        229.83        248.74        73.93 o
   0  18   8       1740.80       2082.53       147.57 o
   1  18   8       1137.52       1118.75       132.88 o
   2  18   8        545.20        644.44        87.19 o
   3  18   8        336.28        424.06        76.29 o
   4  18   8        114.71        122.79        90.93 o
   5  18   8         29.19         55.10       110.68 o
   6  18   8         38.30        -82.01        88.78 o
   1  19   8          0.38         72.99       176.59 o
   2  19   8         28.84         75.27        73.34 o
   3  19   8          4.87         58.64        78.80 o
   4  19   8        268.67        427.73       153.11 o
   5  19   8        160.52        260.99       107.70 o
   0  20   8         11.24        179.13       120.69 o
   1  20   8         58.25        102.49        97.72 o
   2  20   8         14.68        -63.76        73.38 o
   3  20   8         10.08        -31.82        78.94 o
   4  20   8         99.76        142.77       116.25 o
   1  21   8          0.25        -79.75        79.75 o
   2  21   8          3.29        -82.20        82.20 o
   3  21   8         69.36        219.05        85.34 o
   0  22   8         14.16         78.77       151.18 o
   1   1   9       7236.04       7381.86        64.09 o
   2   1   9       1858.22       1799.66        18.54 o
   3   1   9      26517.34      27262.96       203.10 o
   4   1   9        589.66        521.45        13.03 o
   5   1   9       1432.22       1483.60        28.93 o
   6   1   9         76.76         56.87        24.42 o
   7   1   9        521.11        412.69        38.88 o
   8   1   9        306.13        232.15        47.86 o
   9   1   9        231.90        241.25        56.20 o
  10   1   9        156.21          6.41        69.47 o
   0   2   9        372.71        287.65        11.98 o
   1   2   9      28287.83      29806.65       219.45 o
   2   2   9          0.92         14.99         7.46 o
   3   2   9       2048.55       2287.60        25.50 o
   4   2   9       1173.89       1165.58        19.81 o
   5   2   9       2219.54       2191.70        39.28 o
   6   2   9        921.00       1007.66        34.54 o
   7   2   9        133.15        168.22        33.61 o
   8   2   9        145.30        201.72        52.11 o
   9   2   9         88.91        -18.86        53.92 o
  10   2   9          8.38        103.55        70.95 o
   1   3   9       1252.37       1278.05        18.44 o
   2   3   9       3228.56       3506.18        34.59 o
   3   3   9         81.57         93.75         9.82 o
   4   3   9       8698.26       8903.54        74.95 o
   5   3   9          2.86        -10.34        17.38 o
   6   3   9       2269.96       2355.43        50.64 o
   7   3   9        133.02        147.93        41.01 o
   8   3   9          3.35        -46.71        51.22 o
   9   3   9        234.74        308.18        63.63 o
  10   3   9          4.47        132.22        72.78 o
   0   4   9      79292.66      82259.61      1679.19 o
   1   4   9       2214.04       2178.67        27.28 o
   2   4   9       5526.47       5152.10        53.41 o
   3   4   9       1407.30       1429.17        20.33 o
   4   4   9          6.23         17.58        13.77 o
   5   4   9       2976.39       3002.35        38.97 o
   6   4   9       3537.59       3590.37        62.96 o
   7   4   9        595.75        653.46        42.24 o
   8   4   9        892.76        982.91        58.56 o
   9   4   9          0.40         41.84        59.52 o
  10   4   9         13.11         47.52        82.01 o
   1   5   9        686.71        713.91        12.80 o
   2   5   9       2297.90       2259.88        29.55 o
   3   5   9        201.34        174.46        19.28 o
   4   5   9       5467.52       5345.83        57.08 o
   5   5   9       1958.24       1942.34        31.76 o
   6   5   9       4798.78       4907.14        68.28 o
   7   5   9        504.28        548.87        47.98 o
   8   5   9        166.69        159.63        52.28 o
   9   5   9          1.35        -31.29        70.67 o
  10   5   9          4.13         85.78        80.29 o
   0   6   9      10699.95      10644.12       306.41 o
   1   6   9      20167.87      19713.06       272.24 o
   2   6   9        282.26        244.85        13.25 o
   3   6   9       1536.14       1413.88        25.93 o
   4   6   9       4050.63       4099.68        47.43 o
   5   6   9       1067.00       1039.38        25.68 o
   6   6   9        838.37        839.75        34.74 o
   7   6   9       1927.35       1893.88        60.70 o
   8   6   9         18.67        130.29        54.47 o
   9   6   9         82.89         52.07        70.12 o
  10   6   9        159.46        107.38        81.44 o
   1   7   9        498.33        463.45        31.20 o
   2   7   9        550.48        601.40        27.14 o
   3   7   9       8330.50       8036.20        84.56 o
   4   7   9        738.69        761.67        20.95 o
   5   7   9       3179.06       3196.08        44.23 o
   6   7   9        309.29        303.53        37.28 o
   7   7   9        789.45        778.74        52.69 o
   8   7   9       1118.77       1276.83        63.80 o
   9   7   9         39.91         32.60        73.90 o
   0   8   9      26923.79      25814.87       710.38 o
   1   8   9       1054.29       1095.51        31.89 o
   2   8   9      17672.98      17157.95       199.25 o
   3   8   9        591.36        593.05        18.07 o
   4   8   9       1468.85       1472.62        29.51 o
   5   8   9        469.38        446.18        29.01 o
   6   8   9        301.24        335.57        39.69 o
   7   8   9        289.37        356.66        49.15 o
   8   8   9        149.57        174.98        63.09 o
   9   8   9         90.22        -22.08        67.46 o
   1   9   9        444.84        396.14        30.36 o
   2   9   9       8137.39       7919.46       100.44 o
   3   9   9         42.80         49.43        15.87 o
   4   9   9      16701.37      16308.01       168.91 o
   5   9   9        605.59        551.11        36.49 o
   6   9   9        553.57        566.97        42.01 o
   7   9   9        634.37        632.97       106.76 o
   8   9   9        109.26        207.52        66.22 o
   9   9   9        434.42        455.18        74.87 o
   0  10   9       7833.86       7615.46       241.11 o
   1  10   9        707.18        763.21        37.97 o
   2  10   9       5851.30       5892.55        80.74 o
   3  10   9        382.58        384.67        31.08 o
   4  10   9       1451.02       1492.44        38.36 o
   5  10   9         60.67         53.02        34.79 o
   6  10   9        379.97        380.71        41.88 o
   7  10   9         49.24         34.46        61.22 o
   8  10   9         32.44         -3.86        64.54 o
   9  10   9         33.12        -21.38        71.40 o
   1  11   9       1860.77       1768.67        56.20 o
   2  11   9        736.42        731.79        32.88 o
   3  11   9       7734.69       7453.29        91.90 o
   4  11   9         74.08         63.88        26.96 o
   5  11   9       1037.17        995.94        49.14 o
   6  11   9        733.36        764.35        45.08 o
   7  11   9          9.76         77.70        57.84 o
   8  11   9        556.77        615.95        71.89 o
   9  11   9         48.15        128.71        77.15 o
   0  12   9        411.72        513.47        78.80 o
   1  12   9       3705.29       3652.36        84.04 o
   2  12   9        754.56        838.95        38.29 o
   3  12   9        973.00       1032.73        44.10 o
   4  12   9       1432.25       1398.06        39.10 o
   5  12   9        193.98        149.04        39.03 o
   6  12   9        182.55        207.33        44.54 o
   7  12   9        433.48        404.96        65.33 o
   8  12   9          7.54        -16.38        64.39 o
   1  13   9       1041.64        951.62        49.46 o
   2  13   9       1907.84       1850.48        56.60 o
   3  13   9        360.61        394.34        35.96 o
   4  13   9        193.64        206.19        31.35 o
   5  13   9         22.86          9.68        40.03 o
   6  13   9        209.21        162.31        47.97 o
   7  13   9         81.62        173.29        65.30 o
   8  13   9          7.51         18.90        72.25 o
   0  14   9       6467.52       6141.76       231.35 o
   1  14   9       1334.38       1268.20        59.66 o
   2  14   9         56.92        105.52        45.84 o
   3  14   9        277.13        248.94        39.71 o
   4  14   9        161.32        152.10        39.73 o
   5  14   9        634.33        643.73        50.59 o
   6  14   9         22.37         18.94        52.73 o
   7  14   9        324.86        353.11        84.81 o
   8  14   9         71.81          2.01        83.58 o
   1  15   9        466.87        410.12        47.86 o
   2  15   9         66.18         67.45        41.88 o
   3  15   9         29.39         64.47        42.65 o
   4  15   9         72.49          7.18        46.16 o
   5  15   9         72.59        102.23        52.82 o
   6  15   9          0.79        -22.77        66.11 o
   7  15   9          0.30        -49.48       109.61 o
   0  16   9        258.14        108.01       108.01 o
   1  16   9        372.77        306.82        78.32 o
   2  16   9         64.88         13.91        62.28 o
   3  16   9         29.30         64.09        62.46 o
   4  16   9        166.91        175.63        51.04 o
   5  16   9        257.81        282.24        54.84 o
   6  16   9        100.53         83.16        71.44 o
   7  16   9          7.38         39.31       136.83 o
   1  17   9         47.31         73.42        76.62 o
   2  17   9       1529.94       1626.48       144.42 o
   3  17   9        186.04        176.12        69.88 o
   4  17   9        159.98        164.94        71.29 o
   5  17   9          4.57         56.16        80.84 o
   6  17   9        176.06        161.83        85.97 o
   0  18   9        186.99         72.42       121.98 o
   1  18   9        426.19        453.44        86.71 o
   2  18   9        100.26        -12.89        67.97 o
   3  18   9        158.30        122.94        70.86 o
   4  18   9         14.15        -68.00        79.51 o
   5  18   9         96.97         -6.70       151.19 o
   1  19   9         38.45         80.61       111.16 o
   2  19   9          6.77        -35.46        74.76 o
   3  19   9        316.30        463.52        84.99 o
   4  19   9          1.12         19.17        74.57 o
   5  19   9        203.07        372.97       106.87 o
   0  20   9         63.62         19.06       139.75 o
   1  20   9        110.47        202.51        99.13 o
   2  20   9        188.48        163.45        80.63 o
   3  20   9         57.83        -19.05        80.36 o
   4  20   9          2.36         -0.04       195.64 o
   1  21   9         11.20        -82.50        82.50 o
   2  21   9         89.16        100.54        87.97 o
   0   0  10       4307.80       4595.57        98.77 o
   1   0  10      17234.86      17664.06       200.41 o
   2   0  10         39.87         52.23        11.09 o
   3   0  10       2069.09       2057.75        30.66 o
   4   0  10         15.21         27.97        21.01 o
   5   0  10        486.29        455.80        29.27 o
   6   0  10       5159.98       5204.10        86.61 o
   7   0  10        645.11        832.37       123.69 o
   8   0  10        438.00        424.03        68.34 o
   9   0  10        151.75         33.72       111.27 o
  10   0  10         12.97        -89.19        89.19 o
   1   1  10         22.33         21.43         7.56 o
   2   1  10        977.35        971.94        14.17 o
   3   1  10       8305.46       8800.92        67.28 o
   4   1  10        111.35        103.09        11.88 o
   5   1  10       7450.54       7377.81        71.74 o
   6   1  10        422.95        419.34        28.21 o
   7   1  10       3806.34       3716.62        67.29 o
   8   1  10        164.15        125.54        47.39 o
   9   1  10        390.88        393.65        57.15 o
  10   1  10          6.64         85.50        63.43 o
   0   2  10       4305.68       4506.45        65.70 o
   1   2  10      49351.50      49295.84       360.91 o
   2   2  10       3874.86       4304.17        38.47 o
   3   2  10      13657.34      13771.87       109.33 o
   4   2  10        933.15        950.18        18.37 o
   5   2  10        353.13        371.04        21.64 o
   6   2  10       1176.01       1202.36        42.08 o
   7   2  10        899.53        942.05        44.75 o
   8   2  10        246.93        221.66        52.09 o
   9   2  10        323.54        290.92        56.51 o
  10   2  10          0.77        -22.50        67.53 o
   1   3  10       2285.55       2129.46        22.39 o
   2   3  10       2533.55       2349.67        24.04 o
   3   3  10      21366.28      20386.57       173.39 o
   4   3  10       7932.08       7896.21        67.68 o
   5   3  10       9106.37       8983.86        93.98 o
   6   3  10        852.00        747.05        33.06 o
   7   3  10        194.53        190.90        39.04 o
   8   3  10        405.16        422.79        54.79 o
   9   3  10         20.49        100.93        62.20 o
  10   3  10        111.33        -70.92        70.92 o
   0   4  10        492.06        420.87        19.17 o
   1   4  10       5163.07       5274.24        55.88 o
   2   4  10        398.03        437.30        12.29 o
   3   4  10      10064.38       9919.02        84.24 o
   4   4  10         18.80         25.15        14.08 o
   5   4  10       1233.48       1268.53        26.11 o
   6   4  10        128.42        135.05        28.33 o
   7   4  10         14.90         41.23        38.58 o
   8   4  10          0.81        -15.63        57.66 o
   9   4  10        134.62         98.54        61.41 o
  10   4  10          8.09        103.22        69.95 o
   1   5  10         28.80         30.87         7.96 o
   2   5  10       8482.07       8520.95        79.03 o
   3   5  10       1020.66        922.94        27.01 o
   4   5  10       7643.78       7691.51        76.54 o
   5   5  10        152.00        134.86        19.89 o
   6   5  10          8.94        -30.53        30.53 o
   7   5  10        700.18        755.87        51.75 o
   8   5  10        412.30        518.46        62.65 o
   9   5  10        286.25        351.71        74.16 o
  10   5  10        204.69        200.54        83.83 o
   0   6  10       4163.33       3942.38       135.55 o
   1   6  10        748.11        899.93        16.60 o
   2   6  10       1399.73       1552.48        33.26 o
   3   6  10         16.40         28.23        15.83 o
   4   6  10        896.82        825.64        21.06 o
   5   6  10        326.17        313.79        20.73 o
   6   6  10       1689.17       1752.05        43.51 o
   7   6  10        178.30        146.31        46.11 o
   8   6  10         71.02        100.69        54.03 o
   9   6  10         22.39         95.04        72.99 o
   1   7  10       3817.03       3945.54        65.05 o
   2   7  10       8610.51       8842.30        92.71 o
   3   7  10       3076.33       3137.47        40.73 o
   4   7  10       1665.57       1652.92        31.07 o
   5   7  10         30.45         11.94        22.02 o
   6   7  10         25.88         74.61        37.07 o
   7   7  10         37.65        -46.81        46.81 o
   8   7  10         94.05         70.91        53.90 o
   9   7  10         35.28         91.59        71.98 o
   0   8  10      12208.45      12161.09       352.55 o
   1   8  10       2691.01       2743.28        61.25 o
   2   8  10       3537.02       3603.15        45.31 o
   3   8  10          5.70          4.80        14.56 o
   4   8  10        618.24        687.39        38.06 o
   5   8  10        595.67        594.29        30.54 o
   6   8  10       1402.24       1515.38        48.75 o
   7   8  10         94.36        151.25        47.69 o
   8   8  10        389.16        380.82        56.57 o
   9   8  10          0.47        -64.68        73.67 o
   1   9  10        907.40        912.10        51.01 o
   2   9  10        392.28        388.79        24.42 o
   3   9  10       1262.07       1271.17        25.08 o
   4   9  10         40.01         49.86        23.75 o
   5   9  10        127.57        204.67        34.94 o
   6   9  10          3.88          0.59        47.35 o
   7   9  10          4.69         84.01        49.46 o
   8   9  10         12.78        166.47        67.73 o
   9   9  10         43.65         26.93        69.12 o
   0  10  10      11446.32      11326.71       341.20 o
   1  10  10      14473.30      13889.89       231.55 o
   2  10  10       2983.54       3000.96        53.70 o
   3  10  10         39.49         29.49        22.20 o
   4  10  10        318.38        334.38        29.89 o
   5  10  10       1022.32       1183.32        44.68 o
   6  10  10        870.02        844.80        45.42 o
   7  10  10        734.75        897.92        51.80 o
   8  10  10        236.21        349.01        68.30 o
   9  10  10        104.83         43.06        76.98 o
   1  11  10       1915.09       1917.93        58.95 o
   2  11  10       1140.02       1243.04        40.76 o
   3  11  10       2369.20       2352.10        52.44 o
   4  11  10        218.73        246.74        33.56 o
   5  11  10        543.04        585.36        40.78 o
   6  11  10        358.04        313.99        46.89 o
   7  11  10        430.33        595.38        50.27 o
   8  11  10          0.16        -17.29        67.93 o
   0  12  10       1146.11       1001.01        99.21 o
   1  12  10       1750.29       1495.01        54.27 o
   2  12  10        480.09        526.04        36.21 o
   3  12  10        939.16       1026.95        32.60 o
   4  12  10        304.03        309.71        31.87 o
   5  12  10        705.91        762.07        43.52 o
   6  12  10        427.41        415.30        46.21 o
   7  12  10          1.22         36.52        55.56 o
   8  12  10          6.73         68.16        71.51 o
   1  13  10          0.49        -10.11        42.81 o
   2  13  10        388.10        440.42        40.92 o
   3  13  10        304.51        290.14        35.72 o
   4  13  10       1160.47       1210.08        49.01 o
   5  13  10        639.61        704.84        45.79 o
   6  13  10          1.79         59.48        45.78 o
   7  13  10        518.93        621.22        72.73 o
   8  13  10         12.42         44.52        87.07 o
   0  14  10          0.67         80.04        96.55 o
   1  14  10       2931.17       2865.04       107.18 o
   2  14  10         20.48        -26.92        50.91 o
   3  14  10       1822.54       1918.03        64.96 o
   4  14  10         91.65         83.14        35.15 o
   5  14  10          0.91        -12.47        49.48 o
   6  14  10         62.96         80.16        57.51 o
   7  14  10        133.46        138.22        71.58 o
   1  15  10        151.91         90.13        85.13 o
   2  15  10        761.76        715.98        79.64 o
   3  15  10       3419.10       3511.97       105.67 o
   4  15  10        769.99        641.30        95.28 o
   5  15  10       2200.64       2282.49        71.29 o
   6  15  10          9.42        -47.03        75.54 o
   7  15  10        153.85        193.28        73.72 o
   0  16  10          8.89          3.81        96.55 o
   1  16  10       1694.92       1925.50        99.40 o
   2  16  10        978.56        957.34        70.59 o
   3  16  10       1043.88       1103.54        75.28 o
   4  16  10          4.45        -50.75        66.11 o
   5  16  10          3.42         45.16        64.49 o
   6  16  10         24.85         -1.58       103.08 o
   7  16  10         65.67        -54.63       146.10 o
   1  17  10          3.33         35.27       134.66 o
   2  17  10        347.37        281.92        82.62 o
   3  17  10        354.18        294.43        69.55 o
   4  17  10          4.94        -68.49        68.49 o
   5  17  10        170.79        210.47        68.27 o
   6  17  10          0.25         62.61        90.42 o
   0  18  10        755.50        559.31       136.01 o
   1  18  10        260.07        238.06        91.17 o
   2  18  10         13.22         56.30        67.81 o
   3  18  10        153.35        124.49        74.36 o
   4  18  10          3.87         43.22        75.81 o
   5  18  10         98.68        123.07        93.70 o
   1  19  10         43.59         67.09        94.01 o
   2  19  10          0.68         30.13        75.03 o
   3  19  10        150.87        152.00        75.80 o
   4  19  10         68.62        246.34        79.82 o
   5  19  10          3.73        321.41       132.12 o
   0  20  10        239.15         67.34       142.31 o
   1  20  10        731.74        733.78       108.58 o
   2  20  10          0.94         -7.80        81.41 o
   3  20  10         41.27        109.65        99.92 o
   4  20  10         42.06         62.25       149.91 o
   1  21  10          0.77         -8.92       124.26 o
   2  21  10        183.26         67.90        88.32 o
   1   1  11       6554.28       6510.02        57.86 o
   2   1  11      16612.46      16160.57       121.83 o
   3   1  11       5974.40       5591.27        47.21 o
   4   1  11      13648.51      13453.27       101.11 o
   5   1  11        438.86        427.13        32.08 o
   6   1  11       1177.03       1135.52        34.37 o
   7   1  11         91.80         57.13        34.89 o
   8   1  11        337.29        331.00        49.89 o
   9   1  11         78.96         42.39        55.30 o
  10   1  11        234.35        283.63        65.81 o
   0   2  11      16735.78      17098.51       211.99 o
   1   2  11       3835.39       3880.94        33.66 o
   2   2  11       7067.77       6835.01        56.57 o
   3   2  11        543.04        542.66        18.92 o
   4   2  11        693.95        736.34        15.33 o
   5   2  11         21.76         42.60        18.46 o
   6   2  11       1524.97       1479.39        40.70 o
   7   2  11        466.16        515.23        41.07 o
   8   2  11        665.33        549.63        49.68 o
   9   2  11         38.46        -17.13        55.22 o
  10   2  11          2.87        -45.37        63.56 o
   1   3  11         61.03         73.75         8.01 o
   2   3  11       3253.82       3358.88        30.45 o
   3   3  11         74.98         96.13        10.76 o
   4   3  11         18.75         -1.60        12.39 o
   5   3  11         13.04          8.75        20.12 o
   6   3  11       1582.90       1675.72        39.36 o
   7   3  11        212.10        143.47        39.44 o
   8   3  11       1005.41       1027.00        60.00 o
   9   3  11        102.30        182.36        55.68 o
  10   3  11         58.15         67.77        71.47 o
   0   4  11       5275.68       5907.54       102.32 o
   1   4  11        205.85        302.23        13.15 o
   2   4  11       1277.81       1291.87        21.13 o
   3   4  11       2958.95       3017.91        32.28 o
   4   4  11       1226.88       1186.91        23.06 o
   5   4  11        379.59        388.80        20.79 o
   6   4  11       2637.96       2656.92        50.79 o
   7   4  11        218.32        164.50        39.64 o
   8   4  11        212.52        267.23        57.60 o
   9   4  11         13.69        -38.58        59.24 o
  10   4  11         79.61         85.37        72.41 o
   1   5  11       2793.62       3279.36        44.19 o
   2   5  11       2273.97       2375.02        32.97 o
   3   5  11       2509.58       2591.87        36.14 o
   4   5  11       6004.00       6335.51        69.26 o
   5   5  11        480.68        557.64        23.77 o
   6   5  11        949.95       1014.25        38.26 o
   7   5  11        160.90        166.88        46.98 o
   8   5  11        170.62        216.53        55.19 o
   9   5  11         12.88        -28.86        62.86 o
   0   6  11      48889.05      48081.13      1068.88 o
   1   6  11       5571.82       5359.39        56.91 o
   2   6  11      34923.68      35361.05       324.41 o
   3   6  11       1839.14       1881.45        31.09 o
   4   6  11          0.77         -9.45        17.39 o
   5   6  11        688.43        633.93        23.55 o
   6   6  11       2243.69       2310.74        53.59 o
   7   6  11        346.02        534.83        49.88 o
   8   6  11        977.87       1013.12        61.80 o
   9   6  11          7.29         61.95        81.97 o
   1   7  11        238.92        219.04        11.92 o
   2   7  11      18328.96      17663.67       176.62 o
   3   7  11       3543.56       3360.81        42.73 o
   4   7  11      11862.55      11446.44       114.74 o
   5   7  11        682.82        742.42        37.52 o
   6   7  11       3029.79       2946.67        67.77 o
   7   7  11         80.80        120.32        52.31 o
   8   7  11          3.98         -5.87        61.28 o
   9   7  11          0.37        125.06        72.41 o
   0   8  11       6268.77       6409.26       206.21 o
   1   8  11        665.10        689.10        30.67 o
   2   8  11       5943.19       5851.05        60.79 o
   3   8  11         19.82         67.19        15.75 o
   4   8  11       2357.38       2384.02        43.41 o
   5   8  11       1178.77       1191.44        38.30 o
   6   8  11        464.71        534.12        50.91 o
   7   8  11         21.67         46.49        49.54 o
   8   8  11        190.61        227.68        61.90 o
   9   8  11         42.59         78.53        73.95 o
   1   9  11        557.95        606.72        31.93 o
   2   9  11         71.71         91.34        18.24 o
   3   9  11         42.23         76.09        19.45 o
   4   9  11        719.65        807.09        27.92 o
   5   9  11          1.67          3.68        36.82 o
   6   9  11       1300.28       1254.38        49.39 o
   7   9  11        530.07        609.47        60.35 o
   8   9  11        764.65        961.18        90.45 o
   9   9  11         26.13         93.76        76.29 o
   0  10  11       2855.79       2799.00       128.73 o
   1  10  11       3950.28       3872.44        81.69 o
   2  10  11       3535.31       3414.70        61.36 o
   3  10  11        144.43        117.96        22.08 o
   4  10  11        331.38        281.84        27.97 o
   5  10  11         78.50        144.63        37.78 o
   6  10  11        266.27        193.25        42.71 o
   7  10  11          1.64        -45.81        45.81 o
   8  10  11          9.31        118.74        69.36 o
   9  10  11          7.03        141.54        73.00 o
   1  11  11         26.50          8.55        32.84 o
   2  11  11       4378.81       4516.94        74.48 o
   3  11  11       1867.35       1894.93        46.43 o
   4  11  11       5009.12       4886.53        79.53 o
   5  11  11        282.69        317.86        38.44 o
   6  11  11       1131.27       1175.15        50.27 o
   7  11  11        137.08        178.88        49.44 o
   8  11  11          8.12        -31.90        65.46 o
   0  12  11       2761.81       2867.78       141.41 o
   1  12  11        709.77        777.56        43.73 o
   2  12  11       7227.44       7181.47       120.86 o
   3  12  11       1479.76       1418.36        36.46 o
   4  12  11          9.58          8.31        34.19 o
   5  12  11         52.64        -32.94        38.22 o
   6  12  11        330.61        314.68        53.39 o
   7  12  11          3.98         24.36        65.08 o
   8  12  11        115.52        223.31        89.86 o
   1  13  11       2410.94       2177.27       101.73 o
   2  13  11        220.64        134.86        52.79 o
   3  13  11         92.71         66.02        39.51 o
   4  13  11        235.46        217.07        43.34 o
   5  13  11         78.82         16.37        43.91 o
   6  13  11        135.97         44.91        53.55 o
   7  13  11         11.61        -64.93        64.93 o
   8  13  11        124.63         51.82        91.87 o
   0  14  11       5575.78       4955.74       200.48 o
   1  14  11        415.83        501.29        75.00 o
   2  14  11         36.98        -55.42        55.42 o
   3  14  11        495.46        491.42        60.82 o
   4  14  11        244.02        211.10        46.90 o
   5  14  11         15.33         67.59        50.33 o
   6  14  11        844.12       1049.61        62.70 o
   7  14  11         12.25        -28.20        69.62 o
   1  15  11         57.54        173.15        75.88 o
   2  15  11          6.70         48.24        61.45 o
   3  15  11         39.52         -4.22        59.81 o
   4  15  11        153.18        238.96        57.64 o
   5  15  11         32.02        -18.55        59.37 o
   6  15  11         52.72         19.07       112.00 o
   7  15  11          0.01        -86.65        86.65 o
   0  16  11        879.64        962.41       128.41 o
   1  16  11        266.45         60.64        75.69 o
   2  16  11        240.40        201.92        62.40 o
   3  16  11        178.59         79.65        64.96 o
   4  16  11        295.21        291.06        66.82 o
   5  16  11          5.25         -4.69        66.25 o
   6  16  11         26.29        -98.30        98.30 o
   1  17  11        168.02        156.23        80.89 o
   2  17  11        152.39        133.39       122.18 o
   3  17  11         76.98         39.34        71.47 o
   4  17  11         16.31         45.91        69.54 o
   5  17  11         58.81         27.36        69.01 o
   6  17  11          0.68         16.15        83.27 o
   0  18  11        364.51        339.29       120.72 o
   1  18  11         15.96        145.06       111.80 o
   2  18  11         67.99         80.04        73.36 o
   3  18  11         82.01        -54.58        74.55 o
   4  18  11          4.62        129.89        75.51 o
   5  18  11         73.03        106.93       100.16 o
   1  19  11        101.51         20.05        96.83 o
   2  19  11        867.87        959.00        87.28 o
   3  19  11         94.91        118.75        77.40 o
   4  19  11        918.41        916.98        88.41 o
   0  20  11        930.36       1090.74       165.26 o
   1  20  11        128.40        201.89        98.58 o
   2  20  11        242.11        162.60        78.78 o
   3  20  11          7.88        -77.49        77.49 o
   1  21  11         25.96        -83.01        83.01 o
   2  21  11          0.10        -87.33        87.33 o
   0   0  12       5160.84       5680.96       122.35 o
   1   0  12       4525.97       4362.43        55.59 o
   2   0  12       1578.39       1600.55        28.16 o
   3   0  12       1530.11       1427.27        29.43 o
   4   0  12       6968.08       7275.03        90.50 o
   5   0  12          0.76         -3.91        30.85 o
   6   0  12       4364.54       4344.69        93.18 o
   7   0  12       1539.20       1304.54        70.07 o
   8   0  12        299.43        264.43        71.38 o
   9   0  12          9.73          5.67       143.87 o
  10   0  12        135.83        238.69        92.57 o
   1   1  12        821.50        793.19        13.77 o
   2   1  12        504.49        521.58        12.74 o
   3   1  12        485.91        424.17        12.62 o
   4   1  12       1640.32       1651.88        23.30 o
   5   1  12       6624.31       6567.52        70.00 o
   6   1  12        457.71        525.00        31.30 o
   7   1  12        839.95        823.71        41.04 o
   8   1  12        482.82        448.38        49.24 o
   9   1  12         31.87         -6.75        54.97 o
  10   1  12         55.35         24.65        64.34 o
   0   2  12      43073.12      43695.71       534.16 o
   1   2  12       7537.61       7752.14        62.72 o
   2   2  12      29128.84      29855.10       229.54 o
   3   2  12       1267.50       1138.93        18.76 o
   4   2  12         10.52         28.28        12.80 o
   5   2  12       1363.64       1403.11        33.67 o
   6   2  12       3344.12       3291.42        59.48 o
   7   2  12         10.43         24.94        35.85 o
   8   2  12       1332.37       1326.67        62.85 o
   9   2  12        109.59         50.66        54.97 o
  10   2  12         21.71        132.94        64.98 o
   1   3  12       4001.25       4520.83        49.22 o
   2   3  12      17745.86      17641.98       137.47 o
   3   3  12       3286.01       3712.47        35.64 o
   4   3  12      21293.44      21191.23       174.15 o
   5   3  12        416.67        430.23        23.37 o
   6   3  12       2060.73       2044.43        44.01 o
   7   3  12        435.11        455.57        49.59 o
   8   3  12          8.36         88.11        54.90 o
   9   3  12        118.45        171.55        56.32 o
  10   3  12         82.28        100.69        74.50 o
   0   4  12        780.05        794.25        36.54 o
   1   4  12      20809.78      21770.43       250.42 o
   2   4  12       1211.47       1188.73        21.06 o
   3   4  12       1227.01       1177.85        19.27 o
   4   4  12       1263.90       1185.81        24.71 o
   5   4  12         78.65         79.76        21.93 o
   6   4  12        571.13        602.15        35.76 o
   7   4  12          6.30         22.93        55.14 o
   8   4  12         51.51        -34.02        54.40 o
   9   4  12         33.72         39.03        64.18 o
   1   5  12        281.76        239.62        13.85 o
   2   5  12       7177.65       7229.19        68.93 o
   3   5  12       2001.43       1815.59        31.27 o
   4   5  12       2060.44       2029.30        33.40 o
   5   5  12        165.72        120.56        22.71 o
   6   5  12        601.30        633.69        36.55 o
   7   5  12         14.48        -45.70        45.70 o
   8   5  12       1421.16       1365.94        64.89 o
   9   5  12         10.94        -10.40        61.26 o
   0   6  12       3653.38       3751.85        77.97 o
   1   6  12        716.12        710.21        17.41 o
   2   6  12          0.15         42.55        15.20 o
   3   6  12       1646.12       1669.38        35.57 o
   4   6  12        109.38        117.62        18.10 o
   5   6  12         24.60         14.28        24.54 o
   6   6  12        704.47        790.88        42.93 o
   7   6  12         39.42         41.51        49.46 o
   8   6  12        182.79        177.42        55.09 o
   9   6  12          0.67          6.68        62.52 o
   1   7  12       1233.39       1343.84        20.54 o
   2   7  12       4665.48       4811.27        52.13 o
   3   7  12        465.22        469.80        22.20 o
   4   7  12       3078.34       2973.92        40.94 o
   5   7  12        246.60        237.90        28.73 o
   6   7  12        142.50         89.55        39.74 o
   7   7  12          2.40         61.91        54.59 o
   8   7  12        179.59        309.82        63.00 o
   9   7  12          9.77         84.35        71.54 o
   0   8  12       7422.21       7798.67       163.74 o
   1   8  12        820.01        854.36        22.73 o
   2   8  12       1409.16       1342.75        26.07 o
   3   8  12         29.43         31.93        18.66 o
   4   8  12        317.93        358.54        36.16 o
   5   8  12          5.11        -25.82        28.05 o
   6   8  12        716.97        743.80        44.19 o
   7   8  12          6.28        -34.21        60.22 o
   8   8  12        164.39        194.43        57.70 o
   9   8  12         22.86         76.58        91.50 o
   1   9  12         31.38         36.97        26.16 o
   2   9  12        765.05        756.30        17.84 o
   3   9  12        319.04        327.59        25.04 o
   4   9  12        285.80        324.49        27.70 o
   5   9  12         79.54        156.87        39.46 o
   6   9  12        235.98        301.88        41.73 o
   7   9  12          6.70         -2.34        46.33 o
   8   9  12          0.40        -54.01        56.80 o
   9   9  12          1.36        -74.77        74.77 o
   0  10  12      20864.56      20161.41       574.52 o
   1  10  12        135.04        118.20        30.53 o
   2  10  12       3660.48       3715.78        56.66 o
   3  10  12        892.56        885.25        27.97 o
   4  10  12        300.02        301.34        33.66 o
   5  10  12        135.13        104.23        70.01 o
   6  10  12       1203.12       1251.43        56.68 o
   7  10  12        122.96        207.81        48.42 o
   8  10  12        272.84        423.15        83.82 o
   1  11  12        186.85         71.16        57.50 o
   2  11  12       5050.96       4896.95        91.37 o
   3  11  12        221.38        202.87        27.96 o
   4  11  12       2316.37       2426.98        66.49 o
   5  11  12        691.40        783.95        58.08 o
   6  11  12        789.95        797.46        59.03 o
   7  11  12         24.54        123.47        55.57 o
   8  11  12          0.40        -65.51       174.14 o
   0  12  12         12.13         -2.54        85.12 o
   1  12  12       1062.60       1123.78       139.89 o
   2  12  12         59.43        251.63        71.89 o
   3  12  12       1496.57       1393.03        40.64 o
   4  12  12        536.07        596.27        46.27 o
   5  12  12         67.21        -18.22        54.82 o
   6  12  12        346.93        317.24        53.08 o
   7  12  12         11.23        -13.58        58.12 o
   8  12  12         28.99        -98.01        98.01 o
   1  13  12         83.06        104.34        70.51 o
   2  13  12        278.26        295.33        54.94 o
   3  13  12        893.66        906.86        44.75 o
   4  13  12         61.70        140.93        52.86 o
   5  13  12        580.25        471.29        49.71 o
   6  13  12         52.35         83.67        56.39 o
   7  13  12        120.89        148.72        68.15 o
   8  13  12        138.76        218.84       105.50 o
   0  14  12        605.18        847.83       115.67 o
   1  14  12       1297.07       1196.08        79.13 o
   2  14  12       1522.00       1388.00        69.73 o
   3  14  12        373.64        425.25        62.34 o
   4  14  12          4.56         15.12        54.75 o
   5  14  12         51.37         45.10        59.18 o
   6  14  12         29.66         27.09        74.51 o
   7  14  12          0.87        -52.75        93.87 o
   1  15  12        599.72        470.05        78.45 o
   2  15  12       1173.73       1154.67        72.81 o
   3  15  12         83.08         50.92        61.66 o
   4  15  12       2717.57       3008.64        94.58 o
   5  15  12        202.47         74.85        64.80 o
   6  15  12        365.02        336.25        94.83 o
   7  15  12        265.81        361.89        93.49 o
   0  16  12       2901.22       2900.93       171.92 o
   1  16  12        754.51        743.75        86.65 o
   2  16  12       2717.64       2897.08       103.32 o
   3  16  12          4.96        -27.94        68.17 o
   4  16  12         18.30        -60.79        67.70 o
   5  16  12         78.12        204.47        66.41 o
   6  16  12        136.86         64.65       120.12 o
   1  17  12        694.50        679.52        91.20 o
   2  17  12         25.53        -60.12        70.77 o
   3  17  12        201.97        264.61       101.90 o
   4  17  12         10.55        146.80        74.32 o
   5  17  12        208.87        201.20        68.01 o
   6  17  12        181.85        230.03        89.78 o
   0  18  12         30.40         71.14       127.04 o
   1  18  12        276.10        541.51       125.16 o
   2  18  12         22.69         69.21        75.48 o
   3  18  12         71.99        140.74        80.08 o
   4  18  12        145.22        325.98        79.08 o
   5  18  12          1.48         -8.05        80.58 o
   1  19  12         28.70         -7.41       177.86 o
   2  19  12        221.94        380.42        79.22 o
   3  19  12          8.59        -38.91        75.49 o
   4  19  12         36.39          9.98        86.59 o
   0  20  12        412.17        198.24       152.49 o
   1  20  12          2.73         89.42       301.72 o
   2  20  12        228.38        216.62        83.28 o
   3  20  12        213.89        169.19        87.01 o
   1  21  12         19.16        -87.80        87.80 o
   1   1  13       2421.25       2571.88        29.60 o
   2   1  13      13190.92      13564.00       111.65 o
   3   1  13       2435.78       2559.79        28.15 o
   4   1  13       7875.46       8057.46        72.38 o
   5   1  13        610.24        707.14        23.70 o
   6   1  13        255.05        217.65        30.47 o
   7   1  13         16.30         19.92        35.84 o
   8   1  13        406.69        486.45        66.12 o
   9   1  13          0.69         -3.72        56.70 o
  10   1  13        161.85        160.31        82.16 o
   0   2  13       2162.67       2022.07        35.55 o
   1   2  13       4135.24       4076.60        39.52 o
   2   2  13       4110.47       4296.65        37.65 o
   3   2  13       5609.14       5606.74        48.19 o
   4   2  13       3622.10       3586.30        39.50 o
   5   2  13        417.11        394.51        24.54 o
   6   2  13       1932.79       1848.49        41.94 o
   7   2  13        259.39        268.04        44.70 o
   8   2  13         50.55        -48.37        48.37 o
   9   2  13        110.39         91.58        56.54 o
   1   3  13       4555.67       5033.74        44.80 o
   2   3  13       4746.81       4639.54        41.02 o
   3   3  13        707.99        669.74        14.87 o
   4   3  13       2543.66       2496.64        33.34 o
   5   3  13       1075.65       1127.95        41.82 o
   6   3  13        996.16       1024.22        34.76 o
   7   3  13        191.72        221.29        47.86 o
   8   3  13         49.75         51.67        50.40 o
   9   3  13         64.55        172.35        58.64 o
   0   4  13      33039.21      33415.46       528.54 o
   1   4  13       9035.26       9341.90       110.53 o
   2   4  13       5495.05       5394.38        53.93 o
   3   4  13       2545.48       2446.37        28.88 o
   4   4  13       1064.92       1019.81        23.94 o
   5   4  13        327.81        340.23        24.47 o
   6   4  13       2585.06       2500.67        57.24 o
   7   4  13        137.75        200.20        49.49 o
   8   4  13        635.01        712.75        60.87 o
   9   4  13         58.44         51.35        58.13 o
   1   5  13       5118.70       5226.11        66.18 o
   2   5  13       1632.25       1744.92        25.99 o
   3   5  13       2481.37       2201.93        32.47 o
   4   5  13       1123.77       1019.06        24.18 o
   5   5  13       3322.18       3282.94        65.93 o
   6   5  13         28.81         16.13        36.12 o
   7   5  13       1146.96       1227.11        90.03 o
   8   5  13         54.23          1.67        54.33 o
   9   5  13         34.60          6.11        64.65 o
   0   6  13       5237.77       4891.81        89.04 o
   1   6  13      15093.91      14856.35       158.61 o
   2   6  13       1057.64       1168.77        21.77 o
   3   6  13       2205.34       2074.71        44.29 o
   4   6  13        708.87        700.22        22.48 o
   5   6  13          2.44        -10.96        25.35 o
   6   6  13       1315.20       1305.81        47.32 o
   7   6  13        166.62        114.80        44.90 o
   8   6  13        370.72        375.36        60.03 o
   9   6  13        215.93        296.66        97.90 o
   1   7  13       1492.17       1509.59        28.94 o
   2   7  13       3168.44       3186.76        38.99 o
   3   7  13       4611.39       4743.80        55.13 o
   4   7  13        801.97        842.47        25.72 o
   5   7  13       4523.41       4585.12       125.71 o
   6   7  13         20.85         46.26        38.60 o
   7   7  13        951.53       1138.26        51.74 o
   8   7  13         86.30         86.49        57.79 o
   9   7  13        119.71         95.95        76.26 o
   0   8  13       9123.64       9348.58       134.69 o
   1   8  13       6485.70       6223.73        71.10 o
   2   8  13       1128.62       1114.07        28.01 o
   3   8  13       5472.63       5221.54        67.51 o
   4   8  13         31.93         37.57        22.51 o
   5   8  13          1.94        -14.06        39.41 o
   6   8  13       1347.54       1334.36        50.29 o
   7   8  13          2.41         51.98        45.22 o
   8   8  13         31.26         18.66        55.79 o
   9   8  13        132.60        185.05        72.86 o
   1   9  13         60.34         39.27        16.32 o
   2   9  13       4780.90       4663.19        74.25 o
   3   9  13       2122.41       2159.27        39.66 o
   4   9  13       4061.16       3963.96        70.54 o
   5   9  13       3598.12       3618.41        93.86 o
   6   9  13        689.77        638.07        45.25 o
   7   9  13        152.56        119.09        48.08 o
   8   9  13        261.42        242.67        70.38 o
   9   9  13        110.72         52.14        92.47 o
   0  10  13       1100.63       1285.92        92.85 o
   1  10  13       3064.67       3018.30       198.20 o
   2  10  13         20.28         22.38        22.70 o
   3  10  13       3226.18       3124.28        58.26 o
   4  10  13       1036.81       1046.09        46.26 o
   5  10  13         23.10        -11.33        42.61 o
   6  10  13          2.80         30.09        48.69 o
   7  10  13          0.75        -54.46        54.46 o
   8  10  13        102.55        203.65        85.81 o
   1  11  13        696.79        735.49       108.06 o
   2  11  13       1249.12       1160.86        39.82 o
   3  11  13        317.36        278.77        31.72 o
   4  11  13       1217.24       1273.24        48.94 o
   5  11  13       1777.55       1770.14        60.52 o
   6  11  13          9.55          7.25        49.42 o
   7  11  13        238.46        206.73        60.17 o
   8  11  13        372.37        408.01        85.14 o
   0  12  13        616.06        688.98        91.52 o
   1  12  13       4326.37       4430.98       132.46 o
   2  12  13        756.10        714.90        57.57 o
   3  12  13        355.60        337.86        33.83 o
   4  12  13         95.19         79.48        49.27 o
   5  12  13         60.09         -1.16        56.21 o
   6  12  13        425.84        464.40        61.67 o
   7  12  13         14.09        -20.40        65.38 o
   8  12  13        117.85        207.65       112.63 o
   1  13  13       1732.48       1630.15        89.08 o
   2  13  13        381.76        514.69        59.35 o
   3  13  13          3.88         19.83        35.39 o
   4  13  13        264.26        252.56        54.72 o
   5  13  13        111.14        115.30        82.52 o
   6  13  13         16.49        -13.03        61.61 o
   7  13  13        112.39         52.10        74.64 o
   0  14  13       3354.99       3577.95       187.31 o
   1  14  13        386.34        358.38        72.90 o
   2  14  13        201.16        140.49        61.56 o
   3  14  13          4.91        -24.86        67.50 o
   4  14  13        110.17         -3.29        53.62 o
   5  14  13        261.87        228.07        63.88 o
   6  14  13        541.81        559.21        70.56 o
   7  14  13         61.70        133.00        87.38 o
   1  15  13         43.86         72.27        79.04 o
   2  15  13         20.91         39.19        78.20 o
   3  15  13        470.45        535.57        71.01 o
   4  15  13         25.80        185.43        70.15 o
   5  15  13          1.32         10.31        63.56 o
   6  15  13         19.26        -56.44        69.41 o
   7  15  13          8.65        -30.29        85.01 o
   0  16  13        426.50        465.13       113.11 o
   1  16  13        161.01        279.49       101.01 o
   2  16  13        629.55        562.95        70.26 o
   3  16  13         58.51         -3.06        70.23 o
   4  16  13        191.60        165.24       104.20 o
   5  16  13          0.38         37.68        67.27 o
   6  16  13        111.47         54.51        86.61 o
   1  17  13         35.86         58.16        90.25 o
   2  17  13        420.79        446.17        76.85 o
   3  17  13         49.42         95.82        71.67 o
   4  17  13        411.54        502.83        77.86 o
   5  17  13         27.92         29.28        79.21 o
   0  18  13          0.42       -129.58       129.58 o
   1  18  13        557.49        527.11       101.36 o
   2  18  13         11.50        158.10        79.82 o
   3  18  13          1.31         27.30        75.85 o
   4  18  13          1.12        -56.51        77.27 o
   5  18  13         22.45         77.23        81.44 o
   1  19  13         14.80         54.97       128.95 o
   2  19  13         58.09         -2.09        77.06 o
   3  19  13        140.48         84.75        82.10 o
   4  19  13        188.08        204.66        89.85 o
   0  20  13          4.01          3.81       151.18 o
   1  20  13        263.03        105.07       108.32 o
   2  20  13          1.06         91.41        81.62 o
   3  20  13         78.86        100.66        88.26 o
   0   0  14      98271.40      98233.91      1944.94 o
   1   0  14         15.33         21.66        15.48 o
   2   0  14      40646.34      41659.02       434.68 o
   3   0  14          1.78         40.36        25.95 o
   4   0  14        537.59        602.12        48.90 o
   5   0  14        360.04        333.75        37.93 o
   6   0  14       1931.68       1911.83       144.53 o
   7   0  14        275.41        220.06        67.93 o
   8   0  14       1441.86       1373.89        84.42 o
   9   0  14         38.24        -75.48        84.04 o
   1   1  14         38.99         25.16        10.64 o
   2   1  14      16174.64      16330.58       128.27 o
   3   1  14         16.69         10.74        11.88 o
   4   1  14       5940.29       5954.43        57.19 o
   5   1  14        473.90        448.04        24.62 o
   6   1  14       2615.75       2587.52        78.96 o
   7   1  14        171.96        180.00        42.92 o
   8   1  14        195.80        227.97        51.11 o
   9   1  14         40.26        103.40        57.95 o
   0   2  14        288.85        278.13        14.36 o
   1   2  14       9139.12       9306.48        78.30 o
   2   2  14       2513.04       2499.77        27.10 o
   3   2  14        364.98        298.10        13.08 o
   4   2  14       5448.03       5377.11        58.73 o
   5   2  14        125.90        100.83        23.49 o
   6   2  14       1250.61       1282.58        37.41 o
   7   2  14        474.54        417.08        45.81 o
   8   2  14          3.65        -44.97        50.77 o
   9   2  14         20.29        105.85        55.67 o
   1   3  14       3139.60       3475.87        43.33 o
   2   3  14        385.38        391.37        10.40 o
   3   3  14       1972.67       1921.10        23.65 o
   4   3  14         10.46         -8.52        18.51 o
   5   3  14        660.91        716.13        29.22 o
   6   3  14       1586.24       1640.11        43.81 o
   7   3  14          2.28        -21.78        44.08 o
   8   3  14        660.78        688.57        55.69 o
   9   3  14         12.79         -5.12        56.29 o
   0   4  14       8963.28       9210.42       157.12 o
   1   4  14        355.91        494.78        22.85 o
   2   4  14       4240.72       4104.52        44.14 o
   3   4  14        166.09        162.50        10.76 o
   4   4  14         46.45         30.24        16.87 o
   5   4  14        871.45        882.96        30.42 o
   6   4  14        704.49        727.73        36.97 o
   7   4  14         54.80          4.17        47.72 o
   8   4  14         54.11         80.30        56.43 o
   9   4  14         56.99        111.31        59.13 o
   1   5  14        938.17       1073.81        29.26 o
   2   5  14      10413.72      10289.39        95.34 o
   3   5  14        546.67        540.73        19.00 o
   4   5  14      12763.74      12541.25       118.69 o
   5   5  14        126.59         73.16        28.04 o
   6   5  14       2203.25       2102.32        55.06 o
   7   5  14          2.11         19.66        47.97 o
   8   5  14         88.79        178.65        83.04 o
   9   5  14         46.35         42.96        75.11 o
   0   6  14       7002.32       6913.76       122.39 o
   1   6  14        281.80        249.03        19.19 o
   2   6  14       2996.71       2934.72        41.93 o
   3   6  14         46.02         71.03        17.71 o
   4   6  14         72.07        113.45        19.50 o
   5   6  14        279.78        240.47        31.70 o
   6   6  14         49.01        -12.32        38.60 o
   7   6  14         35.94         -1.78        45.39 o
   8   6  14         29.07         -3.93        57.27 o
   9   6  14          0.38         -5.91        64.44 o
   1   7  14        532.47        558.08        21.84 o
   2   7  14       4112.26       3981.92        49.71 o
   3   7  14        519.43        517.39        20.85 o
   4   7  14       1685.27       1698.83        36.64 o
   5   7  14        361.24        352.06        36.33 o
   6   7  14        158.30        162.93        40.30 o
   7   7  14          1.38         39.83        45.68 o
   8   7  14        258.97        228.22        60.17 o
   9   7  14          0.47         25.75        73.38 o
   0   8  14       5167.14       5100.63        94.32 o
   1   8  14        950.32        997.85        25.58 o
   2   8  14       1556.58       1534.08        30.33 o
   3   8  14        262.22        236.14        35.71 o
   4   8  14        603.84        623.84        41.42 o
   5   8  14        150.34        164.71        37.37 o
   6   8  14       1849.65       1887.71        65.82 o
   7   8  14         73.80        -45.88        45.88 o
   8   8  14        264.62        304.55       111.69 o
   9   8  14          0.67        -23.27       102.31 o
   1   9  14        298.47        285.17        16.32 o
   2   9  14          0.36         -1.92        26.08 o
   3   9  14         24.42         17.59        22.86 o
   4   9  14        588.75        620.01        43.00 o
   5   9  14          9.67         33.15        42.49 o
   6   9  14        246.81        302.41        49.90 o
   7   9  14          5.24          9.16        53.23 o
   8   9  14        128.86        173.09        70.51 o
   0  10  14       1265.33       1301.37        95.41 o
   1  10  14         27.44         41.41        22.72 o
   2  10  14          2.04        -14.72        18.61 o
   3  10  14        214.57        194.39        31.82 o
   4  10  14       1248.50       1332.60        50.12 o
   5  10  14        587.41        663.69        57.22 o
   6  10  14        649.92        713.43        62.72 o
   7  10  14         24.06        -30.42        56.58 o
   8  10  14         41.57         -1.75        72.58 o
   1  11  14        110.14        159.72        59.87 o
   2  11  14         17.18         21.57        17.12 o
   3  11  14       1016.80        988.72        53.59 o
   4  11  14        386.98        395.46        67.87 o
   5  11  14        306.18        461.68        56.79 o
   6  11  14        413.43        388.98        58.06 o
   7  11  14          2.75        -63.23        63.23 o
   8  11  14         82.97        106.47       111.99 o
   0  12  14       9322.79       8843.85       289.67 o
   1  12  14         42.29         58.74       142.93 o
   2  12  14       2607.46       2571.15        62.14 o
   3  12  14        428.47        406.75        58.10 o
   4  12  14         38.80        -35.66        53.17 o
   5  12  14         44.59          5.00        63.08 o
   6  12  14        592.00        493.77        66.21 o
   7  12  14          3.70         -3.12        66.35 o
   8  12  14        253.93        303.92       115.96 o
   1  13  14          5.21         -7.47        65.66 o
   2  13  14       4512.00       4392.64       113.62 o
   3  13  14        166.27        124.54        73.38 o
   4  13  14       3590.56       3699.80        97.71 o
   5  13  14          6.51         63.73        59.07 o
   6  13  14        641.58        727.76        70.78 o
   7  13  14          8.05         44.60        78.12 o
   0  14  14       3979.07       4069.24       201.42 o
   1  14  14        159.94        232.42        73.41 o
   2  14  14        886.77        893.55        67.96 o
   3  14  14          0.46        -20.77        61.18 o
   4  14  14        160.32        212.11        57.00 o
   5  14  14         49.72         78.89        64.58 o
   6  14  14          0.56         37.04        66.40 o
   7  14  14          3.47        -90.20       106.00 o
   1  15  14        768.14        691.58        88.09 o
   2  15  14         19.21         -0.37        65.69 o
   3  15  14        176.89        102.69        68.94 o
   4  15  14          5.29        -69.49        69.49 o
   5  15  14        103.40        170.52        66.10 o
   6  15  14        149.61        225.27        72.12 o
   0  16  14        968.04       1104.84       128.41 o
   1  16  14        385.25        531.56       188.08 o
   2  16  14        565.23        543.28        73.80 o
   3  16  14          4.61         84.06        75.21 o
   4  16  14        138.61        125.23        72.89 o
   5  16  14          4.27        -65.17        65.17 o
   6  16  14         59.07          0.93        70.94 o
   1  17  14         22.86         13.86        91.18 o
   2  17  14        430.97        540.74       119.67 o
   3  17  14          4.66        -74.02        74.02 o
   4  17  14        811.58        867.06        81.84 o
   5  17  14          9.33         62.85        80.33 o
   0  18  14       1301.84       1384.82       160.23 o
   1  18  14         74.55        177.06        99.19 o
   2  18  14        795.30        856.82        83.88 o
   3  18  14         69.00        130.14        81.09 o
   4  18  14        107.72        136.14        83.68 o
   1  19  14          4.96       -102.50       102.50 o
   2  19  14          7.76         21.78        84.13 o
   3  19  14          0.26        -84.36        84.36 o
   4  19  14         71.60         86.39       153.73 o
   0  20  14         16.88       -127.04       154.99 o
   1  20  14         65.68         79.32        98.69 o
   2  20  14         17.97         20.95        81.96 o
   1   1  15       1330.91       1475.55        23.92 o
   2   1  15       5416.69       5665.31        49.81 o
   3   1  15        308.59        311.01        19.01 o
   4   1  15       2988.56       3055.36        43.00 o
   5   1  15       1205.10       1293.78        45.46 o
   6   1  15         19.36         19.02        32.52 o
   7   1  15         11.44        -24.91        44.63 o
   8   1  15        393.39        473.14        53.45 o
   9   1  15        160.33        145.44        59.97 o
   0   2  15       2200.66       2190.06        37.06 o
   1   2  15        232.54        174.89        11.26 o
   2   2  15        753.67        788.84        22.01 o
   3   2  15        248.66        245.86        13.32 o
   4   2  15        206.34        240.90        18.08 o
   5   2  15         15.28        -30.99        30.99 o
   6   2  15        550.91        513.27        35.98 o
   7   2  15        248.69        237.31        46.43 o
   8   2  15          0.98          5.65        52.30 o
   9   2  15         52.55        100.01        59.06 o
   1   3  15        106.58         88.68         9.90 o
   2   3  15       3510.48       3401.74        29.90 o
   3   3  15       5758.46       5860.06        46.99 o
   4   3  15       2446.97       2525.39        38.89 o
   5   3  15        350.00        347.92        25.57 o
   6   3  15        472.09        529.23        37.87 o
   7   3  15         53.11         64.09        45.78 o
   8   3  15          2.80        -12.71        53.12 o
   9   3  15          8.21        101.89        60.01 o
   0   4  15      32895.76      32886.58       522.50 o
   1   4  15      17931.50      17764.09       188.18 o
   2   4  15       6705.26       6519.38        61.25 o
   3   4  15       4515.37       4614.53        48.32 o
   4   4  15        688.39        691.98        23.65 o
   5   4  15        316.10        313.47        33.37 o
   6   4  15       1417.86       1491.51        46.41 o
   7   4  15       1334.97       1377.62        59.98 o
   8   4  15        246.10        361.73        53.19 o
   9   4  15         98.84         74.45        59.24 o
   1   5  15        999.63        964.85        27.97 o
   2   5  15       2302.95       2372.22        37.80 o
   3   5  15       4447.71       4346.69        49.55 o
   4   5  15       2345.36       2393.93        42.16 o
   5   5  15       2821.54       2945.01        58.98 o
   6   5  15        733.06        780.73        51.26 o
   7   5  15        357.43        423.34        53.54 o
   8   5  15         96.07        102.21        58.29 o
   9   5  15          1.33          6.89        59.14 o
   0   6  15         97.40        134.01        29.19 o
   1   6  15        930.60        915.29        28.20 o
   2   6  15        373.64        425.96        30.91 o
   3   6  15       1643.91       1656.50        32.17 o
   4   6  15       2956.27       3058.56        46.38 o
   5   6  15       2787.22       2742.85        63.16 o
   6   6  15        739.12        845.58        45.28 o
   7   6  15          2.70         86.46        50.19 o
   8   6  15         42.63        -47.11        56.97 o
   9   6  15          0.69        113.15        84.53 o
   1   7  15          6.97         -4.27        17.30 o
   2   7  15         69.35         96.42        16.44 o
   3   7  15        152.48        187.56        20.87 o
   4   7  15        139.73        122.52        29.91 o
   5   7  15        797.88        750.27        46.41 o
   6   7  15        468.03        491.00        61.98 o
   7   7  15       1092.41       1144.90        71.15 o
   8   7  15        110.27        272.84        69.87 o
   9   7  15        139.61        224.90        79.25 o
   0   8  15       7096.68       6842.72       121.82 o
   1   8  15       7335.20       7318.99       109.88 o
   2   8  15       3384.39       3199.72        66.15 o
   3   8  15        341.24        336.67        25.18 o
   4   8  15        981.18        965.11        45.58 o
   5   8  15          1.23        -42.25        42.25 o
   6   8  15        594.17        587.75        84.21 o
   7   8  15        224.98        137.55        66.42 o
   8   8  15        290.35        379.77        71.26 o
   1   9  15        847.63        844.45        30.75 o
   2   9  15       4858.27       4661.01        85.81 o
   3   9  15       7872.26       7402.98       110.97 o
   4   9  15       4662.37       4746.56        98.18 o
   5   9  15       2331.59       2321.34        67.13 o
   6   9  15       1282.11       1348.05        92.51 o
   7   9  15        341.44        237.21        55.85 o
   8   9  15         41.25         49.53        70.22 o
   0  10  15       5936.10       5968.09       136.66 o
   1  10  15       4307.90       4070.62        71.86 o
   2  10  15        975.30        929.58        41.98 o
   3  10  15        408.93        398.72        46.37 o
   4  10  15        193.45        157.11        47.73 o
   5  10  15         35.25          1.47        50.88 o
   6  10  15         21.20        -55.43        55.43 o
   7  10  15         64.03         75.19        64.04 o
   8  10  15         40.48        223.66        81.47 o
   1  11  15        268.67        263.68        28.06 o
   2  11  15        351.89        312.55        35.07 o
   3  11  15          1.15        -36.54        46.62 o
   4  11  15        427.66        511.15        52.89 o
   5  11  15          1.62        -35.61        55.29 o
   6  11  15        285.88        360.56        63.29 o
   7  11  15        164.55          5.41        66.10 o
   8  11  15        376.47        330.57        92.89 o
   0  12  15        136.58        -21.60        94.02 o
   1  12  15        258.54        330.95        68.00 o
   2  12  15          4.33          3.47        30.03 o
   3  12  15        167.53        227.57        70.65 o
   4  12  15        201.61        110.86        93.17 o
   5  12  15        308.33        316.88        70.93 o
   6  12  15        313.09        289.35        78.87 o
   7  12  15         37.36         52.33        69.39 o
   1  13  15         55.12         65.01        64.61 o
   2  13  15       1181.71       1078.51        68.39 o
   3  13  15        384.10        296.87       139.10 o
   4  13  15        607.07        591.64        61.60 o
   5  13  15         32.34        -32.89        68.03 o
   6  13  15          1.84        -52.69        77.01 o
   7  13  15          2.42          8.73        72.56 o
   0  14  15       1341.16       1308.76       133.55 o
   1  14  15        583.59        598.58       134.73 o
   2  14  15        504.35        463.91        65.30 o
   3  14  15        253.76        242.65        65.82 o
   4  14  15          0.25        -48.48        65.45 o
   5  14  15          9.42         17.28        65.71 o
   6  14  15        185.03        192.07        69.24 o
   7  14  15         43.07         12.69        74.65 o
   1  15  15        214.42        107.37        83.56 o
   2  15  15          0.04        -61.25        61.25 o
   3  15  15        113.29         68.25        66.92 o
   4  15  15         33.95        -20.68        77.34 o
   5  15  15          2.48         16.72        69.91 o
   6  15  15         13.26        -69.49        69.49 o
   0  16  15        611.72        864.30       127.10 o
   1  16  15        447.10        498.65       195.71 o
   2  16  15        187.44        115.44        69.71 o
   3  16  15          0.60         68.05        95.39 o
   4  16  15        223.48        161.21        77.91 o
   5  16  15         98.31        159.32        78.40 o
   6  16  15        199.52        116.21       119.39 o
   1  17  15        127.57        115.74        85.33 o
   2  17  15        375.29        477.10        73.96 o
   3  17  15        214.16        263.87        79.84 o
   4  17  15        266.82        365.62       139.49 o
   5  17  15        245.72        278.37        86.16 o
   0  18  15        126.24         85.13       128.32 o
   1  18  15        106.35         93.15        95.93 o
   2  18  15         11.42         12.48        80.54 o
   3  18  15        207.26        173.62        81.04 o
   4  18  15          6.15        -84.67        84.67 o
   1  19  15         24.68        120.44       115.61 o
   2  19  15          8.42          6.53        80.81 o
   3  19  15          1.20        -82.03        82.03 o
   0  20  15         28.40        -97.82       158.80 o
   1  20  15         18.97        -68.71        88.91 o
   2  20  15         62.62        -16.32        91.19 o
   0   0  16         37.42         40.55        31.10 o
   1   0  16      28810.79      28080.46       319.09 o
   2   0  16       1580.78       1766.09        35.53 o
   3   0  16       4417.90       4321.52        99.08 o
   4   0  16       1573.83       1495.69        41.50 o
   5   0  16       1477.18       1453.53        62.28 o
   6   0  16         98.97         19.65        55.66 o
   7   0  16       1134.18       1102.12        74.83 o
   8   0  16         33.37         -8.42        81.56 o
   9   0  16        230.92        396.08        80.02 o
   1   1  16        567.10        523.65        15.04 o
   2   1  16         49.86         40.36        12.48 o
   3   1  16       8449.54       8466.37        82.28 o
   4   1  16        870.96        853.91        38.69 o
   5   1  16       6451.29       6445.22        87.08 o
   6   1  16         27.44         18.94        52.73 o
   7   1  16       1287.79       1262.16        54.97 o
   8   1  16        245.61        257.37        53.47 o
   9   1  16         29.36         11.01        59.87 o
   0   2  16      12538.51      12327.68       157.38 o
   1   2  16       3026.01       3074.04        33.53 o
   2   2  16       3210.00       3042.79        32.03 o
   3   2  16       2677.32       2593.67        34.00 o
   4   2  16        112.12        146.71        21.50 o
   5   2  16       1187.48       1284.78        34.12 o
   6   2  16        607.70        658.71        43.20 o
   7   2  16        151.21        141.77        46.27 o
   8   2  16        127.70         86.45        53.05 o
   9   2  16         32.69         53.10        81.25 o
   1   3  16         90.98         78.68        15.22 o
   2   3  16       3422.44       3611.68        32.70 o
   3   3  16          1.26         -9.24        11.21 o
   4   3  16       2928.30       2796.65        49.44 o
   5   3  16         57.28         93.12        26.90 o
   6   3  16        340.33        294.61        37.30 o
   7   3  16        579.49        503.71        48.02 o
   8   3  16         17.59         50.49        52.27 o
   9   3  16        316.25        290.47        61.72 o
   0   4  16          1.18        -11.24        34.74 o
   1   4  16       8536.26       8561.00        97.73 o
   2   4  16         79.00         70.31        14.15 o
   3   4  16       2175.64       2167.17        32.39 o
   4   4  16        417.98        434.81        20.40 o
   5   4  16        327.88        288.45        32.16 o
   6   4  16        223.31        285.32        39.87 o
   7   4  16        125.35        152.41        46.30 o
   8   4  16         16.81         26.93        53.87 o
   9   4  16         37.17         70.85        60.10 o
   1   5  16       3892.17       3882.88        56.40 o
   2   5  16       2733.54       2766.29        37.87 o
   3   5  16       7190.19       6978.98        75.65 o
   4   5  16        613.95        707.76        25.99 o
   5   5  16       2847.73       2793.94        56.88 o
   6   5  16          2.29         96.83        37.74 o
   7   5  16         17.47         -3.31        52.06 o
   8   5  16        507.57        493.02        55.51 o
   9   5  16        108.58        115.14        68.49 o
   0   6  16       1626.83       1582.62        52.99 o
   1   6  16       3752.12       3677.29        60.28 o
   2   6  16        101.01        100.66        18.88 o
   3   6  16        787.04        825.34        25.99 o
   4   6  16          7.75        -22.21        26.52 o
   5   6  16         49.16         62.52        40.88 o
   6   6  16        343.90        407.07        45.51 o
   7   6  16        458.92        535.13        63.82 o
   8   6  16          4.20         78.93        68.19 o
   9   6  16         19.07          0.15        67.54 o
   1   7  16        622.70        605.13        25.51 o
   2   7  16       1107.28       1035.30        26.94 o
   3   7  16       2285.37       2141.76        51.94 o
   4   7  16       2079.71       1994.36        57.54 o
   5   7  16        131.90        127.41        41.43 o
   6   7  16        104.43        140.92        53.42 o
   7   7  16        183.79         84.22        63.20 o
   8   7  16          3.31        -21.85        69.65 o
   9   7  16        101.28         89.51        91.92 o
   0   8  16       5153.11       5269.18       122.57 o
   1   8  16       4833.50       4665.91        80.93 o
   2   8  16       1050.29        991.13        68.40 o
   3   8  16        127.42        101.79        30.26 o
   4   8  16        861.37        894.40        69.55 o
   5   8  16        818.14        795.97        49.08 o
   6   8  16        589.42        650.17        51.94 o
   7   8  16        891.10        890.08        58.34 o
   8   8  16          1.11        -50.97        69.11 o
   1   9  16          3.23         14.36        22.74 o
   2   9  16        885.05        819.74        50.10 o
   3   9  16          3.32        -30.23        56.11 o
   4   9  16        309.73        223.69        49.64 o
   5   9  16        272.00        341.32        52.80 o
   6   9  16          2.13         16.02        55.56 o
   7   9  16         27.53         63.06        74.63 o
   8   9  16          4.97        104.25        86.85 o
   0  10  16       1725.00       1812.25        62.37 o
   1  10  16        354.68        350.01        26.56 o
   2  10  16       1266.61       1251.13        46.08 o
   3  10  16         20.80         10.29        48.92 o
   4  10  16        636.14        568.96        54.16 o
   5  10  16        730.88        642.30        58.58 o
   6  10  16        374.66        328.91        63.15 o
   7  10  16         27.58        -65.52        65.52 o
   8  10  16        139.36        107.35       119.93 o
   1  11  16         24.79         21.34        21.09 o
   2  11  16        333.30        325.35        42.00 o
   3  11  16          0.50        -10.67        56.81 o
   4  11  16        732.39        795.82        59.51 o
   5  11  16         30.96          0.12        60.51 o
   6  11  16         47.20         87.14        61.37 o
   7  11  16        107.62        124.72        66.86 o
   8  11  16         79.33        -13.46        98.69 o
   0  12  16         71.48         86.39        85.12 o
   1  12  16       4683.12       4467.42       108.66 o
   2  12  16        187.46        153.39        24.02 o
   3  12  16        215.71        161.46        57.18 o
   4  12  16         18.20         25.94        56.59 o
   5  12  16         92.17         64.03        61.51 o
   6  12  16        166.67        139.94        70.06 o
   7  12  16        197.17        273.36        74.06 o
   1  13  16        917.34        921.83        87.65 o
   2  13  16         61.27        133.59        61.23 o
   3  13  16       3589.70       3568.75       112.99 o
   4  13  16          0.47         18.75        58.71 o
   5  13  16       1221.12       1418.17        73.75 o
   6  13  16         44.29         59.96        70.05 o
   7  13  16        108.24        129.88        77.53 o
   0  14  16       1496.38       1483.16       128.47 o
   1  14  16       1655.41       1763.60       131.67 o
   2  14  16        394.06        441.01        85.36 o
   3  14  16        688.99        754.29        74.24 o
   4  14  16         31.46         27.32        65.18 o
   5  14  16         29.94         -2.46        70.60 o
   6  14  16         42.08         10.63        71.56 o
   1  15  16         34.25        -73.56        77.96 o
   2  15  16        381.38        465.87        69.06 o
   3  15  16         37.08        -29.94        86.07 o
   4  15  16        417.24        542.52        84.79 o
   5  15  16        295.78        340.93        72.46 o
   6  15  16         93.75         12.86        71.79 o
   0  16  16         87.15        318.89       134.67 o
   1  16  16        203.81        219.06        92.96 o
   2  16  16        134.35         86.85        71.71 o
   3  16  16        247.83        168.58        77.50 o
   4  16  16         88.87         54.33        92.76 o
   5  16  16         77.31        126.26        79.59 o
   1  17  16         91.70        -30.45        97.01 o
   2  17  16         40.34         76.66        78.66 o
   3  17  16        513.87        563.47        82.44 o
   4  17  16          1.43         72.95        84.38 o
   5  17  16        238.17        321.18        90.02 o
   0  18  16         52.67        -72.42       144.83 o
   1  18  16        950.65       1053.09       115.02 o
   2  18  16          1.09         38.50        82.97 o
   3  18  16        131.33         97.81        95.24 o
   4  18  16         17.54         86.51        84.82 o
   1  19  16         16.27        -42.20        79.77 o
   2  19  16          4.81        -43.05        86.79 o
   3  19  16         89.95        112.81        90.48 o
   0  20  16        192.81        256.66       148.66 o
   1  20  16         18.59        -34.64        91.47 o
   1   1  17       1655.92       1594.09        24.47 o
   2   1  17       3483.89       3423.82        40.61 o
   3   1  17       5586.85       5323.37        63.63 o
   4   1  17       2728.92       2830.65        46.91 o
   5   1  17       1261.14       1227.15        42.74 o
   6   1  17        490.35        450.06        51.18 o
   7   1  17        125.32        160.37        48.06 o
   8   1  17        186.58        196.56        61.94 o
   9   1  17        322.25        282.84        67.83 o
   0   2  17       9693.90       9607.64       115.21 o
   1   2  17       2485.72       2656.88        33.45 o
   2   2  17       1878.93       1664.76        23.10 o
   3   2  17         63.57         33.05        16.29 o
   4   2  17        711.26        714.75        28.70 o
   5   2  17       2395.86       2215.35        78.32 o
   6   2  17        164.56        164.50        46.88 o
   7   2  17        675.30        699.56        50.37 o
   8   2  17         35.71        -53.22        53.22 o
   9   2  17         11.99         26.19        61.18 o
   1   3  17        343.30        353.13        13.46 o
   2   3  17          4.36          2.52        10.24 o
   3   3  17       2480.21       2537.57        31.98 o
   4   3  17        803.62        832.44        31.98 o
   5   3  17        733.14        704.79        30.22 o
   6   3  17       1796.61       1750.69        67.24 o
   7   3  17          5.07         21.28        46.09 o
   8   3  17        166.03        159.58        60.70 o
   9   3  17         52.22        104.76        61.16 o
   0   4  17       1415.42       1481.36        65.23 o
   1   4  17       6707.84       6555.84        78.95 o
   2   4  17       1183.06       1233.94        23.58 o
   3   4  17         19.99          4.85        14.94 o
   4   4  17        736.96        777.55        22.51 o
   5   4  17       1466.19       1531.02        39.29 o
   6   4  17         67.97         98.49        36.34 o
   7   4  17        827.79        790.82        51.67 o
   8   4  17         18.04         74.31        59.83 o
   9   4  17         22.99         74.05        68.29 o
   1   5  17        228.55        283.63        24.09 o
   2   5  17       1581.91       1560.47        35.66 o
   3   5  17         24.37         64.26        21.37 o
   4   5  17       4071.06       3977.26        62.83 o
   5   5  17        152.69        173.45        34.41 o
   6   5  17        828.92        892.76        57.56 o
   7   5  17         18.61         -4.53        53.59 o
   8   5  17        250.05        229.32        63.30 o
   9   5  17          9.07        -30.53        69.43 o
   0   6  17      15784.34      15247.71       253.16 o
   1   6  17       2234.08       2277.09        43.75 o
   2   6  17       8729.36       8615.67       100.33 o
   3   6  17        572.17        554.30        26.51 o
   4   6  17          5.70        -19.02        29.85 o
   5   6  17        279.96        366.74        56.02 o
   6   6  17        517.90        502.43        52.34 o
   7   6  17        261.83        199.40        61.67 o
   8   6  17        258.92        379.72        72.03 o
   9   6  17        103.47        155.00       152.46 o
   1   7  17        247.50        283.71        23.93 o
   2   7  17       2450.33       2537.45        52.66 o
   3   7  17       1300.44       1221.16        49.10 o
   4   7  17       3616.14       3656.94        86.51 o
   5   7  17        785.05        781.99        69.73 o
   6   7  17        543.60        674.68        61.75 o
   7   7  17          3.73        -55.98        62.90 o
   8   7  17        260.88        236.20        70.03 o
   0   8  17       6123.10       5785.60       133.25 o
   1   8  17        945.88        942.50        36.81 o
   2   8  17       5307.57       5086.43        81.84 o
   3   8  17          0.85         -7.10        42.35 o
   4   8  17       1532.96       1528.79        58.65 o
   5   8  17          6.54         24.01        49.10 o
   6   8  17        176.87        249.18        58.07 o
   7   8  17        152.30        183.90        66.75 o
   8   8  17         79.12        -79.40        79.40 o
   1   9  17       1056.65        932.72        52.63 o
   2   9  17        539.52        474.13        36.26 o
   3   9  17       2697.99       2439.55        71.81 o
   4   9  17        907.72        869.78        56.51 o
   5   9  17        513.27        481.79        58.08 o
   6   9  17        535.62        569.50        61.98 o
   7   9  17          2.69        -52.33        65.28 o
   8   9  17        390.92        329.37        88.50 o
   0  10  17       3876.30       3609.19       123.05 o
   1  10  17        201.91        268.02        53.00 o
   2  10  17       2887.74       2761.28        93.88 o
   3  10  17        179.60        203.23        52.91 o
   4  10  17        420.87        466.11        63.83 o
   5  10  17         42.33         57.16        56.37 o
   6  10  17         12.20        -61.89        61.89 o
   7  10  17         74.15         37.84        66.44 o
   8  10  17         32.61        -36.76        83.60 o
   1  11  17        723.29        689.13        30.11 o
   2  11  17       1223.93       1283.28        66.90 o
   3  11  17        700.90        662.48        78.25 o
   4  11  17       2206.82       2027.08        71.57 o
   5  11  17        122.05         25.63        57.86 o
   6  11  17        407.96        442.19        65.36 o
   7  11  17         98.44         76.05        68.45 o
   0  12  17        741.62        799.35        42.56 o
   1  12  17       1019.32       1008.31        51.21 o
   2  12  17        990.23       1051.83        68.03 o
   3  12  17         18.04         -5.75        62.23 o
   4  12  17         96.46         31.22        58.13 o
   5  12  17        292.82        319.24        62.35 o
   6  12  17         35.45         82.75        66.98 o
   7  12  17        106.59         45.38        73.35 o
   1  13  17         27.26        -62.30        69.10 o
   2  13  17         24.21        -60.56        60.56 o
   3  13  17        509.31        545.14        69.17 o
   4  13  17        147.81        171.28        92.78 o
   5  13  17          5.31         73.34        63.28 o
   6  13  17        116.40         85.34        68.00 o
   7  13  17          7.33         14.05        75.77 o
   0  14  17         65.42        186.76       118.15 o
   1  14  17       1698.65       1627.80       102.97 o
   2  14  17          0.11         23.97        68.38 o
   3  14  17          1.25        -69.62        69.62 o
   4  14  17        235.12        311.20        70.02 o
   5  14  17        231.45        137.59        89.32 o
   6  14  17         77.98         75.35        71.44 o
   1  15  17          0.37        -84.00        87.12 o
   2  15  17          3.93        -68.17        68.17 o
   3  15  17        109.03        122.53        74.45 o
   4  15  17         32.71         23.67        77.45 o
   5  15  17         48.39        -49.09        78.38 o
   6  15  17          0.96        -74.56        75.98 o
   0  16  17        166.24        144.85       121.97 o
   1  16  17        153.63        245.97        90.79 o
   2  16  17          8.08         95.74        73.56 o
   3  16  17          1.61         -9.31        75.45 o
   4  16  17         10.08         42.65        78.23 o
   5  16  17        182.08        139.22        86.24 o
   1  17  17        152.19        200.69       134.04 o
   2  17  17          3.33        -59.96       170.92 o
   3  17  17        159.84        173.80        81.10 o
   4  17  17         38.57        116.81        82.79 o
   0  18  17        487.36        582.05       143.61 o
   1  18  17         19.14        -61.20       104.63 o
   2  18  17         62.11        -25.85        84.40 o
   3  18  17         12.69        -81.63        81.63 o
   1  19  17         19.76          9.48       119.34 o
   2  19  17        266.13        421.06        94.19 o
   0   0  18       2582.64       2726.69        61.77 o
   1   0  18         75.82         92.50        29.28 o
   2   0  18        100.11        138.32        23.24 o
   3   0  18        576.82        616.71        30.60 o
   4   0  18       1785.75       1800.01        96.09 o
   5   0  18       3137.66       3154.25        95.37 o
   6   0  18        139.05        211.87        71.50 o
   7   0  18        375.45        410.37        69.43 o
   8   0  18         51.38          8.65        77.23 o
   9   0  18          2.99        -24.30        83.76 o
   1   1  18         10.94         16.40        14.86 o
   2   1  18         91.55         59.45        15.24 o
   3   1  18       1211.01       1269.61        26.30 o
   4   1  18        927.68        925.47        29.27 o
   5   1  18       1685.43       1639.46        45.81 o
   6   1  18        593.35        691.92        45.42 o
   7   1  18        606.93        598.41        51.90 o
   8   1  18         45.75         38.60        55.33 o
   9   1  18         75.77        125.51        63.20 o
   0   2  18       6194.48       6284.07        79.66 o
   1   2  18      21195.97      21460.08       181.82 o
   2   2  18       1869.96       1772.59        30.99 o
   3   2  18       2619.82       2643.90        39.32 o
   4   2  18        145.24        123.73        25.51 o
   5   2  18        818.80        739.40        44.62 o
   6   2  18        300.78        236.25        42.90 o
   7   2  18        957.15        967.20        52.38 o
   8   2  18         53.92         35.66        53.25 o
   9   2  18        160.88        266.69        70.12 o
   1   3  18        729.99        677.03        18.39 o
   2   3  18        661.39        713.15        20.61 o
   3   3  18      13046.79      12862.94       176.91 o
   4   3  18       2159.97       2212.65        44.57 o
   5   3  18       4112.78       4051.93        62.13 o
   6   3  18         21.20         32.20        41.31 o
   7   3  18        413.81        443.73        50.10 o
   8   3  18         61.82         33.09        60.91 o
   9   3  18         11.83         73.15       100.29 o
   0   4  18        322.49        211.03        76.89 o
   1   4  18       2954.87       3071.71        51.60 o
   2   4  18        826.20        749.85        21.95 o
   3   4  18       1795.32       1737.49        31.60 o
   4   4  18        103.41         88.67        28.42 o
   5   4  18        217.55        214.37        33.20 o
   6   4  18         62.91         14.58        58.86 o
   7   4  18         54.29         17.53        53.57 o
   8   4  18          4.59        120.60        62.38 o
   9   4  18         89.20          7.31        88.78 o
   1   5  18        855.68        778.20        26.76 o
   2   5  18         19.16          0.71        19.31 o
   3   5  18       1916.70       2009.08        44.20 o
   4   5  18        271.73        243.86        30.49 o
   5   5  18        538.65        512.42        48.50 o
   6   5  18          8.01         73.20        60.70 o
   7   5  18        530.51        533.61        60.32 o
   8   5  18        448.92        556.41        66.16 o
   0   6  18       1515.02       1538.52        54.36 o
   1   6  18        141.71        164.58        25.01 o
   2   6  18        529.92        540.62        24.94 o
   3   6  18        157.52        143.88        29.51 o
   4   6  18         38.57        -11.06        52.45 o
   5   6  18        733.47        712.02        54.12 o
   6   6  18          0.26        -37.55        53.37 o
   7   6  18         70.92         79.05        82.42 o
   8   6  18          0.65         33.97        72.43 o
   1   7  18       1795.12       1880.07        49.76 o
   2   7  18        170.81        182.52        42.01 o
   3   7  18       2372.45       2343.45        69.56 o
   4   7  18         67.42         23.43        43.07 o
   5   7  18        272.06        173.52        65.29 o
   6   7  18          0.16        -30.81        54.62 o
   7   7  18        105.98        140.70        76.10 o
   8   7  18         27.68         90.68        83.05 o
   0   8  18         70.52        111.23        29.85 o
   1   8  18        940.33        941.78        37.52 o
   2   8  18         21.00        -34.11        61.64 o
   3   8  18         27.76          6.02        42.73 o
   4   8  18        253.01        161.71        57.41 o
   5   8  18        285.38        424.93        54.01 o
   6   8  18          3.57        -19.73        55.48 o
   7   8  18        485.58        454.55        75.74 o
   8   8  18          7.56         12.77        87.01 o
   1   9  18        513.86        563.39        34.03 o
   2   9  18        122.04         81.89        49.12 o
   3   9  18        398.56        433.71        65.68 o
   4   9  18         53.46         85.26        51.40 o
   5   9  18         32.78        118.76        55.18 o
   6   9  18         17.51          5.87        59.54 o
   7   9  18          1.30        -40.06        66.53 o
   8   9  18         22.22        -29.60        92.62 o
   0  10  18        727.97        672.61        73.10 o
   1  10  18       9159.63       8664.38       171.37 o
   2  10  18        263.38        269.50        64.97 o
   3  10  18        310.65        272.72        59.26 o
   4  10  18        144.89         41.55        54.15 o
   5  10  18        511.93        669.44        63.11 o
   6  10  18          2.78        -57.80        60.96 o
   7  10  18        604.07        682.17        74.14 o
   1  11  18        795.10        746.32        42.14 o
   2  11  18        238.01        222.32        58.11 o
   3  11  18       1506.68       1726.79        77.91 o
   4  11  18        119.96        143.04        54.03 o
   5  11  18        980.59       1112.64        88.27 o
   6  11  18         30.51         42.85        64.98 o
   7  11  18         50.03          4.52        70.68 o
   0  12  18          2.93        -26.13        35.79 o
   1  12  18          7.59         -3.14        70.36 o
   2  12  18        189.48        229.65        61.97 o
   3  12  18        589.83        727.46       146.90 o
   4  12  18        187.72        216.09        59.53 o
   5  12  18        264.32        218.46        63.64 o
   6  12  18          7.92         41.68        66.79 o
   7  12  18          0.65         -0.99        73.15 o
   1  13  18        125.59         72.96        77.40 o
   2  13  18         35.09        -64.89        73.39 o
   3  13  18          3.46         32.34        72.90 o
   4  13  18         76.94         68.23        68.53 o
   5  13  18         65.02          9.08        67.57 o
   6  13  18         49.34         -1.75        79.17 o
   0  14  18        343.82        165.20       108.01 o
   1  14  18        464.45        525.36        91.18 o
   2  14  18        271.11        320.41        70.44 o
   3  14  18        364.03        454.88        71.11 o
   4  14  18         44.15         -9.16        75.69 o
   5  14  18          6.36         79.00        68.54 o
   6  14  18         15.34        -74.57        74.57 o
   1  15  18        357.37        431.17       188.07 o
   2  15  18        159.84        192.26        71.84 o
   3  15  18       1990.49       2025.93        93.66 o
   4  15  18        277.13        281.51        76.48 o
   5  15  18        608.01        547.87        87.80 o
   0  16  18        375.97        507.04       146.14 o
   1  16  18       1691.06       1689.03       116.46 o
   2  16  18        124.58        147.03        79.40 o
   3  16  18        292.55        258.77        90.94 o
   4  16  18         11.30         -0.66        83.57 o
   5  16  18          6.37        -97.12        97.15 o
   1  17  18          2.70         -7.60       102.36 o
   2  17  18          5.14        -45.41        73.07 o
   3  17  18          6.82         78.07       108.56 o
   4  17  18         23.64         17.40        87.98 o
   0  18  18        110.25        -62.25       153.73 o
   1  18  18         10.59        -85.64        85.64 o
   2  18  18         36.91         81.42       104.48 o
   3  18  18         56.58         10.74        89.30 o
   1  19  18          0.36        -17.22        91.56 o
   1   1  19       1150.59       1122.02        24.22 o
   2   1  19        863.69        829.09        22.63 o
   3   1  19       8050.12       7953.19        83.49 o
   4   1  19        589.91        623.73        30.30 o
   5   1  19       1535.05       1558.24        52.22 o
   6   1  19        109.28         73.65        43.35 o
   7   1  19        132.13         84.05        48.96 o
   8   1  19         31.69        -53.53        55.82 o
   9   1  19        138.91        165.84        67.39 o
   0   2  19       2388.22       2629.88        62.36 o
   1   2  19       4445.39       4710.10        53.60 o
   2   2  19        857.70        998.35        33.30 o
   3   2  19        893.80        884.62        34.54 o
   4   2  19         27.64        -10.90        27.61 o
   5   2  19       1439.29       1381.52        45.78 o
   6   2  19        176.59        222.81        44.85 o
   7   2  19        662.23        790.45        58.42 o
   8   2  19          0.69        -48.56        61.84 o
   9   2  19         87.36         91.90        86.94 o
   1   3  19        904.38        879.93        23.48 o
   2   3  19        186.60        197.91        16.39 o
   3   3  19         78.68        129.31        36.44 o
   4   3  19        608.02        649.99        50.19 o
   5   3  19         59.59         94.29        36.00 o
   6   3  19        240.76        197.38        55.85 o
   7   3  19        115.55        281.56        54.75 o
   8   3  19        145.51         98.71        64.01 o
   0   4  19        422.52        380.32        46.72 o
   1   4  19        109.22        108.14        23.73 o
   2   4  19        775.50        657.58        27.06 o
   3   4  19       1062.39       1070.26        29.55 o
   4   4  19         28.81          1.45        32.70 o
   5   4  19       1665.32       1771.77        70.07 o
   6   4  19          3.42        -44.72        66.01 o
   7   4  19        530.98        690.33        59.65 o
   8   4  19         16.55        -24.45        64.25 o
   1   5  19        272.08        292.83        24.15 o
   2   5  19        100.41        110.45        23.81 o
   3   5  19        941.95       1089.72        37.74 o
   4   5  19        748.77        745.51        37.93 o
   5   5  19        920.98       1093.78        58.90 o
   6   5  19        391.63        394.18        57.98 o
   7   5  19        444.30        367.60        67.07 o
   8   5  19          8.62        -68.22        68.22 o
   0   6  19       2633.60       2566.06        84.16 o
   1   6  19      17926.61      17599.18       206.31 o
   2   6  19       1162.96       1122.16        51.52 o
   3   6  19       1352.92       1496.75        43.20 o
   4   6  19         35.48          3.13        42.58 o
   5   6  19        390.23        352.32        50.91 o
   6   6  19         97.15         26.12        58.17 o
   7   6  19        551.03        636.83        67.69 o
   8   6  19         77.53          0.12        71.50 o
   1   7  19       2500.27       2385.12        79.57 o
   2   7  19        454.31        384.01        49.51 o
   3   7  19       6985.04       6917.84       121.84 o
   4   7  19        180.74        176.72        47.84 o
   5   7  19       2599.94       2712.73        82.42 o
   6   7  19        583.25        568.91        62.00 o
   7   7  19        455.00        592.06        81.30 o
   8   7  19          6.74        -56.77        73.19 o
   0   8  19       5438.21       5466.03       138.74 o
   1   8  19        474.25        527.07        44.34 o
   2   8  19       1088.86       1252.57        63.86 o
   3   8  19        837.60        899.93        58.69 o
   4   8  19        130.37        122.77        46.96 o
   5   8  19        307.45        293.59        65.68 o
   6   8  19         54.64         50.57        60.51 o
   7   8  19         17.34        -46.35        74.50 o
   8   8  19          2.07        -86.04        86.04 o
   1   9  19        118.96        120.18        43.20 o
   2   9  19        683.23        668.12        55.97 o
   3   9  19         64.04        176.76        54.50 o
   4   9  19        164.91        174.08        53.26 o
   5   9  19         53.68         13.74        53.90 o
   6   9  19        162.09         78.55        59.38 o
   7   9  19        354.74        615.98        85.10 o
   8   9  19          3.00        156.26       132.12 o
   0  10  19         20.24         43.19        97.82 o
   1  10  19       1300.63       1074.70        78.90 o
   2  10  19        410.04        338.78        54.96 o
   3  10  19        836.12        928.62        67.03 o
   4  10  19        774.82        792.70        79.08 o
   5  10  19          2.17         42.66        59.60 o
   6  10  19         26.52         -7.09        61.04 o
   7  10  19          3.92        -67.62        67.62 o
   1  11  19        435.41        602.89        73.67 o
   2  11  19         68.80         64.53        60.42 o
   3  11  19       2232.79       2222.22        88.79 o
   4  11  19        229.44        173.15        65.29 o
   5  11  19       1050.33        991.22        68.24 o
   6  11  19        139.77        177.99        81.97 o
   7  11  19         15.88         94.80        74.95 o
   0  12  19         40.49        113.07        99.10 o
   1  12  19       2839.42       2790.64       125.56 o
   2  12  19        279.05        235.81        61.27 o
   3  12  19        963.45        946.04        74.79 o
   4  12  19         20.15        146.13        97.61 o
   5  12  19          5.23         43.76        64.87 o
   6  12  19          0.85        -68.56        68.56 o
   7  12  19         94.40         59.93        88.76 o
   1  13  19         23.76         10.30        74.11 o
   2  13  19        114.86         93.50        63.66 o
   3  13  19         14.02        -70.00        70.00 o
   4  13  19         37.81        -46.20        72.88 o
   5  13  19          9.93          4.57        68.54 o
   6  13  19         34.91        -72.88        72.88 o
   0  14  19         55.88         -5.08       107.99 o
   1  14  19        365.81        447.43        93.87 o
   2  14  19          9.29         35.00        81.91 o
   3  14  19         23.92         13.61        71.33 o
   4  14  19         28.26        -60.60        90.64 o
   5  14  19        252.59        175.18        79.69 o
   6  14  19         41.45        -56.43        78.15 o
   1  15  19          6.88         37.05        96.55 o
   2  15  19         30.92         80.44        77.47 o
   3  15  19          6.62         66.02        75.78 o
   4  15  19        138.53         85.05        82.31 o
   5  15  19         27.79        -26.00        81.62 o
   0  16  19          4.13       -137.20       138.47 o
   1  16  19        158.31        148.56        94.42 o
   2  16  19          8.87        -11.60        79.84 o
   3  16  19          0.70        -23.39        79.17 o
   4  16  19          0.03         82.51        85.77 o
   1  17  19         30.88        -29.97        82.77 o
   2  17  19          5.26         34.62        78.41 o
   3  17  19         44.92         56.95        80.30 o
   4  17  19          4.42         -0.42        83.34 o
   0  18  19        101.80         66.07       157.54 o
   1  18  19        119.58         80.79        86.65 o
   2  18  19         23.68         90.65        86.35 o
   0   0  20       6014.68       5632.73       106.06 o
   1   0  20       5553.11       5846.69        92.96 o
   2   0  20       7588.41       7567.75       167.36 o
   3   0  20        387.46        398.18        34.63 o
   4   0  20        316.04        338.15        64.97 o
   5   0  20        304.86        292.32        48.17 o
   6   0  20        231.31        151.49        64.26 o
   7   0  20        901.56        749.96        77.20 o
   8   0  20          2.62        -90.12        91.61 o
   1   1  20       2200.35       2236.21        35.77 o
   2   1  20       1557.46       1567.87        33.98 o
   3   1  20         28.51         46.22        23.66 o
   4   1  20       2185.22       2107.34        65.23 o
   5   1  20        332.29        295.71        41.87 o
   6   1  20        913.29       1008.19        54.90 o
   7   1  20         20.59         -9.83        54.29 o
   8   1  20        396.78        396.87        63.93 o
   0   2  20      13549.63      13545.08       197.64 o
   1   2  20       2080.84       2056.54        43.31 o
   2   2  20       7766.25       7505.43        97.80 o
   3   2  20          2.52        -25.41        25.41 o
   4   2  20        436.62        428.32        31.34 o
   5   2  20       1008.99       1068.95        62.22 o
   6   2  20         88.34        155.26        47.99 o
   7   2  20        422.96        426.61        57.81 o
   8   2  20        261.97        253.86        63.18 o
   1   3  20       1144.14       1160.83        26.07 o
   2   3  20       3468.66       3377.01        50.17 o
   3   3  20       2772.80       2671.13        60.72 o
   4   3  20       2341.83       2267.63        82.01 o
   5   3  20         18.79         40.64        44.07 o
   6   3  20       2073.96       2093.95        74.89 o
   7   3  20          6.28        -28.62        56.06 o
   8   3  20          3.32         43.98        65.44 o
   0   4  20       1092.84       1081.42        58.37 o
   1   4  20       1280.15       1469.31        42.27 o
   2   4  20        642.08        682.49        28.70 o
   3   4  20        516.14        494.74        24.13 o
   4   4  20       1113.88       1159.72        43.32 o
   5   4  20       1045.46       1090.06        76.67 o
   6   4  20         17.22         11.10        55.16 o
   7   4  20         10.73         83.73        64.47 o
   8   4  20         43.34        -32.31        70.44 o
   1   5  20       1071.52       1014.04        51.15 o
   2   5  20         31.20         19.30        28.03 o
   3   5  20       3587.70       3498.98        59.84 o
   4   5  20         49.01         24.91        33.36 o
   5   5  20        757.51        698.95        55.78 o
   6   5  20        523.03        537.11        62.91 o
   7   5  20        195.37        294.87        74.48 o
   8   5  20          4.06        -38.58        71.92 o
   0   6  20          2.23        -12.81        60.34 o
   1   6  20        216.25        232.97        25.97 o
   2   6  20        230.87        201.67        33.55 o
   3   6  20        141.50         76.72        37.40 o
   4   6  20         30.84        -37.72        40.22 o
   5   6  20         73.46        137.78        45.97 o
   6   6  20          3.08         41.90        60.10 o
   7   6  20         50.48        -67.60        67.60 o
   8   6  20         13.20         99.25        71.89 o
   1   7  20         17.21         37.66        31.76 o
   2   7  20         76.82        100.58        41.27 o
   3   7  20       1770.66       1808.69        60.67 o
   4   7  20        175.00        134.69        48.84 o
   5   7  20        467.72        532.12        57.05 o
   6   7  20         27.90         23.99        58.82 o
   7   7  20         37.13          2.30        84.17 o
   8   7  20         16.39        -72.85        72.85 o
   0   8  20        440.55        429.22        53.42 o
   1   8  20       2792.22       2831.50        69.04 o
   2   8  20        294.52        233.25        53.00 o
   3   8  20         91.20         76.11        54.65 o
   4   8  20         49.71        -50.26        50.26 o
   5   8  20        890.33        869.31        89.91 o
   6   8  20          1.87        -22.85        60.25 o
   7   8  20        214.47        143.42        88.09 o
   8   8  20          1.12         62.25       147.37 o
   1   9  20         81.38         71.85        64.91 o
   2   9  20         26.12         91.30        54.72 o
   3   9  20         27.86         24.41        52.08 o
   4   9  20        280.01        297.94        53.79 o
   5   9  20          0.95        -57.99        57.99 o
   6   9  20         61.28          1.54        69.13 o
   7   9  20          0.99         84.03        83.99 o
   0  10  20        752.79        718.43        62.59 o
   1  10  20        829.73        924.31        83.59 o
   2  10  20        529.22        609.85        57.09 o
   3  10  20          1.53          9.43        61.21 o
   4  10  20          3.69        -11.83        56.08 o
   5  10  20        312.82        204.66        70.61 o
   6  10  20        197.54        212.59        89.68 o
   7  10  20        177.81         63.27        86.94 o
   1  11  20         58.83         24.77        71.96 o
   2  11  20        903.73        879.64        74.05 o
   3  11  20        217.16        370.07        87.08 o
   4  11  20       1357.00       1318.65        75.99 o
   5  11  20         61.21        151.03        64.93 o
   6  11  20        208.17        193.13        67.46 o
   7  11  20         17.61         44.24        75.73 o
   0  12  20       2008.31       2197.67       155.25 o
   1  12  20        645.61        682.40       193.84 o
   2  12  20        849.84        849.01        71.37 o
   3  12  20         43.57         23.15        65.03 o
   4  12  20         53.48         42.61       104.65 o
   5  12  20         47.94         -6.33        67.40 o
   6  12  20         22.83          5.22        71.80 o
   1  13  20        269.69        378.78        85.57 o
   2  13  20         87.56         99.08        70.58 o
   3  13  20        721.62        872.82       127.13 o
   4  13  20        105.72        126.76        69.94 o
   5  13  20        213.92        281.49       102.90 o
   6  13  20        188.69         96.67        72.57 o
   0  14  20       1190.80        956.24       129.70 o
   1  14  20          1.87        -50.18        91.63 o
   2  14  20        644.17        693.99        81.79 o
   3  14  20         35.29        162.97        74.28 o
   4  14  20        292.33        396.80        79.16 o
   5  14  20         44.22        144.62        84.35 o
   1  15  20         35.21        159.53       119.42 o
   2  15  20        317.62        262.99        77.66 o
   3  15  20        326.25        250.01        83.45 o
   4  15  20        450.17        468.29        87.26 o
   5  15  20         26.33         -1.28        87.53 o
   0  16  20        930.74        720.81       157.64 o
   1  16  20         48.29         93.05        78.35 o
   2  16  20        716.99        759.35        86.29 o
   3  16  20         17.34        110.11        82.48 o
   4  16  20         36.77         64.06        78.48 o
   1  17  20        157.25        101.59        81.14 o
   2  17  20        111.57        158.72        82.06 o
   3  17  20         65.73        173.35        86.56 o
   0  18  20         72.57         85.12       158.81 o
   1  18  20        236.78        197.48       149.02 o
   2  18  20        105.17        193.06        90.09 o
   1   1  21        267.85        338.73        22.48 o
   2   1  21       2693.54       2733.12        52.12 o
   3   1  21       2124.32       2099.33        49.40 o
   4   1  21        644.52        638.21        41.26 o
   5   1  21        294.53        290.63        43.59 o
   6   1  21          1.47         39.18        48.93 o
   7   1  21        189.13        226.50        58.25 o
   8   1  21          2.45        116.02        74.26 o
   0   2  21       4051.82       3924.68        87.84 o
   1   2  21         45.95         31.99        23.50 o
   2   2  21       1150.82       1200.55        36.43 o
   3   2  21        126.84        158.97        36.93 o
   4   2  21         81.10         43.54        33.45 o
   5   2  21        391.38        393.41        51.26 o
   6   2  21         23.74        127.29        55.60 o
   7   2  21         16.47        -16.98        54.09 o
   8   2  21         17.42         26.87        71.45 o
   1   3  21       2038.54       2117.29        40.27 o
   2   3  21        362.16        349.81        29.44 o
   3   3  21       1297.73       1351.33        45.08 o
   4   3  21         13.56         -5.28        36.74 o
   5   3  21        528.93        676.78        56.92 o
   6   3  21         19.39          1.72        54.92 o
   7   3  21         99.35         65.73        63.92 o
   8   3  21         50.57         20.15       111.49 o
   0   4  21       1028.65       1164.50        49.60 o
   1   4  21      13119.00      13530.06       162.53 o
   2   4  21         64.02         36.02        18.08 o
   3   4  21        630.37        782.29        37.07 o
   4   4  21        108.73        116.74        35.28 o
   5   4  21        158.56        262.54        93.94 o
   6   4  21        194.72        133.03        59.71 o
   7   4  21        778.10        794.82        72.00 o
   8   4  21         20.92         16.05        73.17 o
   1   5  21       1122.06       1084.41        34.09 o
   2   5  21        134.48         99.32        29.72 o
   3   5  21       1884.17       1916.36        62.98 o
   4   5  21         10.89        -42.01        42.01 o
   5   5  21       1958.52       2003.07        66.44 o
   6   5  21        172.39        158.06        59.10 o
   7   5  21        140.15        171.45        68.74 o
   8   5  21         31.93         27.01        75.67 o
   0   6  21       1127.08       1131.27        61.35 o
   1   6  21        170.77        193.42        29.88 o
   2   6  21        997.85        984.83        48.63 o
   3   6  21       2659.03       2643.38        83.18 o
   4   6  21         81.20         59.07        42.44 o
   5   6  21       1077.95       1185.03        91.04 o
   6   6  21        400.40        307.64        61.91 o
   7   6  21         59.73         92.10        69.26 o
   8   6  21        161.46         71.76        76.90 o
   1   7  21         64.21         81.13        33.90 o
   2   7  21        775.98        700.73        60.99 o
   3   7  21        287.80        264.83        45.81 o
   4   7  21       1065.76       1099.16        54.37 o
   5   7  21       1350.74       1329.92        58.89 o
   6   7  21        264.88        136.27        63.86 o
   7   7  21        292.64        498.86        74.34 o
   0   8  21        248.76        306.79        58.05 o
   1   8  21       4466.24       4295.09        88.71 o
   2   8  21        178.61        172.26        46.40 o
   3   8  21       1580.06       1553.50        69.92 o
   4   8  21        334.52        273.63        54.29 o
   5   8  21        165.00        293.36        58.77 o
   6   8  21         54.72         28.96        63.16 o
   7   8  21        114.88         12.56        85.64 o
   1   9  21       1221.91       1296.35        55.03 o
   2   9  21         34.06         31.98        54.88 o
   3   9  21       4555.64       4461.52       115.63 o
   4   9  21         66.10        105.29        55.66 o
   5   9  21       1819.41       1870.50        84.65 o
   6   9  21         15.69         98.00        76.65 o
   7   9  21        146.36         24.29        84.41 o
   0  10  21        617.89        661.83        66.54 o
   1  10  21       2585.25       2634.82       121.50 o
   2  10  21         92.12        125.27        57.88 o
   3  10  21        196.37        300.95        62.57 o
   4  10  21         24.21         65.25        62.14 o
   5  10  21         30.61         -5.93        60.61 o
   6  10  21          7.65        -33.86        65.69 o
   7  10  21         17.03         41.83        87.54 o
   1  11  21         22.21        -74.08        74.08 o
   2  11  21        416.57        249.87        62.79 o
   3  11  21        458.65        450.60        69.56 o
   4  11  21        465.78        532.84        72.38 o
   5  11  21          1.85        -24.85        63.06 o
   6  11  21        114.03         25.53        87.47 o
   0  12  21        635.34        573.25       129.65 o
   1  12  21        205.68        186.08        84.82 o
   2  12  21        311.20        307.27        92.49 o
   3  12  21         58.79         92.29        70.77 o
   4  12  21          6.85        -94.21        94.21 o
   5  12  21        387.29        361.75        86.76 o
   6  12  21         47.58         -9.93        72.26 o
   1  13  21        196.67        200.54        85.57 o
   2  13  21          2.32         51.88        66.22 o
   3  13  21        130.76        290.54        76.05 o
   4  13  21          1.09        -75.02        75.02 o
   5  13  21        185.59        208.16        81.88 o
   6  13  21         38.52        -38.25        77.02 o
   0  14  21         96.18       -127.05       127.05 o
   1  14  21        532.56        355.96        93.65 o
   2  14  21          1.81        -33.64        72.25 o
   3  14  21        132.13        143.34        72.37 o
   4  14  21        101.56         98.18        78.66 o
   5  14  21          4.84        -16.49        80.87 o
   1  15  21          3.39         13.96        75.56 o
   2  15  21          7.03         21.77        73.80 o
   3  15  21          0.65        -10.37        81.79 o
   4  15  21         55.76         11.67        81.76 o
   0  16  21         56.76        -66.06       148.64 o
   1  16  21        375.28        417.55        86.16 o
   2  16  21         15.16        -25.93        81.09 o
   3  16  21         13.20        -82.00        87.30 o
   4  16  21          1.62        -43.44        89.64 o
   1  17  21         19.19         99.52        85.80 o
   2  17  21         53.98         61.36        85.70 o
   3  17  21        129.28        227.42       155.00 o
   0  18  21          0.05        -35.57       163.88 o
   1  18  21         19.60         66.06       158.80 o
   0   0  22      10546.02      10232.50       221.04 o
   1   0  22      10655.09      11024.61       192.92 o
   2   0  22       9350.42       8929.35       383.29 o
   3   0  22         18.76         31.39        53.03 o
   4   0  22        535.60        515.14        70.57 o
   5   0  22          4.98          2.18        85.75 o
   6   0  22        751.84        816.31        92.48 o
   7   0  22        348.97        369.31       102.93 o
   8   0  22        182.76        302.61       106.89 o
   1   1  22       5568.92       5429.74        71.36 o
   2   1  22        544.23        706.82        32.47 o
   3   1  22       1055.70       1073.85        51.96 o
   4   1  22       2754.23       2700.53        90.65 o
   5   1  22       1033.22       1088.68       203.44 o
   6   1  22        393.76        349.57        76.06 o
   7   1  22        211.97        194.95        76.54 o
   8   1  22         30.78        -54.03        85.20 o
   0   2  22        427.10        487.32        35.26 o
   1   2  22        305.53        309.26        26.11 o
   2   2  22        291.05        324.38        32.30 o
   3   2  22       1017.52       1034.45        42.43 o
   4   2  22        544.66        400.65        73.48 o
   5   2  22        429.48        467.06        53.97 o
   6   2  22        188.27         45.73        56.99 o
   7   2  22          8.52         23.70        79.76 o
   8   2  22          1.02         12.25        86.27 o
   1   3  22        240.78        285.04        29.01 o
   2   3  22         18.83         23.07        28.51 o
   3   3  22        143.57        158.93        31.57 o
   4   3  22         58.12          8.13        45.28 o
   5   3  22        646.04        662.31        56.54 o
   6   3  22        105.82        159.49        77.57 o
   7   3  22        147.09        197.62        68.78 o
   8   3  22        226.00        180.20       114.99 o
   0   4  22       2310.78       2345.82       148.07 o
   1   4  22       1134.77       1153.76        50.53 o
   2   4  22         67.56         60.99        29.57 o
   3   4  22       2529.62       2390.16       114.46 o
   4   4  22          1.65        -14.34        35.74 o
   5   4  22         89.64         27.51        67.85 o
   6   4  22          0.92        -59.94        59.94 o
   7   4  22         17.35          0.42        65.44 o
   8   4  22         51.69        -20.10        74.51 o
   1   5  22        211.51        217.30        42.81 o
   2   5  22       2689.56       2522.55        79.25 o
   3   5  22       1858.37       1934.90        63.57 o
   4   5  22       1897.67       1792.79        57.27 o
   5   5  22       1434.44       1484.99        67.44 o
   6   5  22        230.34        172.61        60.79 o
   7   5  22          6.73         -8.44        64.91 o
   8   5  22          0.15          6.26        76.56 o
   0   6  22        522.29        553.46        58.09 o
   1   6  22       1852.12       1830.86        59.14 o
   2   6  22        606.91        642.40        71.00 o
   3   6  22        161.79        139.54        45.58 o
   4   6  22         65.25         62.17        67.72 o
   5   6  22         54.52        -29.57        48.45 o
   6   6  22         23.15        -61.43        61.43 o
   7   6  22          1.60        -44.45        70.32 o
   1   7  22          3.83         65.45        34.95 o
   2   7  22       1096.64       1006.35        51.47 o
   3   7  22        890.14        944.85        52.71 o
   4   7  22         90.46        124.63        45.91 o
   5   7  22         25.59         -4.01        50.42 o
   6   7  22          5.19         38.20        63.60 o
   7   7  22         76.50         35.35        71.21 o
   0   8  22       1570.86       1588.92       152.03 o
   1   8  22        627.59        727.74        48.32 o
   2   8  22        251.87        307.24        46.87 o
   3   8  22        177.32        153.29        50.47 o
   4   8  22         40.87        -46.57        46.57 o
   5   8  22        463.19        373.83        55.33 o
   6   8  22        226.45        239.99        69.32 o
   7   8  22        213.70        198.45        75.11 o
   1   9  22        230.94        210.48        48.22 o
   2   9  22        204.83        187.82        62.79 o
   3   9  22          2.71        -58.61        58.61 o
   4   9  22        113.25        102.12        64.14 o
   5   9  22          7.02         -5.58        60.95 o
   6   9  22         51.59        -13.17       115.16 o
   7   9  22         32.70         85.39        75.29 o
   0  10  22        606.27        475.63        64.71 o
   1  10  22         26.16         -3.23        60.50 o
   2  10  22          0.81         10.16        87.74 o
   3  10  22         87.50         99.51        62.08 o
   4  10  22        238.69        237.14        69.43 o
   5  10  22        243.27        270.82        66.29 o
   6  10  22        180.65        162.92        75.92 o
   1  11  22         13.18         31.74        63.44 o
   2  11  22         30.22        -24.28        62.35 o
   3  11  22        144.05         79.04        65.17 o
   4  11  22         27.38         32.03        71.63 o
   5  11  22         34.00        -55.88        66.22 o
   6  11  22         73.38        131.63        71.67 o
   0  12  22       1499.59       1606.44       139.91 o
   1  12  22       1212.95       1251.83        75.06 o
   2  12  22        588.02        503.40        72.87 o
   3  12  22         65.46         84.00        72.93 o
   4  12  22         15.05        -17.47        74.59 o
   5  12  22         80.97         84.77        77.25 o
   6  12  22        105.32         93.95        73.63 o
   1  13  22        167.55         74.78        71.37 o
   2  13  22        782.64        747.85        81.40 o
   3  13  22        834.12       1031.37       191.56 o
   4  13  22        658.66        538.99        80.81 o
   5  13  22        330.72        423.55        86.28 o
   0  14  22       1095.30        951.05       152.57 o
   1  14  22        165.13        205.54        78.02 o
   2  14  22        286.05        252.67       103.88 o
   3  14  22         70.06         51.91       138.31 o
   4  14  22         24.85         32.41        82.89 o
   5  14  22          9.87        -76.93        85.24 o
   1  15  22          6.27        -79.17        79.17 o
   2  15  22          0.21         29.83        82.51 o
   3  15  22          8.26        -26.11        84.57 o
   4  15  22          1.44        103.25        83.37 o
   0  16  22         54.01        325.24       157.54 o
   1  16  22        282.89        172.74        80.68 o
   2  16  22         91.26         21.96        83.50 o
   3  16  22         29.78        -58.79        89.16 o
   1  17  22        177.55        221.02        86.01 o
   2  17  22         56.28         18.37       113.05 o
   1   1  23          6.87         34.16        31.74 o
   2   1  23        826.36        937.94        45.33 o
   3   1  23       1242.09       1305.39       159.00 o
   4   1  23        375.92        403.61        57.13 o
   5   1  23        192.08        227.20        48.32 o
   6   1  23          2.64          9.81        69.41 o
   7   1  23         78.66         96.60        82.47 o
   8   1  23         92.51         78.81        91.58 o
   0   2  23        531.61        647.41        78.00 o
   1   2  23        565.98        677.00        29.82 o
   2   2  23         58.69         91.13        30.27 o
   3   2  23        661.40        654.69        46.58 o
   4   2  23        855.16        971.32        62.49 o
   5   2  23        323.44        272.32        82.76 o
   6   2  23        151.32         51.17        92.76 o
   7   2  23          4.35          5.54        78.87 o
   8   2  23         26.67          0.17        85.30 o
   1   3  23        759.48        736.85        30.92 o
   2   3  23       2064.75       2021.36        49.31 o
   3   3  23          5.99         -0.19        37.11 o
   4   3  23       2950.47       2863.09        99.27 o
   5   3  23          0.15        -17.74        53.95 o
   6   3  23        350.97        332.34        60.17 o
   7   3  23         10.61         20.44       113.51 o
   8   3  23          0.25         79.77        92.03 o
   0   4  23       7691.27       7090.86       136.98 o
   1   4  23        110.58        105.12        30.68 o
   2   4  23       4904.36       4575.58        80.96 o
   3   4  23        262.03        262.66        42.99 o
   4   4  23         16.62        -42.16        42.16 o
   5   4  23         92.15        103.48        76.29 o
   6   4  23        737.92        677.81        82.93 o
   7   4  23         28.11          0.92        66.91 o
   1   5  23        193.62        128.12        26.36 o
   2   5  23       1037.23       1167.63        57.57 o
   3   5  23        618.58        626.75        50.98 o
   4   5  23       1277.89       1393.71        80.51 o
   5   5  23         16.82         21.79        56.48 o
   6   5  23        473.43        559.94        65.68 o
   7   5  23         11.95         63.32        69.49 o
   0   6  23        935.69       1014.63        69.34 o
   1   6  23       1212.05       1329.41        69.40 o
   2   6  23        423.39        443.35        48.62 o
   3   6  23          1.73         24.27        49.88 o
   4   6  23        263.69        275.55        71.90 o
   5   6  23         18.44        -49.60        49.60 o
   6   6  23        236.04        168.47        64.49 o
   7   6  23         98.61         28.51        71.05 o
   1   7  23        148.21        274.19        64.66 o
   2   7  23         39.06         42.03        49.33 o
   3   7  23        210.65        173.27        48.89 o
   4   7  23          3.93          6.19        48.51 o
   5   7  23         70.71          8.82        52.64 o
   6   7  23        285.48        389.86        70.03 o
   7   7  23        113.29        -32.56        75.92 o
   0   8  23       6128.82       6129.35       157.29 o
   1   8  23         40.81         93.10        43.64 o
   2   8  23       1765.75       1813.50        84.47 o
   3   8  23         25.98        -27.36        50.70 o
   4   8  23        177.18        170.07        56.91 o
   5   8  23        197.71        189.43        54.25 o
   6   8  23         31.70         36.64        69.60 o
   7   8  23          7.00        -64.79        73.59 o
   1   9  23         96.40        -15.35        48.62 o
   2   9  23       2063.51       2052.65        67.73 o
   3   9  23          6.46         36.06        53.39 o
   4   9  23       2674.38       2691.84       136.34 o
   5   9  23         14.35        -56.40        56.40 o
   6   9  23        644.96        634.06        76.58 o
   0  10  23       1746.78       1815.48       145.03 o
   1  10  23         61.20          8.37        79.19 o
   2  10  23       1637.85       1654.39        65.46 o
   3  10  23         73.12         60.66        50.98 o
   4  10  23        355.24        446.24        73.47 o
   5  10  23          1.77         37.40        66.33 o
   6  10  23         13.40        -56.84        78.12 o
   1  11  23          1.90         25.77        50.79 o
   2  11  23         75.68          9.88        68.51 o
   3  11  23        447.75        451.22        71.78 o
   4  11  23        106.17        249.38        75.86 o
   5  11  23         31.11         52.45        77.90 o
   6  11  23        121.16         61.48        72.91 o
   0  12  23          7.18         94.01       128.31 o
   1  12  23        165.20        217.70        71.46 o
   2  12  23         64.62        100.51        91.07 o
   3  12  23         13.02         70.00        73.85 o
   4  12  23         83.71         79.36        78.42 o
   5  12  23         93.70        170.29        83.04 o
   1  13  23         94.29         40.61        71.82 o
   2  13  23        268.16        277.36        74.31 o
   3  13  23          7.85         45.30        73.91 o
   4  13  23        134.39         37.93        80.19 o
   5  13  23         27.77         51.93        82.39 o
   0  14  23       1146.20        943.44       141.13 o
   1  14  23         79.17        123.28        73.09 o
   2  14  23        221.05         78.33        93.34 o
   3  14  23         11.29        -25.31        81.91 o
   4  14  23         31.09        -55.98        83.90 o
   1  15  23         50.13         86.01        80.91 o
   2  15  23          1.43          8.51        81.53 o
   3  15  23          3.74         89.35        83.00 o
   0  16  23        347.64        495.58       147.40 o
   1  16  23          0.34        -38.30        83.38 o
   2  16  23         25.85          3.77        78.74 o
   0   0  24       1699.60       1492.55       104.34 o
   1   0  24        416.57        345.43        58.61 o
   2   0  24       2625.21       2248.15        89.92 o
   3   0  24       1813.63       1548.53       124.70 o
   4   0  24         47.81        -52.09       106.72 o
   5   0  24        278.06        315.13       124.53 o
   6   0  24        934.79        953.48       136.03 o
   7   0  24         94.65         60.98       152.46 o
   1   1  24         16.25         48.02        39.45 o
   2   1  24         21.39         54.68        39.22 o
   3   1  24       2575.47       2474.34        82.46 o
   4   1  24        852.54        856.44        82.07 o
   5   1  24       1088.15       1047.14        92.28 o
   6   1  24        103.19         15.55        89.35 o
   7   1  24        376.69        443.84       106.00 o
   0   2  24        608.17        595.37        47.23 o
   1   2  24       4904.48       5176.62        86.48 o
   2   2  24        150.39        230.00        61.99 o
   3   2  24       1303.21       1254.37        62.20 o
   4   2  24        138.99         58.84       121.97 o
   5   2  24         15.46         15.05        70.32 o
   6   2  24        381.71        445.32       156.48 o
   7   2  24         90.79         30.02        97.73 o
   1   3  24         41.10         49.71        28.25 o
   2   3  24         80.53        118.42        36.16 o
   3   3  24       2528.80       2532.42        74.50 o
   4   3  24       1050.08       1072.15        87.09 o
   5   3  24        355.74        410.62        71.09 o
   6   3  24          7.97        -69.95        70.23 o
   7   3  24        185.66        161.08        78.62 o
   0   4  24       1682.13       1594.33        89.35 o
   1   4  24       3141.17       2968.11        59.19 o
   2   4  24          2.98        -29.63        36.73 o
   3   4  24        393.80        316.69        44.91 o
   4   4  24         17.13        -42.93        45.55 o
   5   4  24        190.64        196.40        58.22 o
   6   4  24          5.89        -73.49        73.49 o
   7   4  24         17.36        -92.34        92.34 o
   1   5  24          0.31         57.68        36.13 o
   2   5  24       2742.94       2532.83       122.47 o
   3   5  24         63.90         59.64        46.07 o
   4   5  24        883.33        825.27        51.80 o
   5   5  24         20.85         43.78        60.35 o
   6   5  24         39.59        -41.41        70.60 o
   7   5  24        261.38        283.72        95.92 o
   0   6  24        506.85        461.13        65.03 o
   1   6  24        576.32        436.92        46.96 o
   2   6  24        254.23        224.27        48.34 o
   3   6  24          3.32         15.12        53.14 o
   4   6  24          7.44        -68.84        77.20 o
   5   6  24        106.65         49.17        84.46 o
   6   6  24        146.89        160.07        64.19 o
   7   6  24         32.47         48.88        71.66 o
   1   7  24          2.70         14.42        43.97 o
   2   7  24       1264.90       1232.31        75.07 o
   3   7  24         50.64        113.43        51.71 o
   4   7  24        201.88        238.37        57.85 o
   5   7  24         25.89        -19.34        56.01 o
   6   7  24          0.41        -48.99        70.73 o
   7   7  24          2.83        -64.63        74.78 o
   0   8  24       2149.30       2092.46        93.46 o
   1   8  24        126.35        101.84        50.28 o
   2   8  24        149.18        207.62        50.30 o
   3   8  24          0.83         28.03        51.85 o
   4   8  24        242.71        194.38        60.07 o
   5   8  24         13.66        -53.33        55.24 o
   6   8  24        195.55        134.87        74.04 o
   1   9  24        363.70        382.45        56.66 o
   2   9  24         22.27         17.76        53.05 o
   3   9  24         44.15         70.27        65.90 o
   4   9  24         33.38         32.22        59.28 o
   5   9  24         47.99         97.36        67.13 o
   6   9  24          4.32         63.84        72.89 o
   0  10  24       1150.44       1256.32       141.15 o
   1  10  24        760.21        695.11        57.32 o
   2  10  24        283.42        222.21        56.17 o
   3  10  24          8.12         79.90        61.43 o
   4  10  24         33.67          3.83        60.45 o
   5  10  24          0.99        -26.48        63.83 o
   6  10  24        121.04         46.54        70.55 o
   1  11  24        175.97        129.96        57.05 o
   2  11  24        142.66        284.04        59.52 o
   3  11  24         62.44         85.51        59.87 o
   4  11  24         85.00         50.26        73.27 o
   5  11  24        249.05        321.92        82.88 o
   0  12  24        302.19        146.13       132.15 o
   1  12  24        400.32        401.05        58.75 o
   2  12  24        102.93        146.65        58.01 o
   3  12  24        248.00        116.53        76.21 o
   4  12  24          2.82         -4.84        79.49 o
   5  12  24         76.93        187.67        86.54 o
   1  13  24         17.10        -93.71        93.71 o
   2  13  24        287.34        270.38        80.82 o
   3  13  24        305.31        378.45        79.40 o
   4  13  24        159.88        220.07       200.71 o
   0  14  24         25.63       -104.18       143.56 o
   1  14  24        708.21        872.31        92.66 o
   2  14  24         13.02         -6.64       109.53 o
   3  14  24        230.99        260.75        87.78 o
   4  14  24         37.30        -11.58        88.23 o
   1  15  24         28.23        109.97        82.63 o
   2  15  24         41.99        -85.26        85.26 o
   3  15  24        595.56        611.83        90.87 o
   0  16  24         32.39       -160.07       160.07 o
   1  16  24        224.47        199.96        88.95 o
   1   1  25        436.61        364.38        42.68 o
   2   1  25       2434.71       2393.14        68.54 o
   3   1  25         41.68         23.37        92.11 o
   4   1  25       1276.90       1330.00       210.47 o
   5   1  25         22.26         73.87        83.31 o
   6   1  25        220.81        180.88       100.38 o
   7   1  25          0.21       -106.89       106.89 o
   0   2  25       3148.39       3092.09       105.21 o
   1   2  25          3.14         54.93        40.79 o
   2   2  25        286.48        339.46        82.71 o
   3   2  25        392.08        324.30        56.12 o
   4   2  25          0.50         98.89        76.49 o
   5   2  25         12.00        -59.69        88.29 o
   6   2  25        237.52        171.55        94.78 o
   7   2  25         11.70         30.52       102.73 o
   1   3  25        252.63        247.97        37.38 o
   2   3  25          0.81         59.44        52.56 o
   3   3  25         55.85        123.03        56.71 o
   4   3  25         25.67        101.19        83.06 o
   5   3  25        242.08        233.03        87.43 o
   6   3  25        223.43        208.29        95.93 o
   7   3  25         36.23          7.13       111.38 o
   0   4  25        120.49        129.39        46.76 o
   1   4  25        696.13        691.86        34.33 o
   2   4  25          1.46         43.37        51.82 o
   3   4  25        127.57        134.12        49.07 o
   4   4  25        608.07        540.33        64.04 o
   5   4  25          1.06         58.66        71.25 o
   6   4  25        337.13        268.20        91.67 o
   7   4  25          8.54         -7.34        85.17 o
   1   5  25        198.32        173.54        39.15 o
   2   5  25        395.01        401.61        89.70 o
   3   5  25        538.21        462.26        52.94 o
   4   5  25        743.62        711.81        58.20 o
   5   5  25        134.24        146.97        73.23 o
   6   5  25         76.82         88.47        76.00 o
   7   5  25         67.29         79.38       102.87 o
   0   6  25       6060.07       6080.42       155.80 o
   1   6  25       1468.24       1425.08        66.09 o
   2   6  25       3653.51       3522.52        87.20 o
   3   6  25         36.89        173.73        54.10 o
   4   6  25          0.06         30.32        55.08 o
   5   6  25          1.64        -37.88        61.93 o
   6   6  25        463.11        387.73        71.07 o
   7   6  25          0.26        165.15       139.74 o
   1   7  25        202.92        160.61        49.56 o
   2   7  25        701.51        834.47        59.45 o
   3   7  25        754.37        801.16        58.24 o
   4   7  25       1997.69       2150.41        76.42 o
   5   7  25        126.25        104.09        67.58 o
   6   7  25        263.20        239.91        70.36 o
   0   8  25        498.27        607.89        90.24 o
   1   8  25        409.32        433.88        51.17 o
   2   8  25        545.03        589.48        56.22 o
   3   8  25        408.40        363.09        57.39 o
   4   8  25        260.79        249.69        59.36 o
   5   8  25         92.27        128.02        56.63 o
   6   8  25         39.36        121.06        73.42 o
   1   9  25          0.93         -4.54        52.48 o
   2   9  25         96.97         90.78        85.27 o
   3   9  25        150.18        137.27        58.17 o
   4   9  25          6.01          8.31        59.75 o
   5   9  25        174.55        175.29        67.79 o
   6   9  25         61.78          7.03        71.42 o
   0  10  25        613.83        443.59       132.19 o
   1  10  25        622.87        596.16        66.78 o
   2  10  25        193.54        151.49        58.15 o
   3  10  25        151.21        125.20        59.67 o
   4  10  25         82.30         63.60        63.64 o
   5  10  25          0.47         11.76        67.60 o
   1  11  25          5.90         21.34        57.56 o
   2  11  25        805.14        716.45        61.33 o
   3  11  25         83.53        136.40        62.03 o
   4  11  25        685.36        678.84        81.27 o
   5  11  25         43.43        -16.88        69.92 o
   0  12  25        807.99        819.91       137.29 o
   1  12  25         37.06        -64.20        74.63 o
   2  12  25        391.25        273.23        77.22 o
   3  12  25         65.63        110.82        63.12 o
   4  12  25         18.55        -66.77        66.77 o
   1  13  25         32.52         46.02        79.19 o
   2  13  25         32.28         71.29        63.63 o
   3  13  25         37.22        -81.96        81.96 o
   4  13  25         16.65        286.20       116.57 o
   0  14  25        292.91        297.34       135.96 o
   1  14  25         27.39        -82.46        82.46 o
   2  14  25         72.92         28.63        84.69 o
   3  14  25        122.77        126.58        86.84 o
   1  15  25          2.37         30.38       104.78 o
   2  15  25         29.67         59.60        85.85 o
   0   0  26        502.37        527.45        95.32 o
   1   0  26        106.97         59.24       123.24 o
   2   0  26        587.17        576.23        69.59 o
   3   0  26        155.91         73.69       108.00 o
   4   0  26       1220.43       1291.98       138.61 o
   5   0  26          8.91       -121.96       127.04 o
   6   0  26        501.19        616.37       149.96 o
   7   0  26         10.33        -54.63       157.53 o
   1   1  26        319.96        253.95        45.55 o
   2   1  26         13.87         69.55        44.22 o
   3   1  26         66.28        106.15        76.62 o
   4   1  26        356.77        570.54        88.90 o
   5   1  26        196.06        240.78        94.34 o
   6   1  26        440.30        484.30       100.96 o
   7   1  26         57.52        200.14       107.09 o
   0   2  26       8272.26       8280.38       193.08 o
   1   2  26       1038.02       1108.70        53.28 o
   2   2  26       2516.00       2377.36        85.18 o
   3   2  26        174.69        126.65        80.76 o
   4   2  26          6.99        -26.68       143.56 o
   5   2  26          0.03       -132.30       207.71 o
   6   2  26        379.11        541.25       196.33 o
   7   2  26         26.96         28.46       114.51 o
   1   3  26        397.63        479.84        47.60 o
   2   3  26       2494.05       2445.75        98.77 o
   3   3  26         96.93         33.30        74.93 o
   4   3  26       2389.72       2524.92       117.89 o
   5   3  26        331.55        131.65        88.90 o
   6   3  26        331.31        425.03       149.31 o
   7   3  26         45.00         44.39       114.32 o
   0   4  26        102.79         56.87        49.31 o
   1   4  26        174.99        173.50        38.23 o
   2   4  26        175.61        208.03        59.52 o
   3   4  26         86.72         84.11        61.66 o
   4   4  26        177.09        196.38        78.42 o
   5   4  26         18.97        -94.65        94.65 o
   6   4  26         12.04         61.73        93.37 o
   1   5  26          1.66        -12.24        55.86 o
   2   5  26        182.70        145.17        47.99 o
   3   5  26         96.86         21.15        26.20 o
   4   5  26         14.30        100.34        58.06 o
   5   5  26          7.65         44.60        71.13 o
   6   5  26          1.52         12.41        78.46 o
   0   6  26         27.08         36.27        47.35 o
   1   6  26         31.71         38.91        32.94 o
   2   6  26        175.51        225.65        61.99 o
   3   6  26         88.13         43.22        54.61 o
   4   6  26         63.61         46.71        59.13 o
   5   6  26          0.62         18.73       102.03 o
   6   6  26         49.75        183.62        84.27 o
   1   7  26          2.98        -51.07        51.07 o
   2   7  26        258.28        378.12        53.58 o
   3   7  26          2.00        -53.30        53.30 o
   4   7  26        366.01        362.36        60.36 o
   5   7  26         20.32        -21.59        87.47 o
   6   7  26          0.35        -82.97        83.20 o
   0   8  26        551.24        303.76       109.30 o
   1   8  26         43.52        -41.55        50.31 o
   2   8  26        210.67        173.94        55.95 o
   3   8  26          0.94         -4.80        58.04 o
   4   8  26          6.55         58.14        62.49 o
   5   8  26         31.45        -75.32        79.74 o
   6   8  26         62.67         91.03        74.84 o
   1   9  26         38.61         43.91        59.96 o
   2   9  26        104.45         71.34        67.85 o
   3   9  26         43.22         63.73        59.43 o
   4   9  26        193.07        243.93        63.84 o
   5   9  26          1.90        -66.09        73.53 o
   0  10  26       1090.91       1219.34       150.03 o
   1  10  26        180.20         71.69        58.15 o
   2  10  26        831.83        959.02        64.76 o
   3  10  26        105.18        111.58        61.60 o
   4  10  26         52.65         90.82        65.54 o
   5  10  26         29.89         83.80        99.94 o
   1  11  26          1.03         47.35        80.93 o
   2  11  26        242.42        323.54        62.75 o
   3  11  26        231.28        247.66        84.18 o
   4  11  26        470.22        528.71        87.13 o
   5  11  26         68.11         31.76       138.48 o
   0  12  26         11.55         12.70       125.77 o
   1  12  26        225.79        159.22        78.49 o
   2  12  26         64.67        150.75        64.32 o
   3  12  26         25.83        -26.34        65.31 o
   4  12  26         42.49         -1.42        71.25 o
   1  13  26          0.11        -24.13        80.48 o
   2  13  26         20.86        -60.45        64.73 o
   3  13  26          2.28        -49.44        75.21 o
   0  14  26        510.39        453.70       143.61 o
   1  14  26         32.98         36.58        86.75 o
   2  14  26        188.84        253.22        88.77 o
   1  15  26         27.41        -12.36        87.39 o
   1   1  27         75.13         31.27        49.51 o
   2   1  27        893.58        921.66        69.21 o
   3   1  27        527.79        391.68       109.94 o
   4   1  27        263.51        147.96        79.01 o
   5   1  27        104.58          8.65        89.72 o
   6   1  27          1.73         29.21       104.65 o
   0   2  27        640.32        616.99        94.06 o
   1   2  27       1943.84       2005.75        65.77 o
   2   2  27          5.28         19.60        88.21 o
   3   2  27         87.18         48.42        80.37 o
   4   2  27          5.47         66.64        83.19 o
   5   2  27         55.95        163.68        97.44 o
   6   2  27         50.45        -35.41       214.07 o
   1   3  27          8.27        -45.30        45.30 o
   2   3  27         52.50         81.73        57.70 o
   3   3  27        102.19        146.91        76.55 o
   4   3  27         93.96        139.43        90.12 o
   5   3  27         72.53        126.89       129.59 o
   6   3  27          3.30         56.99       107.70 o
   0   4  27        711.03        718.48        75.83 o
   1   4  27        384.15        334.97        71.46 o
   2   4  27        167.95        125.20        71.41 o
   3   4  27        172.27        208.76        63.43 o
   4   4  27        138.53        215.91        81.62 o
   5   4  27        153.86        -17.67        97.73 o
   6   4  27        188.66        109.38       109.09 o
   1   5  27         91.26         38.03        63.51 o
   2   5  27        138.32         -0.43        59.74 o
   3   5  27        193.40        170.99        65.22 o
   4   5  27          0.52        -66.76        88.97 o
   5   5  27        498.45        523.66       105.86 o
   6   5  27          2.60       -100.61       100.61 o
   0   6  27        697.92        894.44        88.34 o
   1   6  27       2357.47       2397.40        88.90 o
   2   6  27        235.73        184.65        65.00 o
   3   6  27        510.86        562.74       107.00 o
   4   6  27        128.11        150.71        60.07 o
   5   6  27          0.14        113.47        81.90 o
   6   6  27        206.66        196.79       112.30 o
   1   7  27        341.53        218.06        52.20 o
   2   7  27        163.22        234.46        53.64 o
   3   7  27       1373.85       1262.53        68.98 o
   4   7  27        182.22        199.65        63.45 o
   5   7  27        951.87       1063.60       123.05 o
   6   7  27          0.12        -86.68        86.68 o
   0   8  27        576.57        732.08       132.18 o
   1   8  27        907.07       1088.10        60.92 o
   2   8  27        133.10        190.26        79.41 o
   3   8  27        477.80        482.47        62.70 o
   4   8  27         11.66        -14.85        62.77 o
   5   8  27         20.07        -12.52        83.49 o
   1   9  27          3.60         -7.16        54.49 o
   2   9  27        354.97        362.43        59.90 o
   3   9  27        157.60        242.67        61.78 o
   4   9  27        183.43        244.62        67.71 o
   5   9  27        142.15        130.48        82.31 o
   0  10  27          1.14       -129.58       129.58 o
   1  10  27        507.84        437.39        59.02 o
   2  10  27          5.48         68.39        61.64 o
   3  10  27        312.28        414.82        66.72 o
   4  10  27          2.03        -66.91        66.91 o
   1  11  27         96.53         97.32        71.42 o
   2  11  27        271.94        278.45        98.91 o
   3  11  27        240.47        261.94        87.35 o
   4  11  27        340.93        413.90        74.61 o
   0  12  27        326.30        381.21       137.24 o
   1  12  27        596.10        459.03        80.39 o
   2  12  27        110.73        138.61        65.62 o
   3  12  27        101.97        199.90        68.63 o
   1  13  27         29.83         30.63        90.76 o
   2  13  27         42.99        -16.31        84.38 o
   3  13  27          0.48         60.98       138.47 o
   0  14  27         29.91         39.38       158.80 o
   1  14  27          0.35         10.58        90.50 o
   0   0  28       5868.36       6541.95       237.42 o
   1   0  28         12.83         65.30        66.93 o
   2   0  28       2050.51       2164.91       101.15 o
   3   0  28          2.56        -58.44       105.44 o
   4   0  28          2.47         36.84       129.58 o
   5   0  28        143.23        270.62       141.03 o
   6   0  28         52.30        249.01       156.27 o
   1   1  28        173.08        129.72        49.15 o
   2   1  28        877.72        927.32        67.74 o
   3   1  28         49.42         72.73        74.98 o
   4   1  28        620.40        626.92        97.91 o
   5   1  28         22.80         51.66        94.00 o
   6   1  28        241.45         61.56        97.92 o
   0   2  28        380.91        399.74        73.23 o
   1   2  28       1290.81       1295.22        58.46 o
   2   2  28        544.85        526.78        64.86 o
   3   2  28        193.56        143.59        83.19 o
   4   2  28        261.63        332.95       104.19 o
   5   2  28         44.30          7.52        87.98 o
   6   2  28         58.48        -20.04       109.50 o
   1   3  28        128.80        -26.99        48.14 o
   2   3  28         69.28         35.25        58.50 o
   3   3  28        510.74        555.31        90.43 o
   4   3  28         50.69          1.77       150.55 o
   5   3  28        390.28        372.95        98.14 o
   6   3  28        322.32        178.42       112.70 o
   0   4  28        637.71        662.44        76.90 o
   1   4  28         76.08        191.10        61.30 o
   2   4  28        511.70        519.71        66.73 o
   3   4  28        290.78        344.83       115.12 o
   4   4  28        101.80          2.66       130.86 o
   5   4  28         23.75        -31.70        95.92 o
   6   4  28         24.51        -60.70       137.84 o
   1   5  28         73.16         46.70        59.65 o
   2   5  28        980.67       1002.54        71.92 o
   3   5  28        402.00        387.84       107.77 o
   4   5  28        584.51        660.60       135.36 o
   5   5  28          9.12         58.15        97.44 o
   6   5  28        162.40        218.55       116.03 o
   0   6  28        406.74        303.45        75.11 o
   1   6  28         11.03         74.27        63.40 o
   2   6  28         80.19        184.57        68.96 o
   3   6  28          3.71         32.03        67.26 o
   4   6  28         12.44        106.14       125.14 o
   5   6  28         21.87         49.86       114.34 o
   1   7  28        177.92        149.50        61.97 o
   2   7  28         17.13         95.43        64.43 o
   3   7  28         72.27        -16.65        68.49 o
   4   7  28        156.75        139.90        74.18 o
   5   7  28         94.23        -47.33       105.82 o
   0   8  28        418.91        595.87       252.89 o
   1   8  28        291.02        230.05        56.50 o
   2   8  28         97.39         34.90        56.19 o
   3   8  28          1.49        -32.60        62.51 o
   4   8  28         35.29         -1.03        67.59 o
   5   8  28         33.54         48.09       130.30 o
   1   9  28         37.33         29.41        56.76 o
   2   9  28         17.11         91.22        59.66 o
   3   9  28         13.68        -60.70        60.70 o
   4   9  28         19.88        -57.31        66.63 o
   0  10  28          0.61         18.64        83.00 o
   1  10  28        208.56         59.60        76.83 o
   2  10  28          0.90         -2.37        62.94 o
   3  10  28          6.73        -65.39        65.39 o
   4  10  28         74.84         23.55        68.83 o
   1  11  28         51.43         14.48        77.55 o
   2  11  28         96.37        154.01        80.95 o
   3  11  28        198.48        268.77        69.06 o
   0  12  28        801.73        812.25       148.72 o
   1  12  28          6.48         64.86        77.33 o
   2  12  28        298.86        200.88        81.17 o
   3  12  28         11.22         42.24        69.31 o
   1  13  28          7.58         34.90        84.81 o
   1   1  29         41.26         77.77        49.79 o
   2   1  29         39.72        104.93        63.03 o
   3   1  29        298.70        389.82       196.96 o
   4   1  29         59.69         56.79        88.98 o
   5   1  29         33.30         10.36        95.32 o
   6   1  29         11.77       -100.57       167.06 o
   0   2  29         80.62        -35.16        69.10 o
   1   2  29          5.02         50.44        51.30 o
   2   2  29          4.00        -61.00        62.35 o
   3   2  29          0.26         -7.38        86.01 o
   4   2  29         28.15          5.92        94.21 o
   5   2  29         53.85        100.76        98.71 o
   1   3  29        107.71         96.57        59.92 o
   2   3  29        859.52        919.97        72.67 o
   3   3  29        289.68        223.75        89.90 o
   4   3  29        355.47        454.83        99.82 o
   5   3  29        264.38        199.69       106.82 o
   0   4  29       1257.34       1323.24        87.78 o
   1   4  29       1763.29       1886.88       109.97 o
   2   4  29        579.21        615.06        70.35 o
   3   4  29        359.11        268.94        89.36 o
   4   4  29          1.77         18.76        89.44 o
   5   4  29         45.32       -104.52       104.52 o
   1   5  29         28.89        -15.86        60.94 o
   2   5  29         51.19         97.01       106.11 o
   3   5  29        176.51        351.53        95.14 o
   4   5  29        166.12        117.34        98.76 o
   5   5  29        244.05        259.53       109.73 o
   0   6  29        100.53          6.35       119.43 o
   1   6  29         11.52        -62.36        62.36 o
   2   6  29        335.66        293.64        66.87 o
   3   6  29         74.69         18.52        70.80 o
   4   6  29        243.64        379.81       168.36 o
   5   6  29         94.39         33.12       100.12 o
   1   7  29          0.19         74.59        68.22 o
   2   7  29         17.03        -20.52        66.00 o
   3   7  29         17.73         13.10        71.02 o
   4   7  29        138.73         44.67       101.24 o
   5   7  29          6.30        172.79       111.38 o
   0   8  29       1208.50       1408.87       153.86 o
   1   8  29        414.46        351.00        81.53 o
   2   8  29        425.92        526.38        74.34 o
   3   8  29         13.82        -62.78        77.68 o
   4   8  29         94.14        208.29        78.92 o
   1   9  29        266.86        218.89        99.11 o
   2   9  29        418.42        486.19        73.75 o
   3   9  29        768.52        657.62        70.61 o
   4   9  29        233.91        244.58        70.93 o
   0  10  29        597.17        673.13       108.67 o
   1  10  29        190.18        135.39        73.16 o
   2  10  29        138.51         87.88        65.30 o
   3  10  29        177.67        122.23        70.57 o
   1  11  29         14.79         -9.36        80.62 o
   2  11  29         30.53          7.14        67.25 o
   3  11  29         17.66         35.07        71.16 o
   0  12  29         28.77        -13.54        99.99 o
   1  12  29          3.64         38.24        84.46 o
   2  12  29         65.36         95.12       163.89 o
   0   0  30         22.34          1.27       101.63 o
   1   0  30       3435.15       3479.00       128.71 o
   2   0  30          2.35       -102.90       102.90 o
   3   0  30        759.19        457.60       134.74 o
   4   0  30         75.25         17.79       135.94 o
   5   0  30         65.81        -38.11       134.67 o
   1   1  30        269.54        346.89        74.46 o
   2   1  30          0.33         57.82       117.51 o
   3   1  30       1025.92        974.29       101.48 o
   4   1  30         20.99       -149.76       158.80 o
   5   1  30        716.36        783.38       116.37 o
   0   2  30        207.56        346.29        79.51 o
   1   2  30        239.17        383.63        77.54 o
   2   2  30         88.30        107.40        66.95 o
   3   2  30        225.93        222.50        93.73 o
   4   2  30         10.54        -34.29        99.73 o
   5   2  30        171.41          7.47       100.83 o
   1   3  30          4.99         81.22        64.62 o
   2   3  30          6.59         17.21        66.56 o
   3   3  30          9.24         99.85        90.78 o
   4   3  30         87.62        100.13        93.96 o
   5   3  30         17.85         69.45       107.62 o
   0   4  30          0.01         32.40        71.87 o
   1   4  30        590.22        602.10        69.39 o
   2   4  30         16.45         40.29        94.41 o
   3   4  30        138.66         62.60        87.13 o
   4   4  30          0.19        -58.09        98.37 o
   5   4  30         18.08         -1.46       121.33 o
   1   5  30        113.49        153.53        67.94 o
   2   5  30         36.77         22.01        68.10 o
   3   5  30        783.94        779.04       119.80 o
   4   5  30          3.61        -40.17        88.81 o
   5   5  30        214.99         10.95       118.80 o
   0   6  30          5.22        100.36       123.23 o
   1   6  30        434.29        346.12        67.94 o
   2   6  30          4.92        -15.88        69.35 o
   3   6  30        110.72        159.12        72.79 o
   4   6  30          2.24         86.56       130.22 o
   1   7  30        110.05        172.20        90.60 o
   2   7  30         87.88        195.18        70.02 o
   3   7  30         85.23        147.57        74.50 o
   4   7  30          3.01         39.54       100.36 o
   0   8  30          0.21        -54.63       132.12 o
   1   8  30        214.15        207.27        97.11 o
   2   8  30          3.84        116.36        72.64 o
   3   8  30          7.95         56.26        78.54 o
   4   8  30          3.74        -90.02        98.29 o
   1   9  30          0.09        180.07        96.11 o
   2   9  30         29.20         62.99        76.82 o
   3   9  30          0.40         24.33        78.97 o
   0  10  30         88.53        402.74       134.67 o
   1  10  30          7.91       -140.77       249.64 o
   2  10  30          6.18         65.29        79.30 o
   1  11  30          4.16         -6.38        83.73 o
   1   1  31        116.37        129.74        66.23 o
   2   1  31          3.07         67.56        86.18 o
   3   1  31        313.51        317.32       132.79 o
   4   1  31         14.39        140.49        95.92 o
   5   1  31         71.00        107.04       105.82 o
   0   2  31        153.64        249.49        78.82 o
   1   2  31         80.50        142.87        66.79 o
   2   2  31        123.72        150.73       133.40 o
   3   2  31          5.02        -18.12        93.72 o
   4   2  31          2.03         13.43       102.36 o
   1   3  31        105.30        156.78        66.53 o
   2   3  31         63.60        -17.64        67.09 o
   3   3  31        182.23        258.37        87.55 o
   4   3  31        168.12        145.13       103.13 o
   0   4  31        193.47        109.92        77.75 o
   1   4  31        478.08        489.76        70.75 o
   2   4  31        255.25        337.82        69.41 o
   3   4  31         49.95        302.09        96.23 o
   4   4  31         58.96         83.49        98.37 o
   1   5  31         30.64        -35.23        66.85 o
   2   5  31        224.31        302.18        74.74 o
   3   5  31         14.54         32.90        95.20 o
   4   5  31        372.00        290.52        99.84 o
   0   6  31        657.94        669.82       137.27 o
   1   6  31        105.96         85.47        71.22 o
   2   6  31        541.92        699.79        81.37 o
   3   6  31          0.23        -62.49        76.04 o
   4   6  31         39.54        -98.12       104.18 o
   1   7  31          6.34        -51.09        99.73 o
   2   7  31        135.39        240.23        75.70 o
   3   7  31          7.82         -7.34        76.51 o
   0   8  31        720.59        667.30       146.17 o
   1   8  31        239.28        179.38        99.54 o
   2   8  31        508.09        623.10        78.42 o
   3   8  31         15.17        -24.49       102.93 o
   1   9  31         49.29         34.01        96.54 o
   2   9  31         75.56         57.57        80.97 o
   0  10  31        597.68        688.84       161.41 o
   1  10  31        100.60         32.35       107.92 o
   0   0  32        343.18        237.63       114.37 o
   1   0  32          4.63        -24.34       143.56 o
   2   0  32        336.99        207.13       132.15 o
   3   0  32        191.88        194.40       142.30 o
   4   0  32         14.66        106.72       149.91 o
   1   1  32          0.52         15.44        65.84 o
   2   1  32         84.67         69.86       102.91 o
   3   1  32        108.22        133.50        99.10 o
   4   1  32        180.92          9.58       106.90 o
   0   2  32        147.24        173.72        82.59 o
   1   2  32       1140.11       1020.60        76.68 o
   2   2  32        265.24        300.82       163.28 o
   3   2  32        151.14         74.20        98.13 o
   4   2  32         34.88        -72.89       105.82 o
   1   3  32        177.51        274.51        70.33 o
   2   3  32          2.40        -32.96        75.44 o
   3   3  32        644.58        664.74       100.20 o
   4   3  32        128.75        159.09       108.12 o
   0   4  32        233.12        341.80       128.33 o
   1   4  32        103.37        124.87        69.74 o
   2   4  32        215.41        278.95        74.55 o
   3   4  32         43.50         29.97       109.89 o
   1   5  32         20.72        -57.32        69.47 o
   2   5  32        124.58        342.16        75.40 o
   3   5  32        107.13         47.20        97.35 o
   0   6  32        289.29        121.98       133.42 o
   1   6  32          0.41         31.15        72.00 o
   2   6  32         23.22        -81.31        81.31 o
   3   6  32          6.73        -55.09        99.16 o
   1   7  32         10.90         23.95        97.87 o
   2   7  32         11.58         17.20        75.24 o
   0   8  32         33.56        -52.09       141.02 o
   1   8  32         57.96        193.92       103.52 o
   2   8  32         19.66        -44.71        77.60 o
   1   1  33         17.45         26.14        70.41 o
   2   1  33         26.92         33.25        94.77 o
   3   1  33        180.07        265.65       120.07 o
   0   2  33         58.09        108.91        86.23 o
   1   2  33        181.71         26.74        71.77 o
   2   2  33         50.84         62.58       207.72 o
   3   2  33         99.00        179.00       125.14 o
   1   3  33         21.13         28.57        72.43 o
   2   3  33          1.07        -85.75        97.19 o
   3   3  33         17.80          6.62       101.89 o
   0   4  33          6.31         33.03       125.77 o
   1   4  33         30.23         60.78        69.12 o
   2   4  33         14.33        142.13        75.71 o
   3   4  33        139.41        -18.34       102.74 o
   1   5  33         14.92         36.08        72.74 o
   2   5  33         83.90         -9.26        75.69 o
   0   6  33        377.76        479.07       144.86 o
   1   6  33       1247.19       1423.28       114.99 o
   2   6  33         28.87        105.57        81.98 o
   1   7  33        118.36         61.27        97.01 o
   0   0  34        107.98         95.29       121.97 o
   1   0  34         20.85         86.39       127.04 o
   2   0  34        108.43        176.60       139.76 o
   1   1  34         41.24        -64.69        92.58 o
   2   1  34         54.77          1.34        96.91 o
   0   2  34       1290.15       1258.83       146.23 o
   1   2  34        124.34        197.82        93.94 o
   2   2  34        348.89        292.75       100.20 o
   1   3  34         40.18         42.82        75.50 o
   2   3  34        369.91        363.24       100.20 o
   0   4  34        391.62        296.09       141.05 o
   1   4  34          7.60          6.65        78.31 o
   1   5  34         12.30        -94.90        94.90 o
                                                
